# Supplementary material for: Centrosome amplification fine tunes tubulin acetylation to differentially control intracellular organization
Source: EMBO J. 2023 Jul 5;42(16):e112812. doi: 10.15252/embj.2022112812 (PMC10425843; doi:10.15252/embj.2022112812)
Supplement: Supplementary file 4 — Movie EV2 [file EMBJ-42-e112812-s009.zip]

Archive with 2 entries (2 files):
- Movie EV2.mp4
- README_Movie EV2.docx
