# Supplementary material for: Centrosome amplification fine tunes tubulin acetylation to differentially control intracellular organization
Source: EMBO J. 2023 Jul 5;42(16):e112812. doi: 10.15252/embj.2022112812 (PMC10425843; doi:10.15252/embj.2022112812)
Supplement: Supplementary file 5 — Source Data for Expanded View [file EMBJ-42-e112812-s012.zip]

Archive with 8 entries (7 files):
- Expanded View Source Data/
- Expanded View Source Data/Figure EV4 Source Data.zip
- Expanded View Source Data/Figure EV3 Source Data.zip
- Expanded View Source Data/Figure EV2 Source Data.xlsx
- __MACOSX/Expanded View Source Data/._Figure EV2 Source Data.xlsx
- Expanded View Source Data/Figure EV5 Source Data.xlsx
- __MACOSX/Expanded View Source Data/._Figure EV5 Source Data.xlsx
- Expanded View Source Data/Figure EV1 Source Data.zip
