# Supplementary material for: Centrosome amplification fine tunes tubulin acetylation to differentially control intracellular organization
Source: EMBO J. 2023 Jul 5;42(16):e112812. doi: 10.15252/embj.2022112812 (PMC10425843; doi:10.15252/embj.2022112812)
Supplement: Supplementary file 5 — Source Data for Expanded View [file EMBJ-42-e112812-s012.zip › Expanded View Source Data/Figure EV2 Source Data.xlsx]

## Sheet: EV2A
siCtr								siKIF5B								sip150
	-DOX			+DOX					-DOX			+DOX					-DOX			+DOX
distance (um)	mean	SD		mean	SD			distance (um)	mean	SD		mean	SD			distance (um)	mean	SD		mean	SD
0	0	0		0	0			0	0	0		0	0			0	0	0		0	0
5	3.27509	3.80897		2.57	2.41953			5	4.44	4.87873		3.77	4.34611			5	2.51	2.2146		2.33	2.91021
10	15.1821	9.61142		6.3	4.90626			10	27.05	12.8091		24.35	12.6752			10	8.22	5.71887		7.29	5.22821
15	24.1761	11.4373		9.4	7.0519			15	35.23	10.3186		35.47	9.98634			15	10.83	7.61738		8.93	7.50735
20	18.7147	7.84231		10.02	6.64756			20	19.23	9.23717		19.38	9.80434			20	8.24	6.33499		7.89	5.9795
25	15.6256	7.2005		9.82	6.89012			25	7.24	6.55007		9.16	6.73116			25	6.69	4.65333		5.94	4.43812
30	9.878	5.80237		9.3	5.09729			30	2.92	4.06892		4.37	4.97525			30	5.99	4.33787		6.29	4.45482
35	5.74914	4.70305		9.12	5.40231			35	1.98	3.07735		1.9	3.03488			35	5.97	4.47685		5.42	4.58186
40	3.49816	4.63651		8.45	5.88399			40	0.68	1.57988		0.97	2.14346			40	5.55	4.12278		5.36	3.95965
45	1.75238	2.97874		7.22	5.91487			45	0.69	1.46079		0.24	0.796674			45	5.29	4.35693		5.14	4.34938
50	1.11842	2.70481		6.55	5.52304			50	0.36	1.03205		0.25	0.929475			50	4.62	3.0396		4.84	3.76219
55	0.497751	1.56538		3.99	3.4826			55	0.12	0.534725		0.08	0.464848			55	4.86	4.38662		4.38	3.46547
60	0.261166	0.926712		2.59	3.48377			60	0.05	0.322263		0.05	0.281583			60	4.65	4.13125		4.08	3.77839
65	0.146431	0.85399		2.68	3.88916			65	0	0		0	0			65	3.68	3.42954		3.83	4.42616
70	0.103602	0.477091		2.45	3.64267			70	0	0		0	0			70	3.83	4.1413		4.08	4.45318
75	0	0		1.75	2.84387			75	0	0		0	0			75	3.45	4.31679		3.63	3.89486
80	0	0		1.25	2.15855			80	0	0		0	0			80	3.13	4.55353		3.38	4.06951
85	0	0		1.38	2.69199			85	0	0		0	0			85	2.49	4.15366		3.4	4.71452
90	0.0071286	0.0653347		1.16	2.66499			90	0	0		0	0			90	1.91	3.02397		2.58	4.13652
95	0.0071286	0.0653347		0.79	2.06522			95	0	0		0	0			95	1.59	3.06491		1.91	3.53966
100	0.0071286	0.0653347		0.79	2.20871			100	0	0		0	0			100	1.37	2.37818		1.75	3.42989
105	0	0		0.51	1.45914			105	0	0		0	0			105	1.16	2.57332		1.44	3.10552
110	0	0		0.28	0.96204			110	0	0		0	0			110	1	2.36101		1.07	2.72011
115	0	0		0.29	1.00184			115	0	0		0	0			115	0.62	1.89787		0.92	1.88191
120	0	0		0.22	1.05519			120	0	0		0	0			120	0.48	1.73024		0.95	2.00102
125	0	0		0.23	1.20703			125	0	0		0	0			125	0.51	2.08836		0.72	1.81773
130	0	0		0.14	0.692977			130	0	0		0	0			130	0.51	1.96092		0.56	1.3612
135	0	0		0.17	0.754235			135	0	0		0	0			135	0.31	1.35578		0.49	1.18068
140	0	0		0.12	0.855279			140	0	0		0	0			140	0.23	0.946655		0.31	1.02164
145	0	0		0.15	0.936602			145	0	0		0	0			145	0.12	0.66022		0.44	1.9549
150	0	0		0.08	0.677526			150	0	0		0	0			150	0.06	0.525864		0.27	1.08416

## Sheet: EV2D
PLK4 WT				PLK4 1-608
-DOX	+DOX			-DOX	+DOX
29.0654	67.1688			32.19	55.13
36.853	69.9656			29.34	21.48
38.5385	55.8802			28.64	43.36
40.5731	56.9252			35.92	26.7
39.7768	52.0889			21.35	17.98
41.1719	58.5353			32.61	16.77
36.3675	65.9882			22.11	45.08
34.236	53.2977			56.09	39.15
40.2763	41.0113			52.26	53.7
46.9055	54.5982			21.39	30.31
30.2852	66.2735			40.59	21.3
37.8667	71.3645			39.88	32.42
33.7533	51.9117			24.41	23.73
28.4552	65.6992			30.98	41.54
34.1964	71.9848			30.34	49.42
41.0495	71.0972			41.26	23.04
27.479	58.4903			24.96	21.34
42.667	62.0547			37.99	40.33
37.2986	47.414			35.03	18.76
38.9566	66.246			28.23	30.27
38.196	40.6861			53.19	51.8
26.7369	53.747			38.83	31.47
45.2865	45.3663			61.28	35.18
44.2448	55.115			31.23	32.28
38.2727	39.2018			28.37	36.12
59.6908	64.3446			37.64	23.89
40.9243	49.3442			42.24	43.1
29.3337	58.9303			44.54	47.09
41.4396	33.6116			65.45	34.13
40.2033	46.7668			30.45	44.91
35.9392	71.3086			46.95	39.02
51.1696	42.559			42.67	48.86
37.9048	63.102			47.86	40.85
32.7836	57.7606			42.84	44.92
61.4033	56.4278			28.3	32.95
43.2463	46.2529			40.39	40.42
43.264	43.9657				35.88
51.7697	51.5257
28.54	48.8251
48.5233	44.7764
31.1277				31.64	27.64
31.1482				51.81	41.89
48.5021				46.31	34.76
43.1373				44.34	32.38
29.1345				56.44	50.39
60.2732				36.69	35.42
32.4848				29.64	47.68
44.8572				31.11	74.58
33.1842				22.79	27.35
				26.94	38.02
57.1915	68.8532			23.74	46.81
51.4089	55.6003			46.03	38.88
42.2823	61.418			25.08	40.37
39.0925	60.1072			28.72	36.95
52.0813	54.5482			28.79	32.81
38.3936	61.161			33.01	35.11
30.9951	71.4702			31.06	31.51
56.9158	59.2587			27.67	27.16
43.2829	68.8044			33.68	33.37
57.2754	37.4632			27.98	30.12
62.4482	60.4159			29.45	27.48
32.6398	55.0687			20.8	32.59
52.9058	68.593			39.63	24.39
51.7572	59.9748			26.71	31.84
33.4312	64.8062			24	34.13
43.9269	58.714			30.89	24.55
34.4547	74.0036			25.65	21.62
49.5665	78.4288			29	29.93
44.9794	65.0236			32.49	31.61
46.174	68.0878			44.74	31.3
45.5163	61.8058			33.08	30.12
37.5887	75.0943			42.31	27.83
47.0885	63.4654			55.32	24.77
29.9894	64.521			50.65	36.45
48.5161	68.055				33.01
36.0945	58.5438				13.95
48.7678	70.351
42.0791	64.9533
58.5287	65.2206			29.9955	23.9746
55.6877	79.158
45.7814	63.1909			35.8862	27.3869
40.5812	59.8446
	52.1441			28.1175	37.8989
	41.2748
	57.3434			42.2231	28.475
	58.8781
	45.7167			36.683	31.5785
	76.6411
	46.9874			29.9935	28.1616
	55.8064
				29.6527	27.3037
38.7266	70.699
53.8791	67.0041			34.0029	27.0223
53.4885	54.7461
41.6392	62.331			30.3187	24.4993
38.141	66.9838
38.4955	59.915			28.1153	37.5514
27.1303	68.4938
42.9639	75.5193			28.4757	26.834
31.8484	62.7618
52.956	78.5226			28.5704	28.4624
57.817	72.1857
47.415	66.0647			33.4272	29.4892
49.0276	67.6663
20.9331	54.3728			26.5631	30.5819
47.4567	66.1762
35.084	58.0475			33.0045	34.4793
47.3189	62.0759
43.2821	62.0759			33.4581	29.5461
48.4196	65.1411
48.7492	45.7998			30.1146	23.9778
48.7492	64.2638
69.1991	50.3275			26.4818	25.5896
55.293	42.4035
57.8088	49.5554			24.2537	38.5993
48.3037	64.4948
38.1444	87.071			29.5645	35.4451
36.0842	58.2327
44.1011	76.897			20.3111	37.848
41.5732	68.3125
42.8464	66.4366			28.804	27.3627
56.771	59.2803
43.3627	43.6176			20.2705	36.693
	66.4397
	52.7462			23.4008	28.4806
				33.6291	24.7519
				28.1385	27.8674

## Sheet: EV2E
-DOX	+DOX
34.562	64.6157
32.2237	69.2469
36.0308	50.9779
45.9148	40.5658
43.4593	47.9187
66.2508	47.7024
39.0848	62.3168
41.1762	53.0063
33.1981	58.6011
46.0361	57.47
32.6973	64.2875
64.6586	63.9458
43.0924	55.7218
76.9494	56.5737
31.1574	59.2663
	46.836
	70.6228
	34.2369
	55.645
	66.3452
	47.2046
	62.2795
	75.4467
	65.0569
45.3709	69.5378
38.5653	58.944
60.7027	73.6703
46.0807	64.4241
51.7521	61.783
57.9321	62.7246
42.6182	56.9906
54.2706	66.49
47.7271	57.9456
49.4955	66.556
39.2747	68.4072
41.7079	79.1853
53.2161	63.2424
60.3646	72.8983
45.8526	53.758
48.0218	51.0889
50.4502	61.1198
26.0868	83.8085
38.0279	79.3555
58.9914	61.4482
42.7627	72.4111
44.3261	51.0233
52.5652	67.7504
42.4063	65.2512
44.4627	58.5099
49.7344	60.9586
47.2094	67.6246
70.2318	53.6344
48.0346	74.2429
64.4493	63.8744
41.0825	81.1236
49.4851	69.8493
32.6446	71.2032
73.4167	73.6882
43.1932	63.1153
	66.9374
	62.6964
	45.2068
	39.0782
46.0141	67.6857
50.5358	52.5858
39.0553	47.3378
40.5745	55.9628
60.1108	35.0778
45.6922	68.3455
45.7863	74.8207
53.3058	95.1459
35.9289	51.3543
58.8659	39.3819
61.1242	31.0703
30.5298	63.7553
48.2786	56.7357
46.3685	66.8877
54.8477	32.7916
36.4885	56.7523
52.769	82.3848
48.3975	61.087
47.8828	72.9437
33.0752	65.9208
47.3084	52.7689
44.8262	92.6228
54.5525	62.7971
53.6574	55.2193
44.4739	59.3951
58.9337	44.5371
67.9702	76.0932
38.9034	59.2556
50.131	51.2013
63.3807	69.6915
53.9185	82.3133
37.7069	65.2914
57.5766	73.187
28.1138	45.4461
56.8038	57.2762
50.0298	52.6804
52.8475	50.3248
74.8098	81.2842
42.3762	58.0419
46.1312

## Sheet: EV2H
PLK4 WT				PLK4 1-608
-DOX	+DOX			-DOX	+DOX
32.5992	37.6856			46.9914	96.0058
30.4317	62.2795			56.3261	113.519
48.8988	133.807			81.2668	117.999
66.2677	113.722			59.823	52.3668
31.5299	101.005			47.8006	27.8307
22.5998	70.3715			59.3317	48.8699
33.2928	182.966			42.0495	41.5293
30.4317	79.9374			37.4544	61.9905
64.8805	239.552			38.6104	62.0483
29.7092	67.5393			53.2627	90.168
61.8749	78.9837			43.061	64.3603
107.884	76.1804			49.3901	50.2571
34.7667	135.136			35.8071	73.4349
82.6251	59.1294			64.8805	34.969
136.235	59.0138			42.8009	33.0905
43.061	83.81			44.6794	47.4249
21.1259	56.1527			62.9731	64.447
14.5656	74.8799			112.248	51.5865
22.3686	35.0846			87.278	49.5346
42.9454	22.9466			61.2969	46.4712
53.6673	51.1241			85.0238	64.7071
35.4603	47.0781			65.9209	43.7257
44.1303	301.687			60.6033	53.5806
31.2698	58.7248			84.966	59.0716
37.1943	66.1232			85.7463	60.979
32.7437	18.1203			88.0872	79.5328
37.8012				100.052	81.209
51.2397				48.0607	48.4653
88.9831				56.3839	76.9318
47.2226				36.6741	50.0548
35.4892				67.3659	52.1356
55.2279				50.1126	52.2223
				50.4305	93.0869
59.2161	87.1624			45.8643	51.9622
65.7764	246.011			45.2574	39.882
58.4069	111.829			32.7148	55.9215
72.8858	101.179			44.6505	49.0144
65.1406	125.787			44.6794	43.3789
55.3146	70.4149			39.3618	65.3429
55.6614	168.53			55.1412	82.3939
59.2739	149.341			47.974	70.7761
117.796	293.465			43.1766	31.8189
82.4228	97.6676			67.2214	28.322
80.8333	151.869			59.1583	40.9224
58.1468	64.2158			32.0501	104.763
119.27	64.9239			53.6384	141.437
92.4511	143.936			84.1568	40.9224
89.2721	185.596			33.9864	85.3706
95.6012	168.155			63.4644	132.102
94.0695	86.8012			77.9722
69.5045	85.9486			103.751
70.227				75.8047
69.938				130.397
76.4405				67.0769
97.4508				83.1742
70.1692				40.9802
91.613				62.135
117.767				70.2559
79.7351				84.3302
				72.6257
77.08	199.79			80.5443
45.03	96.76
62.48	113.98
51.64	91.32			50.9796	80.1686
167.74	95.4			55.488	61.1235
89.27	114.16			42.7431	49.6213
78.23	152.1			51.731	76.585
54.42	65.14			57.3087	64.6493
79.85	198.86			31.212	54.9389
64.82	43.41			73.0881	61.7015
48.7	242.38			39.2751	67.5104
54.48	114.94			62.0194	33.0616
48.44	116.7			59.0427	42.9743
53.41	175.6			39.015	89.8501
57.86	111.53			41.2114	70.4871
34.39	292.93			48.5809	65.6319
48.73	142.88			58.7248	68.2329
64.01	73.9			44.6505	68.0017
72.97	57.16			62.0772	54.5921
92.28	144.44			95.5723	110.225
98.4	92.57			129.53	93.3759
108.06	201.17			38.6971	78.5791
86.04	144.99			85.3417	73.9262
53.99	225.54			82.5095	102.046
43.52	220.91			64.6493	45.2285
67.89	138.63			72.1344	72.539
53.09				53.2916	68.5508
73.87				65.0539	62.8286
91.27				68.9265	36.3562
114.44				58.1468	66.0943
115.37				77.3942	96.4104
87.57				62.8864	33.0327
54.79				44.1592	33.9286
58.7				97.7976	77.7699
66.04				72.3078	80.8622
62.37				54.8522	65.1117
				45.3152	76.6139
				58.1468	46.0377
				78.2901	52.4824
				87.1335	92.9424
				96.4104	68.4641
				92.3644	64.4181
				53.465	56.3261
				51.6732	54.2453
				82.6829	44.9395
				84.1279	110.687
				105.312	71.0073
				108.924	93.4915
				68.782	68.9554
				55.0545	49.8236
				63.3777	63.7823
				53.8407
				56.7596
				77.9433
				62.1639
				61.1524	56.9908
				29.3624	37.6856
				71.0362	34.7089
				44.8528	55.1412
				66.2966	67.2792
				38.2347	63.4066
				93.925	55.2279
				58.8693	130.773
				42.6853	48.7832
				36.4429	61.6726
				51.731	48.6387
				61.8171	67.4526
				62.7708	80.6021
				53.3783	62.1061
				60.7189	84.7059
				49.8525	43.8702
				57.9734	53.3494
				63.4933	54.7655
				60.6611	34.391
				54.4765	45.7198
				49.8525	52.02
				99.0114	47.396
				60.9212	41.4426
				52.7714	42.8009
				99.9651	43.928
				53.4072	54.7655
				62.3662	59.4184
				60.3721	105.456
				30.1138	54.9389
				27.3105	61.9327
				64.5626	61.8171
				67.5682	60.401
					36.7608
					42.1651
					69.8513
					54.7077

## Sheet: EV2I
-DOX	+DOX
55.7481	118.895
47.7428	93.4337
66.6434	59.5918
150.164	56.7307
61.6437	92.7979
39.6508	54.8811
42.0784	116.987
42.7431	42.2807
33.4662	82.4517
37.859	207.184
47.0492	71.5564
36.9342	132.593
24.565	69.8224
55.4591	55.9504
22.0507	133.287
47.4827	138.142
89.012	45.5175
36.1539	51.0374
63.9557	21.9351
42.3963	34.969
63.8401	57.0775
51.0952	65.892
89.1565	23.0911
47.5694	59.8519
122.016	34.8534
30.6629	41.0669
39.7953	65.4874
127.478	57.2798
32.0501	67.0769
50.4883	136.379
53.176	70.1403
20.5768	141.234
54.1008	74.9955
29.5358	109.415
29.9693	50.9796
30.9519	16.7331
33.6974
38.3214	42.5697
39.8242	46.0955
81.6136	69.4756
40.9802	75.6891
41.7027	221.576
68.3196	75.5735
85.0816	326.599
63.1754	108.808
50.8929	75.4001
73.1459	64.447
60.2854	168.949
16.6175	120.368
53.0315	204.496
57.3665	86.5844
72.1344	21.5016
45.2285	19.1607
31.6166	123.114
21.3282	61.1524
23.0044	135.281
35.6915	35.5759
41.3559	43.1477
66.1232	86.122
55.3435	166.666
46.6735	38.3503
58.6959	114.502
	66.0076
	39.3329
	34.391
31.9923	44.8528
28.8711	62.5685
68.7242	39.3907
33.5529	107.161
55.9215	67.5104
52.598	125.599
29.5647	123.808
23.9581	62.0772
80.7177	60.112
54.8811	41.7605
59.7074	54.3031
92.1332	56.2972
45.9221	103.635
66.2677	62.7419
73.5216	139.616
50.8929	58.2335
41.0091	51.6154
49.2456	91.9887
30.923	81.0067
31.2409
38.5526
51.5287
22.1085
48.0607
57.8289
16.184
35.4025
24.2182
19.2763
