# Supplementary material for: Centrosome amplification fine tunes tubulin acetylation to differentially control intracellular organization
Source: EMBO J. 2023 Jul 5;42(16):e112812. doi: 10.15252/embj.2022112812 (PMC10425843; doi:10.15252/embj.2022112812)
Supplement: Supplementary file 5 — Source Data for Expanded View [file EMBJ-42-e112812-s012.zip › Expanded View Source Data/Figure EV5 Source Data.xlsx]

## Sheet: EV3B
Ctrl	H2O2
18.703	19.5632
14.1376	21.7211
14.2958	20.4437
14.3767	17.6091
12.7273	23.6926
16.7077	16.7592
17.004	19.2917
19.5401	14.5711
15.2982	20.2791
18.0652	25.2256
16.938	21.5895
28.1643	18.6
15.8515	21.9
15.5124	18.239
15.3067	22.1931
17.1407	20.5181
28.5164	11.9751
18.3165	13.4259
23.2243	24.2962
14.4197	30.2245
13.6666	17.4382
14.2558	25.8859
19.1541	12.5712
19.3713	18.5932
17.2971	19.2739
9.5038	22.4291
9.34049	18.6185
19.269	23.1231
19.1992
18.5511
17.3893	14.2238
12.2409	19.4815
15.533	13.7509
12.5735	16.3703
17.8629	10.3396
21.791	24.7946
13.7913	22.9072
19.9031	13.909
14.8165	14.6799
17.2171	12.5075
18.1129	20.5968
23.1681	21.8578
14.9059	23.076
9.43643	14.8248
15.8868	17.0684
14.2827	13.9498
18.0903	19.4287
15.2819	17.8703
11.6024	12.589
11.2381	18.4594
18.8419	14.7551
19.2635	21.6537
13.2213	20.5266
19.5046	19.4433
15.2184	22.0754
13.5396
13.8229
9.98764
14.3994
13.3397
11.1054
19.1432	19.1661
16.2832	13.5568
14.8127	14.2846
13.9493	21.6992
18.2124	15.3122
22.4919	17.7034
12.2786	17.6825
16.4622	17.7881
17.83	20.9229
26.2896	17.2522
13.5081	17.1733
14.4543	24.5768
14.1423	14.0249
14.9093	14.8661
13.3424	12.1762
13.2494	22.9704
10.8846	18.4954
18.6215	16.3343
12.451	15.7687
19.7297	15.2704
15.314	18.1043
	17.0384
	15.6571
	16.9343
	14.5297
	16.3052

## Sheet: EV3C
Ctrl	H2O2
32.9171	29.7381
54.4765	50.1704
26.2123	31.2409
22.8021	41.2692
30.6051	132.275
43.6101	30.1427
27.8885	71.2963
49.6502	24.8829
29.3913	16.6753
64.0135	50.0837
82.6829	74.3886
37.9168	44.0436
129.645	46.5868
87.3069	31.9345
36.0672	53.8696
42.1651	50.3727
32.0212	40.7201
28.5532	45.8932
27.6284	86.6133
33.1194	38.6104
54.5921
44.9973
51.731
38.9283
51.8177
55.2857
40.749
37.3966
30.345
87.7982	55.0545
61.9038	76.2093
79.1571	160.973
93.6938	47.5694
76.7873	109.126
80.6888	100.167
54.7077	61.846
87.9138	21.3282
31.6744	28.2353
46.818	42.8876
80.342	27.1082
104.184	24.3627
86.0064	61.6437
46.6446	27.4261
39.1306	66.3255
47.7428	95.6301
43.4078	116.814
42.1073	112.161
52.0489	81.8737
58.9849	74.1574
70.8339	88.2317
142.419	88.9542
69.9958	82.7696
129.992	72.6835
153.517	109.155
83.6944	67.337
90.1391	77.2497
86.989	85.3128
47.1937	109.82
71.4697	89.7634
68.8687	67.3659
48.263	67.5104
64.158	79.3016
53.9274	56.3261
184.266	65.2273
101.092	62.0772
99.416	101.988
86.411	73.406
95.1099	78.1167
98.3756	59.0716
54.9678	66.5278
93.7516	87.0179
60.979	58.0312
52.3957	87.3358
88.5496	138.373
72.3367	82.7696
62.7997	73.2037
137.131	89.59
52.7425	133.345
62.713	157.707
58.3202	72.2789
72.1055	88.4918
51.9044	45.2863
49.1589	60.7478
126.958	78.03
61.4414	51.2397
50.1126	75.718
67.5104	62.2506
62.3373	60.112
83.9545	65.9498
67.6838	96.1214
84.5325	75.2267
65.1695	92.4511
54.1875	85.6596
78.7814	80.053
77.7121
69.6201	75.5157
91.035	204.93
88.4629	132.535
122.189	45.7487
79.0993	54.5054
92.8268	65.7186
72.6546	66.6723
80.9489	94.3585
115.34	68.5508
111.005	54.9678
126.611	66.4989
56.3261	51.3553
57.6266	68.6664
57.6844	64.8805
43.5523	139.732
79.9952	78.6658
59.4762	87.1335
55.8059	91.8731
52.0489	89.59
43.5812	74.7354
65.6897	52.4535
40.1132	50.0259
143.431	69.4178
53.5517	44.4193
98.9536	53.0893
58.5514	79.2727
59.1294	125.513
55.6036	76.296
74.7643	60.9501
53.2916	47.6272
110.889	91.3818
62.1061	75.0533
44.1303	54.9967
56.5573	32.2524
74.8799	52.598
49.3323	84.7926
88.8964	63.0309
62.6552	45.8354
112.797	93.7805
66.8168	55.6903
63.7534	64.6782
69.8224	36.0961
44.0725	51.442
71.6142	72.5679
55.3146	41.1536
63.291	47.8295
66.9613	86.5266
85.544	46.7313
56.7018	78.0589
145.887	75.0533
61.5281	53.5806
84.5903	52.9159
44.2459	51.2686
46.9625	41.4137
41.4137	42.5986
54.5054	58.6959
	71.7587
	65.2851
	116.958
	40.6045
	113.866
	83.6366
	115.889
	59.823
	98.6935
	74.851
	124.935
	77.5098
	206.866
	83.4632
	79.475
	79.4461

## Sheet: EV3F
Control	aTAT1 OE	Tubacin
6875951	4.66181e+08	3.96779e+08
5897553	1.28359e+08	5.70939e+08
5993383	2.33924e+08	3.52076e+08
7539368	2.33798e+08	2.92173e+08
1127367	4.24294e+08	1.76751e+08
1573711	3.53624e+08	1.87979e+08
893532	2.80566e+08	508797325
5362644	5.20282e+08	4.1078e+08
6706729	2.64381e+08	2.4703e+08
8000044	9.1732e+07	171171077
3773431	8.5576e+07	4.94435e+08
3183533	253610187	2.48611e+08
8529123	137836571	7.33456e+07
7050294	1.341e+08	4.42608e+08
2591042	1.68078e+08	3.08457e+08
7162650	1.39965e+08	2.52798e+08
5777112	1.32976e+08	258174194
2825764	2.79018e+08	315078515
12824971	3.54652e+08	3.4186e+08
5595131	6.8489e+07	2.79655e+08
960778	7.85367e+08	2.17536e+08
9220739	1.78655e+08	2.70754e+08
7392913	2.40432e+08	4.01228e+08
7023849	8.41143e+07	1.66204e+08
6023880	5.30184e+08	3.92399e+08
2248523		4.49681e+08
1394084		4.81836e+08
2304108		2.99484e+08
4125072		4.5816e+08
		431412384
		2.73184e+08
		4.40927e+08
