# Supplementary material for: Centrosome amplification fine tunes tubulin acetylation to differentially control intracellular organization
Source: EMBO J. 2023 Jul 5;42(16):e112812. doi: 10.15252/embj.2022112812 (PMC10425843; doi:10.15252/embj.2022112812)
Supplement: Supplementary file 7 — Source Data for Figure 1 [file EMBJ-42-e112812-s006.zip]

Archive with 25 entries (24 files):
- Figure 1 Source data/
- Figure 1 Source data/Fig 1F image sip150 -DOX.tif
- __MACOSX/Figure 1 Source data/._Fig 1F image sip150 -DOX.tif
- Figure 1 Source data/Figure 1 Source Data.xlsx
- __MACOSX/Figure 1 Source data/._Figure 1 Source Data.xlsx
- Figure 1 Source data/Fig 1F image sip150 +DOX.tif
- __MACOSX/Figure 1 Source data/._Fig 1F image sip150 +DOX.tif
- Figure 1 Source data/~$Figure 1 Source Data.xlsx
- __MACOSX/Figure 1 Source data/._~$Figure 1 Source Data.xlsx
- Figure 1 Source data/Fig 1F image siCtr -DOX.tif
- __MACOSX/Figure 1 Source data/._Fig 1F image siCtr -DOX.tif
- Figure 1 Source data/Fig 1A image -DOX.tif
- __MACOSX/Figure 1 Source data/._Fig 1A image -DOX.tif
- Figure 1 Source data/Fig 1C image +DOX.tif
- __MACOSX/Figure 1 Source data/._Fig 1C image +DOX.tif
- Figure 1 Source data/Fig 1F image siKIF5B -DOX.tif
- __MACOSX/Figure 1 Source data/._Fig 1F image siKIF5B -DOX.tif
- Figure 1 Source data/Fig 1A image +DOX.tif
- __MACOSX/Figure 1 Source data/._Fig 1A image +DOX.tif
- Figure 1 Source data/Fig 1F image siCtr +DOX.tif
- __MACOSX/Figure 1 Source data/._Fig 1F image siCtr +DOX.tif
- Figure 1 Source data/Fig 1F image siKIF5B +DOX.tif
- __MACOSX/Figure 1 Source data/._Fig 1F image siKIF5B +DOX.tif
- Figure 1 Source data/Fig 1C image -DOX.tif
- __MACOSX/Figure 1 Source data/._Fig 1C image -DOX.tif
