# Supplementary material for: Centrosome amplification fine tunes tubulin acetylation to differentially control intracellular organization
Source: EMBO J. 2023 Jul 5;42(16):e112812. doi: 10.15252/embj.2022112812 (PMC10425843; doi:10.15252/embj.2022112812)
Supplement: Supplementary file 7 — Source Data for Figure 1 [file EMBJ-42-e112812-s006.zip › Figure 1 Source data/Figure 1 Source Data.xlsx]

## Sheet: 1B
PLK4 WT				PLK4 1-608
-DOX	+DOX			-DOX	+DOX
1.04	0			1.1305	0
0	1.52			0	0
0	0.64			0	0
1.97	0.82			0	5.5199
2.72	0.49			1.8173	0
2.15	6.45			0	0
0.33	3.62			3.3456	0
0	0.41			0	0
0	4.69			2.4871	0
2.3	3.27			0	0
1.15	0			3.519	0
0	0			0	0
0	1.17			0	0
2.9	6.77			0	2.2355
0	1.99			0	4.3741
2.02	6.69			0	1.1339
0.4	2			2.5092	2.2389
2.26	0			2.2117	4.2517
3.83	2.5			0	0
1.01	1.66			0	3.0311
0.54	0.69			0	0
1.43	2.67			3.4	0
0.4	1.33			7.7639	0
0	1.96			1.8836	0
0.5	2.57			0	0
0.54	0			1.9261	2.1131
0	0			0	0
0				0	3.536
1.75				1.6677	1.7918
0.74				0	1.105
1.06				0	1.5725
0.51				0	0
1.49				0	0
0				2.6214	0
1.75				0	0
0.6				0	0
				0	0
				3.7213	0
				3.7842	2.7064
3.17	1.45			4.4302	3.0855
1.81	0.95			0	1.7391
4.18	1.03			1.3005	3.6839
3.32	5.69			1.6626	0
0	0			2.0706	0
4.29	0			7.9849	3.2929
0	4			0	1.3719
1.54	0.68			0	0.8177
5.53	3.17			0	0
0.79	1.81			4.1123	4.1684
0.88	10.35			1.5062	0
0	3.31			1.0625	0
0.93	0			0	0
4.4	0			3.0787	0
0.54	3.67			4.9045	0
0.41	0			6.5773	0
4.12	0			0	0
2.15	0.48			0	0
0.87	1.33			2.4106	0.85
0	0			0	3.8369
0	1.76			0	0
3.57	1.87			0	2.6248
0	11.45			5.7171	1.0863
1.95	7.57			0	0.6613
3.99	2.61			0	4.2211
0	0.78			0	3.0634
0	0.92			1.3243	0
1.83	2.44			0.6596	1.8105
1.96	6.63			0	0
2.16	0			0	1.1441
1.61	1.32			2.2219	0
1.18	1.76			0	0.7361
0	4.62			0	0
0	0			0	0
2.69	3.94			0	0
3.48	1.11			0	1.7561
1.04	1.68				2.0434
0.25	3.57				2.771
0.5	0				4.7974
2.46	1.28				7.7639
0.47	0.65				0
1.24	9.82				1.1203
1.93	0				0
4.57	0.99				0
2.39	0				0
0	0				0
1.09	1.16				0
2.05	12.08				1.6269
1.66	1.29				3.5768
0.81	1.01				0
0	0				0
2	1.51				1.9584
0	0				0
3.26	0				0.7429
0	3.49				1.6439
0	5.13				1.6031
0	6.87
1.03	0			1.4008	1.3226
1.04	0			0	0
1.07	6.18			0	0
1.56	1.18			0	2.1607
1.02	0			9.4078	0
2.17	5.07			2.3851	1.5147
0	6.97			1.8292	0
1.47	1.54			0	0
1.22	1.65			0	0
0	0			1.6439	0
0.69	3.65			0	0
0.94	0			4.1956	0
0.33	0			0	0.8602
0.46	2.38			1.7289	0
0				2.4905	2.9818
2.93				0	3.043
0.92				0	0.6681
				0	0.8211
				0	1.0489
0	2.04			0	2.1284
0	1.27			0	0
0				0	0
0	0			1.0999	0
4.46				0.7735	0
1.54				0	0
2.23	0			0	0
2.5	0			0	0
0.84	3.53			0	1.4739
3.85	1.45			3.4901	0
0	1.18			2.6605	4.2789
2.85	2.92			0	0
3.81	0			0	6.2917
1.14	1.34			0	0
2.6	3.1			0	0
0.94	5.8			1.666	0
1.54	0			0	0
0.62	1.05			0	1.8921
2.39	3			0	2.3035
2.99	0			1.6422	6.4141
0	6.11			4.1259	0
1.34	0.76			0	0
0.34	1.9			3.9525	0
0	1.48			1.6609	0
0	2.25			4.114	0
6.5	2.21			0	0
0	0			1.7306	0
0.66	0			0	2.1539
1.77	0.82			0	3.0651
1.43	1.15			3.6567	1.3736
0.58	0.9			0	0.9809
1.85	2.6			0	0
0	0			0	0
0.52	1.02			0	0
1.82	0			0	0
2.4	2.13			0	0
0.49	2.44			0	0
0	5.24			0	0
0.83	0.62			2.6418	3.553
0.89	0			4.3078	2.108
8.58	1.45			1.7595	5.0711
0	2.68			3.8335	1.972
0	2.49			0	0
0.81	0			0	0
1.24	0			0	0
1.8	4.98			1.3447	3.9644
0	3.55			1.445	1.2002
2.44	5.85			3.0124	0
0	0			0	0
0	4.42			0	0
0	2.63			0	1.2631
1.66	0			0	0.9639
1.77	4.36			0	1.4926
0	2.44			1.6184	0
0	0			2.1182	0.6273
0	0			0	1.5946
0	0			0	0
2.98	2.4			0	1.5742
0.75	0.66			0	6.8391
0	6.04			0	4.3282
0	3.68			0
0	0			0
1.85	0			1.6167
2.07	10.35			0
	4.24			1.4705
	1.93			2.9308
	1.95			7.2964
				5.0184
				0
				0.5712	1.6966
				0	3.0991
				0	1.1033
				1.8037	0
				1.0948	0
				0	0.5525
				0.4029	0
				0.6324	0
				0	0.9673
				6.8782	1.6235
				0.8942	0.7701
				0	0
				0.9469	3.1212
				0	1.4399
				0	0.9503
				1.547	1.7204
				3.5207	0
				6.9445	0.4318
				0.5185	1.3243
				0	0
				3.1348	2.7982
				0.68	0
				1.7697	0
				0.8517	2.55
				1.9397	2.38
				2.3936	0
				0	0
				1.581	0.7582
				0	0

## Sheet: 1D
-DOX	+DOX
10.1569	1.72042
10.7923	15.521
5.53306	34.716
7.91934	22.6832
1.26412	13.182
6.4389	2.36938
4.49878	31.4103
2.6026	22.646
8.95362	15.4365
18.8638	26.8845
4.11008	2.38966
44.6667	20.3611
2.73104	8.5683
1.83872	22.8691
8.76096	8.94686
1.55142	17.0217
0	24.4239
0.86866	17.4509
20.6484	15.6021
0	40.0598
0	10.0961
2.23418	24.5996
4.41766	2.52824
9.1767	56.2195
0	21.6759
1.51086	5.83388
0	2.78174
0	20.9053
4.30612	44.9337
8.05454	59.2987
6.53692	58.6396
6.46594	14.2332
1.23032
2.197
1.73394
5.46884
1.90294
11.6407
4.20134
21.0878
4.6644
8.62914
34.3273
3.86334
13.2395
6.4389
0
29.4939
12.0193
0	17.3529
0	21.3
0	38.03
9.7	3.16
0	16.42
0	3.64
0	60.05
0	20.83
10.4	16.03
0	27.3
1.2	16.6
0	20.06
1.1	2.56
3.5
0
2.7
0
4.6
0
17.5
0
1.6
1.1
0
4
0
3.8
0
0	0
11.11	4.61
0	15.67
5.96	1.72
0	9.64
0	5.06
3.21	1.33
1.34	16
0.96	7.91
5.51	10.38
2.05	53.28
0	2.5
3.22	21.7
0	19.64
0	21.33
0	6.23
0	56.02
0
1.69
3.61
2.9
0
2.46

## Sheet: 1G
siNT_-Dox	siNT_+Dox	siKif5b_-Dox	siKif5b_+Dox			siNT_-Dox	siNT_+Dox	sip150glued_-Dox	sip150glued_+Dox
0	0	1.02	7.4			8.8	37.44	24.98	23.94
32.56	2.95	2.48	6.26				10.99	14.78	138.95
8.52	13.49	4.97	4.03			11.36	21.24	22.61	6.8
8.03	25.16	11.44	7.16			13.85	8.2	18.82	9.61
9.84	5.18	5.69	1.08			18.38	10.27	40.53	52.27
14.7	24.19	6.5	1.63			4.58	22.17	8.23	15.52
18.8	42.27	5.95	0			5.85	8.84	71.06	96.13
0.45	3.73	0	3.8			10.13	12.44	13.63	27.93
14.07	23.72	1.26	9.59			11.62	36.24	6.03	102.68
8.42	21.91	4.62	3.76			1.83	4.28	14.99	51.07
0	7.92	2.74	0			3.32	22.34	0	70.25
0	26.36	6.36	2.89				21.76	19.96	9.63
11.41	39.6	1.46	2.12			16.87	2.98	4.67	48.16
19.15	20.91	4.19	3.69			5.56	30.35	16.25	2.33
3.61	4.85	1.64	4.37			10.51	7.5	5.87	4.71
11.78	46.33	4.29	0			7.03	11.37	20.45	19.36
1.24	17.78	1.3	1.33			15.27	27.84	20.06	0
22.42	2.53	6.28	4.05			7.87		9.9	7.56
14.77	18.29	4.43	11.86			16.87		29.8	10.97
9.82	24.96	2.07	23.08					21.71	7.27
12.08	45.16	5.95	14.48			13.01		27.55	39.28
3.76	13.27	3.24	14.84			7.7		28.42	37.25
6.31	18.17	16.1	0			1.39		48.94	32.89
31.89	11.03	6.28	5.08					20.51	21.09
1.08		5.77	12.75					17.27	46.22
9			11.09					43.78	26.43
5.52			4.18					31.43	20.29
1.04			4.45					20.25	21.66
26.17			10.02					9.61	4.98
12.53								25.92	2.49
								14.16
0.9	25.1	8.69	9.87					61.74
2.56	12.31	4.06	2.46
4.38	16.47	3.56	16.43			30.42	23.21	0	45.12
55.84	2.86	3.63	3.5			5.36	29.95	47.83	25.56
3.78	10.28	1.8	5			9.6	41.76	12.13	7.42
13.48	6.19	1.98	1.83			4.95	2.63	0	14.16
3.92	27.03	1.75	3.12			3.13	42.02	4.82	28.62
6.3	27.65	45.76	18.18			25	15.95	7.54	2.33
19.29	16.05	1.47	5.39			3.25	82.58	17.05	74.23
4.66	25	14.98	6.84			16.36	14.88	31.51	42.05
5.09	15.59	7.47	13.83			0	13.14	20.25	16.06
6.08	6.39	4.64	5.65			5.76	69.09	2.37	13.58
19.59	21.4	1.54	0				24.51	71.21	40.78
20.19	22.9	4.83	7.49			2.26	39.89	9.27	12.42
10.63	20.53	3.43	12.22			0.64	28.22	13.49	27.43
0.55	19.64	9.39	10.63			13.87	39.22	2.72	9.71
4	20.88	3.34	15.67			13.76	21.2	11.99	16.7
18	25.9	1.78	8.08			9.11	33.67	170.1	8.05
0	43.68	5.82	6.16			11.97	76.32	0	12.89
13.62	2.65	4.95	5.39			18.42	98.27	23.1	14.94
0	86.92	1.78	1.06			13.41	16.43	5.34	22.75
2.71	19.17	2.32	5.01			8.19	24.32	15.32	78.73
19.8	38.49	2.31	0			2.75	20.65	51.21	9.77
3.06	19.09	12.5	2.52			15.55	4.24	32.84	42.14
0	18.34	4.36				2.61	4.96	20.85	21.36
40.92	1.15	5.04				0	1.85	55.62	34.42
4.21	21.1	3.57				6.67	32.33	22.05	19.19
2.89	45.13	4.34				8.76	7.44	24.16	106.69
6.49	5.6	14.74				7.83	34.73	4.66	5.86
9.49	42.39	10.7				7.92	0	25.41	3.54
3.25	33.09	4.91				6.52	13.52	25.55	6.2
2.14	16.09	0				10.09	25.68	36.33	17.23
7.29	63.27	4.74				20.09	39.99	0.65	11.59
14.65	22.01					4.6	12.14	3.86	2.82
15.8	40.66					2.67	1.98	43.93	20.39
34.56	20.61					0	3.7	37.45	32.15
22.79	19.31					24.85	7.9	16.22	17.94
16.83	19.25					2.63	17.65	13.04	4.88
5.34	10.54					6.68	37.91	22.33	31.95
7.39	103.87					6.32	7.21	0	13.08
19.22	11.52					14.56	3.42	45.71	33.21
15.4	70.89						17.82	10.17	8.47
6.3	25.92						32.06	31.07	8.4
6.06							4.03	18.3	36.24
							3.76	81	12.28
14.43	12.09	1.48	3.46				15.36	24.35	7.42
0.85	8.27	1.13	4.23				11.57	50.52	15.12
25.62	51.37	2.91	3.84				3.11	2.73	16.05
9.87	46.94	2.45	2.95				17.3	36.57	28.55
9.29	21.56	8.45	2.38				14.7	12.86	19.77
4.36	9.04	3.7	0.63				0	20.04	2.46
11.48	10.25	3.97	25.43					15.14	2.24
1.37	16.33	3.2	11.29					0
2.85	12.68	7.35	2.69					35.92
17.45	9.61	2.38	4.68
11.82	2.48	1.02	3.01			8.37	6.87	1.11	124.1
27.41	13.4	9.04	3.31			24.48	19.76	10.7	7.72
23.17	5.36	1.87	2.66			13.03	30.19	1.97	48.31
13.91	5.11	2.62	16.58			0	32.71	26.93	10.49
1.9	53.51	2.28	8.05			4.23	13.21	14.09	9.45
14.99	47.06	4.18	7.58			3.74	0	5.43	0
8.93	9.22	8.1	9.95				36.45	4.3	35.42
20.17	3.13	38.22	20.65			16.39	45.6	30.06	46.04
4.74	3.54	2.61	4.71			5.63	7.52	18.64	63.93
0	18.33	2.17	4.81			2.92	29.72	23.92	2.17
15.64	12.18	4.59	4.82			14.09	22.06	11.99	38.92
5.5	4.24	2.55	10.05			10.95	8.95	16.86	3.17
	13.77	1.47	1.83			7.38	10.17	27.38	40.01
	39.55	3.97	2.36				10.78	23.34	20.69
	23.16	2.03	5.24			5.11	1.6	6.4	22
	45.77	3.19	6.06			3.17	48.06	3.09	9.52
	12.75	4.69	3.31			3.88	7.58	13.42	0
	8.54	3.01	3.71			13.46	5.22	19.17	2.38
	47.41	2.37	3.78			0	7.65	21.62	2.04
	41.46	4.35	4.19			8.55	53.08	3.4	4.35
	8.16	1.7	5.21			6.54	4.06	0	7.54
	26.48	3.62	1.73			0	46.78	68.49	35.27
	30.2	3.62	3.38			6.09	16.07	29.34	25.28
	1.72	2.1	9.66			1.02	17.72	5.78	2.18
	5.32	1.96	16.36			2.62	30.47	61.09	33.88
	49.59	5.5	6.07			6.21	7.2	11.57	48.56
	26.41	1.9	2.06			12.12	5.53	7.29	1.09
	39.58	3.41	3.35			10	5.13	38.28	1.86
	11.19	11.98				0	0	0	15.77
	47.04	4.19				0.52	4.91	42.93	0
	32.24	3.23				11.41		17.64	15.14
		15.24				5.23			6.1
		3.19				1.05			0
		8.65				11.94			1.47
		2.35				0			2.31
		1.83				13.73			5.99
		4.23				9.99			11.9
		7.2				1.29
		3.7				8.04
		4.72				5.47
		5.78
		6.81
		3.05
