# Supplementary material for: Centrosome amplification fine tunes tubulin acetylation to differentially control intracellular organization
Source: EMBO J. 2023 Jul 5;42(16):e112812. doi: 10.15252/embj.2022112812 (PMC10425843; doi:10.15252/embj.2022112812)
Supplement: Supplementary file 8 — Source Data for Figure 2 [file EMBJ-42-e112812-s003.zip]

Archive with 35 entries (34 files):
- Figure 2 Source Data /
- Figure 2 Source Data /Fig 2G image -DOX.tif
- __MACOSX/Figure 2 Source Data /._Fig 2G image -DOX.tif
- Figure 2 Source Data /Fig 2D image sip150 -DOX.tif
- __MACOSX/Figure 2 Source Data /._Fig 2D image sip150 -DOX.tif
- Figure 2 Source Data /Fig 2A image -DOX.tif
- __MACOSX/Figure 2 Source Data /._Fig 2A image -DOX.tif
- Figure 2 Source Data /Fig 2I image siCtr -DOX.tif
- __MACOSX/Figure 2 Source Data /._Fig 2I image siCtr -DOX.tif
- Figure 2 Source Data /Fig 2D image sip150 +DOX.tif
- __MACOSX/Figure 2 Source Data /._Fig 2D image sip150 +DOX.tif
- Figure 2 Source Data /Fig 2G image +DOX.tif
- __MACOSX/Figure 2 Source Data /._Fig 2G image +DOX.tif
- Figure 2 Source Data /Fig 2A image +DOX.tif
- __MACOSX/Figure 2 Source Data /._Fig 2A image +DOX.tif
- Figure 2 Source Data /Fig 2I image siCtr +DOX.tif
- __MACOSX/Figure 2 Source Data /._Fig 2I image siCtr +DOX.tif
- Figure 2 Source Data /Fig 2I image siKIF5B -DOX.tif
- __MACOSX/Figure 2 Source Data /._Fig 2I image siKIF5B -DOX.tif
- Figure 2 Source Data /Fig 2D image siKIF5B -DOX.tif
- __MACOSX/Figure 2 Source Data /._Fig 2D image siKIF5B -DOX.tif
- Figure 2 Source Data /Fig 2D image siCtr -DOX.tif
- __MACOSX/Figure 2 Source Data /._Fig 2D image siCtr -DOX.tif
- Figure 2 Source Data /Fig 2I image sip150 +DOX.tif
- __MACOSX/Figure 2 Source Data /._Fig 2I image sip150 +DOX.tif
- Figure 2 Source Data /Fig 2I image sip150 -DOX.tif
- __MACOSX/Figure 2 Source Data /._Fig 2I image sip150 -DOX.tif
- Figure 2 Source Data /Fig 2D image siCtr +DOX.tif
- __MACOSX/Figure 2 Source Data /._Fig 2D image siCtr +DOX.tif
- Figure 2 Source Data /Fig 2D image siKIF5B +DOX.tif
- __MACOSX/Figure 2 Source Data /._Fig 2D image siKIF5B +DOX.tif
- Figure 2 Source Data /Fig 2I image siKIF5B +DOX.tif
- __MACOSX/Figure 2 Source Data /._Fig 2I image siKIF5B +DOX.tif
- Figure 2 Source Data /Figure 2 Source Data.xlsx
- __MACOSX/Figure 2 Source Data /._Figure 2 Source Data.xlsx
