# Supplementary material for: Centrosome amplification fine tunes tubulin acetylation to differentially control intracellular organization
Source: EMBO J. 2023 Jul 5;42(16):e112812. doi: 10.15252/embj.2022112812 (PMC10425843; doi:10.15252/embj.2022112812)
Supplement: Supplementary file 8 — Source Data for Figure 2 [file EMBJ-42-e112812-s003.zip › Figure 2 Source Data /Figure 2 Source Data.xlsx]

## Sheet: 2C
PLK4 WT				PLK4 1-608
-DOX	+DOX			-DOX	+DOX
12.9975	19.1419			12.7494	15.6195
23.7647	12.928			13.2736	14.1305
8.3052	23.8517			12.6163	13.2065
15.1067	16.0002			13.8275	12.6597
10.9862	19.1901			21.7268	14.0087
14.7576	26.3978			16.1241	17.5206
17.4102	20.4942			17.7705	18.637
17.8122	18.5381			14.6367	13.2078
15.8208	17.358			17.5627	11.8397
15.8106	21.2588			16.4356	18.0821
16.2832	17.0372			15.9832	10.8931
13.4017	16.1486			15.4303	13.736
11.958	15.5599			20.6677	15.2997
17.1107	13.2392			12.3017	24.718
22.6737	16.2674			17.3076	18.566
14.2063	15.7166			14.9482	15.7644
18.917	30.1149			16.0118	18.924
14.2534	20.8107			15.7288	15.4109
11.942	20.3985			13.2775	14.5587
19.8067	15.0502			12.3448	13.8203
13.9881	32.5688			23.2432	30.1197
16.0442	21.4688			16.0948	13.6765
13.3108	24.227			14.8617	16.5192
25.5961	27.6397			14.4689	14.1096
20.399	39.3222			17.4618	18.3864
17.209	16.3561			23.1397	16.2266
16.5702				12.645	21.507
21.3555				11.9861	15.9098
14.5805				21.1274	18.4831
13.0905				15.1821	22.4924
11.2544					11.0316
16.6037					15.1676
18.887					15.1283
13.7347
20.2775	19.4311			16.0588	17.0911
15.0906	21.7778			18.9952	12.8082
17.1838	28.1454			19.2036	19.2282
11.4713	17.9739			16.352	13.4863
29.3434	22.0343			18.6706	20.3002
13.2546	19.0108			11.3008	19.9083
14.3747	15.5605			15.3294	14.1472
13.8686	15.5268			13.9909	12.8434
21.817	17.7072			13.1306	16.7346
14.9367	19.895			11.2318	16.2263
18.578	13.0517			11.9601	12.3968
19.0458	28.5636			15.4145	12.9759
18.4053	16.7676			17.3594	20.3559
16.5884	20.4471			13.7584	17.9358
15.7564	18.568			13.3074	17.217
18.2268	19.9391			13.8949	15.2533
11.3117	23.2909			11.5488	26.4469
17.4651	19.8917			15.0246	20.0952
11.2266	17.6146			13.742	18.9757
13.4489	21.4384			16.5483	16.6874
15.9513	21.9931			14.0496	18.0356
16.155	23.5306			18.6693	14.3781
21.075	16.5126			13.2493	11.6127
17.152	26.1849				19.375
20.4414	18.5282				19.4642
14.0631	19.296
19.7096	16.1138
15.3441	17.8807
12.8166	27.8992			14.8376	15.272
18.8794	20.8885			13.853	17.0656
17.3674	21.0258			12.057	16.1666
13.1687	24.8899			20.6429	27.9188
11.3119	19.944			14.4875	20.7546
21.4279	16.2453			13.9478	15.6595
17.8443	21.2702			14.2117	16.1463
13.6709	23.7786			15.117	20.8
14.0973	19.0063			17.8099	24.2958
19.9585	25.5201			13.4167	22.2295
14.5642	20.5481			15.272	19.0314
	22.6482			21.889	23.1766
	22.6482			13.8447	17.8605
	30.236			15.3674	13.8555
	21.8403			17.616	15.7128
				12.432	16.3508
				22.6866	21.4971
20.7886	15.6072			23.4984	19.855
11.3938	21.2307			19.2769	18.4969
10.833	17.8263			20.3347	24.2911
20.6191	12.6989			14.9492	20.7095
18.8768	23.6024			19.6399	17.4766
10.7555	28.1863			15.5474	19.7268
13.5362	28.3815			17.2981	12.0261
12.9328	24.8545			15.272	18.5151
13.2224	22.5347			17.0656
16.0014	20.4408
21.2203	19.3132
10.636	13.596
20.0273	24.8748
15.8123	16.3474
14.848	24.5254
14.1365	28.1248
17.2882	26.7699
10.9131	20.4815
19.147	16.9087
15.0221	22.7749
13.0055	25.7205
19.5745	16.5187
12.0165	28.4942
18.5872	18.9061
18.7146	29.0488
19.1249	15.9864
18.6593	8.69222
21.5773	26.4626
19.3163	27.4942
13.2685	27.4671
	16.1816

## Sheet: 2E
siNT_-Dox	siNT_+Dox	siKif5b_-Dox	siKif5b_+Dox	sip150_-Dox	sip150_+Dox
15.8168	17.171	11.1753	14.5777	31.7484	34.7882
18.7292	21.9309	11.0342	10.6375	46.8734	52.4947
24.716	16.3294	12.4515	13.225	30.1139	39.0517
17.2191	24.4811	11.901	12.4413	32.8431	69.8692
19.9128	22.0902	12.9647	11.876	29.4	30.0623
15.0046	32.6834	12.4317	14.2421	23.6754	61.1015
30.8479	20.1292	14.0168	13.0116	55.2258	35.565
23.0549	29.7239	10.4279	13.5217	29.6924	47.0163
17.7914	28.27	14.6211	14.7675	16.7043	91.8958
18.5009	34.3956	14.2836	16.2522	38.8914	43.7106
12.6727	27.4756	16.073	9.034	41.5009	63.2462
22.1833	23.4094	12.886	14.7411	35.9248	44.3587
18.58	29.9383	11.3378	12.206	62.0894	61.1153
18.614	37.8483	14.0063	16.7518	53.768	31.4517
11.4965	24.2978	10.2658	14.8035	22.9821	77.7563
16.5337	36.9959	12.4911	11.1182	115.633	32.2001
23.7608	32.5884	20.3549	15.7093	23.9825	19.246
16.1109	30.4495	12.2885	12.3314	37.1613	86.8604
23.3179	41.2526	11.6281	15.2999	49.4665	31.2677
15.7054	74.104	22.1714	22.2761	41.2157	22.0339
22.508	43.5688	12.7313	15.6506	23.2748	27.4498
20.9091	69.1396	12.9673	14.6523	45.598	86.2371
18.3405	46.4081	14.4311	18.5428	32.2411	39.1987
20.2098	37.5524	16.3487	18.175	58.0688	57.6004
28.4904	23.484	12.6126	11.9216	46.1073	50.7703
22.2373	37.9458	14.8623	13.6525	38.4061
20.5304	35.9936	12.3286	12.5337	25.4432
20.1223	34.6469	12.8614	12.558	52.1602
15.5908		13.022		75.3322
		10.2213
16.6351	23.965	13.0195	10.2118	35.427	47.9879
10.5019	28.631	12.4999	15.2049	59.4069	23.6896
17.0473	21.5088	9.91207	19.6813	19.5398	53.6728
18.6857	24.7071	16.8869	13.8929	27.3798	14.5635
23.8773	49.8482	11.7076	17.7859	32.5299	33.6131
20.0815	20.771	13.5272	12.4119	31.3968	28.9042
18.8094	26.142	13.7143	16.0945	41.6606	61.5041
18.9893	32.1721	11.6002	10.6137	25.0462	40.2784
13.4953	39.0864	14.5209	19.5718	36.2715	22.5722
15.4794	34.331	13.4822	16.2875	53.4581	20.6769
17.8991	36.9535	17.1771	15.8812	59.2276	71.4171
17.8261	33.8874	15.1736	13.4005	47.31	28.9522
15.8504	36.5929	9.53581	10.287	28.019	24.416
11.7741	34.2951	9.71458	15.3468	28.1324	45.5585
20.3824	38.4026	10.9927	18.4973	48.6449	26.0363
33.9173	26.8835	9.98357	14.5143	23.6155	53.6817
15.1536	34.1598	11.8282	14.0536	41.4033	29.0451
18.8729	26.2555	13.5418	14.8732	17.1502	29.7158
12.792	60.9917	9.94847	12.2619	21.9315	40.1721
17.7199	24.4863	9.31463	10.6122	23.2033	48.0441
16.5788	49.7277	8.75972	11.9411	25.9476	22.0264
21.704	24.0709	9.43573	11.3853	52.5459	45.8154
20.7723	26.768	14.7881	18.4657	23.092	22.6424
16.8067	42.318	11.0286	9.86714	21.7823	57.4282
13.297	50.6274	17.2432	10.47	56.9018	84.9635
22.4132	32.9176	9.90209	13.3805	34.3135	43.7988
15.2192	19.5243	11.8002	11.561	81.2928	64.4169
28.6427		11.5816	13.4761		52.74
17.2323		12.0849			48.0238
15.4731					76.8142
					25.2149
15.2782	26.026	16.1452	16.8407	43.3994	20.1101
13.1921	21.9306	13.4132	16.3417	21.5463	55.7743
13.7524	24.5573	15.077	14.2656	39.3603	48.306
17.0238	26.2859	13.1637	13.0755	43.399	50.4391
17.8455	29.8925	16.7571	12.7568	38.2299	28.5156
13.8506	52.9299	19.0294	17.5307	76.6214	56.4944
36.5077	27.5196	16.7051	14.487	31.906	36.0014
15.6828	17.8908	10.9077	17.1622	76.7014	104.446
14.0491	78.2088	17.5795	18.8366	46.4913	42.7849
20.984	77.2547	11.7389	13.3963	56.7069	90.0556
22.1248	31.9678	17.7814	14.5006	35.6411	23.0965
21.937	38.5648	15.6959	12.4762	68.4264	45.7956
15.8187	21.3611	14.5205	18.2062	51.9827	52.6315
20.0076	103.716	13.9909	13.2834	99.2585	46.4803
26.828	34.7873	21.5432	14.2979	35.8251	36.9647
18.9332	55.8123	12.4267	15.2325	46.6675	43.7638
12.8369	33.1879	19.4329	12.1635	83.2031	48.2501
17.2133	36.6187	17.3073	13.485	59.6022	49.2145
15.3159	60.3812	12.8256	15.6617	43.2393	50.6484
14.5292	60.5568	17.4636	21.6135	33.9993	36.7854
14.2799	71.7796	19.3251	12.368	39.5515	49.5471
17.0824	25.0478	22.7691	11.8057	46.6402	77.246
20.4852	33.2914	12.3317	15.1804	53.0295	47.665
31.5802	44.3521	16.6049	14.6009	56.1686	30.9054
19.1261	33.2914	15.5464	15.6887	29.7014	75.4309
	37.8154		13.6672	28.6681	69.8445
			10.8152		80.4214

## Sheet: 2H
PLK4 WT				PLK4 1-608
-Dox	+Dox			-DOX	+DOX
0.983216	1.38553			0.71	0.52
1.22112	1.36029			0.92	0.63
0.669557	1.32801			0.79	0.45
1	0.890047			0.97	0.5
0.981738	1.82926			0.53	0.49
1.54829	2.16586			0.23	0.46
0.806084	0.836464			0.55	0.31
1.38282	1.02491			0.77	1.57
0.362335	0.710913			0.88	1.51
0.94966	1.2967			1.17	0.55
1.17677	1.08801			2.53	1.24
1.06136	1.39309			0.98	1.24
1.21694	1.33413			0.52	1.08
0.673933	1.3583			0.68	0.84
1.71882	1.25487			0.91	0.53
1.40233	1.41752			0.82	0.92
1.61888	1.011			0.28	0.77
2.02046	1.22131			0.97	0.45
0.488441	0.784945			0.94	0.71
1.1599	1.83628			0.53	0.48
0.466662	3.24523			0.66	0.55
0.421992	0.615307			0.38	0.34
1.33801	1.20518			0.54	0.53
1.20114	0.571659			0.69	0.79
0.779212	1.66284			0.41	0.79
0.92361	2.33479			0.61	0.46
1.76778	1.38373			0.83	0.47
0.819669	1.48097			0.74	0.91
0.772323	1.03719			1.45	0.94
0.905081	0.856803			0.69	1.13
1.30209	1.13235			0.41	0.81
0.942334	0.840983			1.11	0.53
0.619734	0.852808			0.52	0.91
1.63544	1.21231			0.25	0.5
0.521638	1.20269			0.73	0.5
1.33805				1.24	0.52
1.6811				0.36
0.78687				0.36
0.621874				0.54
0.724101				1.01
1.07748				0.67
0.864395
1.66978
0.831975				0.42	0.82
				0.3	0.95
1.21323	0.481533			0.98	0.87
0.973223	1.13936			0.56	0.88
1.08457	1.03664			0.68	0.85
0.953397	1.50212			1.22	0.92
1.08705	0.804848			0.73	0.87
0.901267	1.29542			1.2	0.73
1.25733	1.34133			0.26	1.07
1.1499	1.16998			1.97	1.18
1.10643	1.53059			0.33	1.19
0.672852	1.42735			0.77	0.86
0.95146	1.57641			0.72	0.7
0.893655	1.0229			0.84	0.62
1.0763	1.51227			1.13	0.57
1.04875	0.921578			0.65	1.11
1.13798	1.32822			0.82	0.89
0.836769	1.19471			0.63	1.22
0.710045	1.16027			0.54	0.79
0.883348	1.27915			0.48	0.92
1.16222	1.23581			0.76	0.86
0.862762	1.58363			0.86	1.35
0.76256	1.09626			0.69	0.71
0.869819	1.25215			0.73	1.03
1.03072	1.24307			0.97	0.83
0.792737	0.831911			1.38	1
0.711752	0.993441			1.07	1.24
0.849505	1.73027			0.62	0.48
0.821744	0.842158			0.75	0.71
0.990392	1.33142			1.22	0.78
0.766642	1.07597			0.25	1.03
	0.970504			0.63	1.11
	1.14436			0.47	1.28
				0.86	1.12
				1.49	0.46
				1.02	0.73
0.934584	1.97437			0.8	0.71
1.10353	1.66116				0.62
1.66738	1.23771				0.69
1.32343	1.01092
1.36885	1.33826
1.3218	1.67138
1.4618	1.23016			0.997661	2.25722
2.05775	1.10504
1.56451	1.84348			0.250005	1.95719
1.4233	2.19928
1.8266	1.56811			0.10914	0.738839
1.38756	1.23412
0.916337	1.13047			1.92731	0.534388
1.61368	1.59457
0.73709	1.52948			1.48331	1.23571
1.23925	1.61186
1.17928	1.79118			1.02942	1.23702
1.24043	1.42846
1.41801	2.0505			2.10629	0.192007
0.794032	1.46317
0.987019	1.9672			0.314131	0.383695
1.56366	1.9104
1.05953	1.85765			0.691958	0.808666
0.850186	1.24342
0.523273	2.1935			1.78444	0.90658
1.43034	2.00308
1.37837				1.52592	1.83658
1.24157
2.03231				1.59962	0.49343
0.777505
1.21468				1.48865	0.425113
0.891973
				1.07265	0.428099
				0.507138	1.47092
				1.27661	3.44607
				0.249693	0.685899
				1.79437	0.651186
				0.720121	1.42646
				0.178319	1.91118
				0.79749	0.740341
				0.327704	0.495393
				0.340062	0.602538
				0.66516	2.23023
				0.424888	1.49449
				1.02625	0.233971

## Sheet: 2J
		siNT_-Dox	siNT_+Dox	siKif5b_-Dox	siKif5b_+Dox	sip150_-Dox	sip150_+Dox
		0.931069	1.18986	0.361954	0.588102	1.40819	1.68294
		0.851486	1.26208	0.636929	0.822422	1.24336	1.28367
		0.8971	0.987343	0.611793	0.594502	0.645806	2.97231
		1.24744	1.17396	0.647483	0.584704	1.51905	0.586042
		0.765407	1.33107	0.574419	0.374462	2.41731	2.25392
		0.953817	0.866535	0.674089	0.781878	1.2173	0.717812
		1.35422	1.37973	0.715912	0.801643	0.7779	1.15764
		1.1809	1.16393	0.538993	0.591566	2.17522	1.27661
		0.743298	1.40095	0.646906	1.18696	0.883172	1.93432
		0.755326	1.42272	0.686106	0.659347		2.49266
		0.950133		0.547855			2.50134
				0.509769			2.64773
		1.44738	1.55011	0.534007	0.709112	1.26668	1.31875
		0.872303	1.46375	0.622842	0.729335	1.1241	1.20619
		0.758014	0.9349	0.608719	0.584751	1.64426	3.34417
		0.986885	1.02361	0.55524	0.414689	1.37612	1.86039
		0.686185	1.14035	0.79561	0.505331	1.39336	1.25591
		0.746191	1.28175	0.71899	0.465909	1.2989	2.07493
		0.801867	0.852349	0.667628	0.887035	1.48434	1.69799
		0.873572	1.18121	0.60865	1.34413	1.21817	0.683715
		0.848389	1.29338	0.728988	1.04912	1.50587	1.64034
		0.648534	1.41982	0.875299	1.07005	1.69802	0.790539
		0.994348	1.0995	0.772901	0.574184	0.808038	1.22716
		0.932572	0.853868	0.782957	0.614804	1.74363	1.17953
		0.858893	0.932503	0.72914	0.734029	1.00699	1.14628
		1.13219	1.42011	1.06608	0.691442	0.770967	1.37962
		0.910243	1.56259	0.778659	0.916791	1.09473	1.72072
		1.56337	1.47656	0.663256	0.683454	1.35566	1.14902
		0.739679	1.53955	0.70506	0.671482	1.43459	1.91957
		0.934938	1.13289	0.693644	0.889066	1.87104	1.68897
		0.689699	0.907405	0.598014	0.81944	1.79358	1.24916
		1.08318	1.43047	0.59807	0.673881	0.873496	1.36661
		1.0793		0.707754		1.46164	2.15463
		0.974573		0.709676			0.97181
		0.787932		0.736627
		0.869045	1.21571	0.688623	0.766877	1.31069	2.03248
		0.815187	1.57058	0.79848	0.477202	1.06881	1.15162
		1.44932	1.59811	0.680605	0.603248	1.50234	1.71369
		1.1902	1.26099	0.695304	0.552539	1.77275	1.72609
		0.740935	1.48078	0.626066	0.663571	1.57194	1.61314
		0.847144	0.884281	0.499359	0.877469	3.21444	2.29623
		1.37569	1.19277	0.553837	0.556971	1.16732	1.17953
		1.38284	1.26608	0.597	1.3444	1.59873	1.97271
		0.93693	1.83635	0.770352	0.40145	2.07891	1.48888
		0.923521	1.25662	0.801466	0.522068	1.56573	1.1876
		2.16301	0.937941	0.776069	0.854273	1.10913	1.99527
		0.881853	0.867998	0.71348	0.704657	1.48573	2.74884
		1.30744	1.51306	0.483559	0.781155	1.25369	1.08547
		0.956267	1.56434	0.554998	0.558722	1.07185	1.83465
		0.972426	0.895711	0.559513	0.665876	1.43608	2.07256
		0.703242	1.31199	0.570785	0.830373	3.06707	1.2221
		0.874475	2.58643	0.474533	0.779446	1.24878	1.85599
		0.827969	1.27925	0.831946	0.75312	1.33695	2.04309
		0.834217	1.05173	1.12585	0.724153	1.13596	2.79441
		0.855281	1.30495	0.628645	0.616647	1.77877	1.52168
		0.970086	1.23151	0.489423	0.771354	2.14447	3.00429
		0.807567	1.05765	0.771243	0.643084	0.767004	3.09155
		0.917026	2.43813	0.57023	0.657831	1.67556	3.85105
		0.680869	1.48407	0.592949	0.800584	2.46407	1.85168
		1.45443	1.26907	0.765223	0.821436	1.27958	1.80931
		1.30061	1.24035	0.761044	0.587677	1.04612	1.48463
		0.89255	0.968395	0.722537	0.770096	1.54608	0.498396
		0.813843	1.33893	0.646863	0.672098	1.44082	1.59652
		0.742947	0.875282	0.759227	0.793438		1.73799
		0.950909	1.74708	0.78863	0.505299
		1.07413	1.49515	0.44613	0.671317
		0.833086		0.838767	0.678037
		0.826117		0.58293	0.71906
		0.995788		0.73942	0.687382
				0.695827
				0.794862
				0.723182
				0.627478
