# Supplementary material for: Centrosome amplification fine tunes tubulin acetylation to differentially control intracellular organization
Source: EMBO J. 2023 Jul 5;42(16):e112812. doi: 10.15252/embj.2022112812 (PMC10425843; doi:10.15252/embj.2022112812)
Supplement: Supplementary file 9 — Source Data for Figure 3 [file EMBJ-42-e112812-s014.zip]

Archive with 13 entries (12 files):
- Figure 3 Source Data/
- Figure 3 Source Data/Fig 3A image +DOX.tif
- Figure 3 Source Data/Fig 3D image -DOX.tif
- __MACOSX/Figure 3 Source Data/._Fig 3D image -DOX.tif
- Figure 3 Source Data/Fig 3G image +DOX.tif
- Figure 3 Source Data/Fig 3A image -DOX.tif
- Figure 3 Source Data/Fig 3G image -DOX.tif
- Figure 3 Source Data/Fig 3D image +DOX.tif
- __MACOSX/Figure 3 Source Data/._Fig 3D image +DOX.tif
- Figure 3 Source Data/Fig 3G image +DOX +Apocynin.tif
- Figure 3 Source Data/Figure 3 Source Data.xlsx
- __MACOSX/Figure 3 Source Data/._Figure 3 Source Data.xlsx
- Figure 3 Source Data/Fig 3G image +H2O2.tif
