# Supplementary material for: Centrosome amplification fine tunes tubulin acetylation to differentially control intracellular organization
Source: EMBO J. 2023 Jul 5;42(16):e112812. doi: 10.15252/embj.2022112812 (PMC10425843; doi:10.15252/embj.2022112812)
Supplement: Supplementary file 9 — Source Data for Figure 3 [file EMBJ-42-e112812-s014.zip › Figure 3 Source Data/Figure 3 Source Data.xlsx]

## Sheet: 3B
PLK4 WT				PLK4 1-608
-DOX	+DOX			-DOX	+DOX
0.321777	0.874842			0.556836	1.15265
1.11861	1.57362			0.789046	1.09377
1.3682	1.19765			0.884431	1.15542
2.44115	0.0686794			1.00734	0.48019
0.33314	3.55499			0.461457	0.753593
1.27782	0.495514			0.446167	0.725123
1.39146	1.91631			0.374319	0.909697
0.442105	1.68726			0.764084	0.327495
0.765615	2.30169			1.05409	1.18843
1.06036	2.45615			0.419806	1.08777
0.765259	1.24071			1.14948	0.622642
0.815596	2.11565			1.09868	0.638002
0.831407	1.97675			1.16622	0.420712
1.53845	2.13662			1.11863	1.03208
1.34215	1.54027			1.63957	0.376584
1.53027	3.30284			3.39706	0.816803
0.307797	2.23358			3.60138	0.328914
0.355552	1.09103			0.865598	0.369619
2.18954	1.86072			0.193623	1.76301
1.58318	1.59405			0.368725	1.74542
0.340638	1.87829			0.594429	0.731909
1.4689	2.5241			1.35183	0.798602
1.8792	2.4804			0.300937	1.80502
0.298315	2.11652			0.4093	1.25739
0.219108	2.12415			0.66904	0.550321
1.38062	2.19582			1.85392	0.467132
0.993598	4.00266			1.66418	0.429641
0.60148	1.32029			0.709585	2.8286
1.27631				0.34411	0.169879
0.734349				0.74613
0.627032
0.401033
				0.337219	0.439038
1.01095	0.290003			0.130753	0.669311
1.04051	1.57162			1.53979	2.47366
0.834127	0.131522			0.594841	0.333171
0.412865	3.10009			1.52655	0.665366
1.2021	8.07649			0.706539	1.2358
0.0503419	3.92597			1.80517	2.11052
0.628672	2.98453			1.00989	1.7428
0.293965	1.44411			0.953694	1.37579
0.627541	0.487289			0.51793	0.306022
0.292196	1.68308			0.916152	0.924324
0.824345	0.800672			1.4494	0.196722
0.559899	3.01403			0.874193	0.534054
0.996553	2.79406			1.3119	0.784502
0.82855	0.460157			1.32598	0.155188
1.0566	1.1141				1.32715
0.390584	7.00167				2.81731
0.784006	0.61665				0.901701
0.707447	0.749644				0.990754
0.90124	0.952209				0.769874
0.844659	5.27383				0.0699116
1.00096	1.98888				0.0715024
1.71607	1.51174				2.87282
1.06473	1.91208				1.61003
1.75125	0.609081				0.365887
2.24226	3.87404				1.48461
2.57941	6.07322				1.1079
2.18963	0.233547
3.25137	0.576957
0.403724	1.51002
0.14044	2.02928			0.53076	1.01582
0.497016				1.61218	1.66747
0.838813				1.64217	0.748439
1.46906				0.679154	1.83153
0.568123				1.18162	1.04674
				2.13919	0.342227
				0.170389	1.46162
0.312318	3.11301			1.85186	0.215993
0.468781	0.817256			1.20632	1.06583
0.963366	2.35165			1.65014	1.68505
1.51377	1.70209			1.8868	1.33688
0.902064	4.32689			0.642322	1.37698
2.00102	2.36473			1.1446	0.378648
0.47791	1.73685			1.27457	1.01952
0.499335	0.367085			1.68507	0.611862
0.753325	1.52232			1.61605	2.66316
0.761922	0.36019			0.0170339	0.411271
2.12229	0.802204			0.433482	0.8731
1.38144	1.96761			1.0701	1.0997
0.849772	3.24373			0.775464	1.05004
0.937711	2.6389			0.174653	0.673112
1.0705	2.05725			1.2905	0.945138
2.69736	1.2011			1.05487	0.595134
3.57553	1.18101			0.753201	0.228032
1.41842	1.55734			0.500428	0.686425
0.723545	2.46456			0.521768	0.260518
0.935017	3.58176			0.824914	0.747208
1.43876	1.23183			1.15055	0.344233
0.566549	1.17792			1.94341	0.29819
0.405618	1.35203			0.261134
0.2092	2.1485			0.304008
0.67504	1.90442			0.571684
0.482213	1.78178			0.4396
0.41375	1.12716
0.716918	1.36787
0.816506	3.63847
0.337487	2.66373
1.15235	0.344017
0.42022

## Sheet: 3C
-DOX																																										-DOX
Distance_(microns)																																										Distance_(microns)
0	1292.73	1811.95	1342.12	1276.92	1453.47	0	2066.23	1365.42	1547.89	1707.08	1646.27	2881.7	2519.93	2579.34	2578.08	2614.61	0	0	2627.86	2674.64	2573.36	1696.7	2169.12	2010.91	0	1695.12	1731.85	1672.17	1747.02	1562.45	972.865	1948.36	0	1635	0	1675.88	1783					0	1616.09	1666.1	1563.38	1431.8	1960.88	1592.05	1525.1
0.1133	1309.83	1827.94	1316.56	1274.72	1453.88	0	2092.18	1392.55	1578.71	1697.48	1622.29	2899.81	2538.16	2575.98	2563.59	2585.78	2537.87	0	2620.7	2709.53	2554.8	1703.97	2156.11	0	1723.24	1686.91	1728.18	1691.11	1747.38	1567.61	965.146	1922.42	0	1663	0	1717.85	1756.66					0.1133	1613.67	1679.21	1562.4	1450.26	1946.72	1596.18	1546.82
0.2267	1306.77	1828.29	1349	1284.55	1440.28	0	2073.56	1410.03	1586.73	1698.74	1568.26	2946.55	2537.05	2587.12	2581.08	2550.71	0	0	2627.15	2706.41	2567.34	1695.82	2153.28	1992.49	1696.9	1695.16	1738.78	1671.89	1745.34	1579.35	969.341	1929.16	0	1689.5	1299.87	1689.93	1763.76					0.2267	1615.83	1683.3	1562	1437.64	1943.45	1592.95	1515.62
0.34	1295.33	1865.01	1305.09	1273.35	1428.28	1275.25	2059.98	1443.13	1607.37	1722.64	1472.65	2958.65	2527.02	2560.41	2572.45	2556.19	2536.35	0	2616.21	2706.68	2571.16	1695.18	2156.56	1994.49	1684.81	1654.84	1765.22	1673.65	1741.09	1600.88	962.762	1895.49	0	1658.75	0	1714.71	1758.55					0.34	1613.67	1690.86	1553.17	1437.28	1953.43	1610.27	1490.33
0.4533	1285.62	1852.76	1329.45	1254.34	1383.27	1279.12	2030.75	1454.32	1632.11	1728.92	1387.69	2930.88	2523.7	2539.24	2598.01	2579.45	2555.11	0	2602.75	2730.97	2574.59	1695.1	2139.58	0	1671.1	1648.47	1800.12	1634.74	1741.24	1626.74	973.323	1864.59	0	1680.17	0	1692.79	1756.22					0.4533	1639.57	1684.52	1555.6	1470.03	1964.17	1628.27	1492.9
0.5667	1253.09	1876.64	1370.89	1271.93	1392.42	0	2041.12	1471.42	1644.35	1728.01	1320.49	2907.42	2523.66	2536.14	2564.59	2570.95	2551.93	0	2607.69	2744.12	2586.5	1702.36	2170.92	1977.8	1682.74	1653.53	1799.24	0	1729.25	1656.24	973.72	1844.7	0	1677.5	0	1700.08	1774.15					0.5667	1644.33	1681.57	1572.42	1474.36	1965.74	1630.42	1496.08
0.68	1245	1937.95	1354.4	1250.39	1390.5	0	2074.22	1390.47	1652.45	1722.01	1283.12	2849.13	2524.21	2523.04	2594.13	2564.53	2572.86	0	2607.72	2762.51	2595.57	1703.92	2178.32	1981.09	1711.53	1653.24	1786.86	1638.81	1715.93	1673.73	971.667	0	0	1670	0	1734.91	1761.09					0.68	1634	1688.96	1612.56	1471.06	1974.62	1626.69	1498.37
0.7934	1276	1918.26	1382.2	1236.68	1393.5	0	2128.08	1352.13	1619.56	1713.53	1254.62	2808.31	2529.08	2533.57	2584.1	2555.36	2566.6	2705	2604.45	2881.33	2590.36	1706.09	2169.17	1998.58	1671.31	1636.45	1798.38	1648.09	1722.09	1645.13	975.682	1893.22	0	1670.33	0	1728.11	1757.91					0.7934	1633.67	1685.14	1587.73	1507.62	1970.89	1631.9	1507.87
0.9067	1255.5	1912.51	1403.25	1237.3	1433.8	0	2144.15	1371.03	1618.81	1716.71	1251.8	2801.01	2527.66	2561.81	2570.87	2583.8	2561.36	0	2625.98	2867.17	2596.2	1711.48	2156.86	2018.11	0	1631.85	1787.45	1665.33	1736.48	1640.23	988.401	1832.54	1665	1682.17	1327.06	1654.88	1759.94					0.9067	1632.4	1682.53	1595	1499.02	1966.2	1630.51	1538.58
1.02	1300.58	1883.95	1417.38	1228.11	1455.96	0	2143.99	1362.85	1613.97	1688.01	1258.85	2772.06	2538.32	2579.12	2559.96	2548.58	2587.09	0	2624.13	2932.44	2582.87	1706.36	2150.28	2006.6	1674.91	1666.43	1773.57	0	1726.6	1680.3	992.15	0	0	1668.57	0	1653.9	1762.06					1.02	1622	1682.92	1606.07	1498.29	1951.27	1618.93	1586.92
1.1334	1331.4	1883.74	1451.71	1232.87	1483.62	0	2196.82	1350.74	1627.05	1688.3	1235.6	2775.47	2535.56	2587.84	2583.59	2550.1	2559.18	0	2617.01	2919.14	2584.57	1703.11	2144.35	1982.05	0	1702.9	1761.04	1656.2	1709.93	1695.58	987.392	1845.57	0	1667.12	0	1630.18	1760.39					1.1334	1601	1700.15	1605.5	1481.04	1944.08	1584.37	1637.69
1.2467	1364.82	1845.28	1368	1218.08	1470.96	1282.11	2189.11	1330.85	1658.24	1660.07	1236.69	2753.01	2525	2608.4	2580.92	2552.81	2540.45	2689	2626.62	2938.56	2583.4	1703.48	2149.67	1993.34	1680.61	1729.4	1743.53	1627.59	1713.74	1650.03	978.014	0	0	1679.8	1296.73	1627.88	1762.67					1.2467	1669	1705.82	1599.5	1467.81	1939.69	1597.44	1697.66
1.36	1315.23	1841.78	1396.43	1231.1	1453.96	1304.35	2177.82	1322.28	1673.81	1644.85	1255.9	2745.28	2517.91	2622.37	2581.92	2541.31	2563.05	2826	2648.95	2985.74	2579.54	1705.47	2138.8	1985.2	1686.07	1766.07	1736.64	1649.96	1701.49	1683.53	978.199	0	0	1694.75	0	1638.04	1754.45					1.36	1622.67	1732.31	1603.36	1437.82	1944.94	1599.67	1726.8
1.4734	1340.87	1820.61	1300.64	1251.35	1471.05	1333.59	2202.95	1314.02	1739.57	1646.63	1276.07	2738.19	2521.76	2590.47	2595.4	2534.67	0	2689	2657.84	2978.17	2567.09	1701.42	2150.84	2002.3	0	1773.06	1707.98	1684.98	1703.65	1678.84	975.778	1831.69	0	1661.6	0	1638.49	1776.26					1.4734	1627	1727.72	1590.04	1443.19	1946.85	1617.27	1732.68
1.5867	1305.47	1820.21	1315.73	1234.64	1459.38	1335.76	2244.54	1340.21	1765.01	1657.37	1261.39	2730.17	2532.19	2596.48	2602.69	2557	0	0	2638.7	2994.13	2581.51	1690.18	2141.15	1987.07	1677.48	1722.92	1680.17	1697.93	1699.6	1668.79	981.238	1828.78	0	1654.5	0	1644.1	1790.59					1.5867	1614.75	1751.19	1615.77	1433.73	1957.5	1609.3	1726.21
1.7001	1276.86	1800.47	1267.47	1255.13	1446.83	1366.3	2272.46	1344.49	1789.54	1675.98	1262.51	2739.34	2535.2	2578.57	2590.72	2546.44	2578.42	0	2632.08	2935.5	2578.98	1703.1	2132.14	1987.63	1676.81	1706.66	1684.31	1696.21	1710.53	1656.9	982.342	1820.23	0	1662.43	1308.63	1640.55	1794.61					1.7001	1591.5	1787.52	1601.35	1418.15	1946.85	1601.44	1711.08
1.8134	1249.62	1810.88	1263.5	1233.47	1440.79	1374.54	2347.22	1339.82	1856.82	1660.5	1259.56	2722.75	2524.65	2566.82	2589.22	2549.55	2541.54	0	2636.16	2903.73	2616.07	1723.54	2146.18	1991.39	0	1686.26	1681.28	1669.63	1713.42	1667.6	987.744	1821.71	0	1665.67	0	1630.74	1822.68					1.8134	1598	1811.33	1620.7	1422.11	1944.74	1593.98	1742
1.9267	1242.36	1818.77	1283.69	1233.89	1488.08	1366.48	2303.05	1347.44	1875.2	1697.81	1257.23	2720.3	2528.82	2563.94	2549.32	2561.1	2629.25	0	2667.64	2897.37	2625.97	1705.83	2133.97	1982.12	0	1685.91	1715.01	1639.13	1708.94	1633.2	976.167	0	1666	1660.67	0	1649.38	1816.82					1.9267	1599.5	1833.79	1589.26	1431.11	1955.56	1588.38	1801.26
2.0401	1227.36	1827.77	1316.38	1234.49	1477.33	1389.21	2257.35	1361.14	1981.56	1710.47	1281.04	2720.33	2523.77	2569.13	2545.07	2531.6	2565.41	0	2674.47	2843.69	2609.37	1698.65	2141.88	2000.13	1678.37	1713.41	1710.26	1629.42	1739	1645.69	987.968	1823.77	0	1673.83	0	1668.77	1821.71					2.0401	1606.4	1858.68	1553.55	1438.08	1948.61	1581.33	1815.44
2.1534	1239.8	1839.58	1335.69	1244.79	1512.53	1411.24	2210.82	1372.01	2065.01	1737.91	1312.71	2744.86	2523.16	2568.21	2558.7	2547.29	2575.76	2751	2663.79	2877.47	2597.18	1711.4	2163.7	1990.4	1669.14	1723.61	1728.71	0	1747.6	1646.51	982.904	1822.68	0	1651.57	0	1670.11	1795.18					2.1534	1598.25	1883.09	1570	1410.34	1953.05	1598.34	1788.6
2.2667	1236.91	1833.38	1331.05	1268.7	1497.57	1395.55	2231.93	1377.16	2112.43	1775.6	1320.75	2751.4	2523.23	2547.96	2565.23	2548.72	2549.34	0	2687.82	2916.91	2605.69	1723.33	2144.85	1984.04	1706.27	1708.97	1714.12	0	1740.2	1652.75	993.768	0	1692	1658.7	0	1690.24	1803.17					2.2667	1606.43	1928.18	1573.5	0	1943.04	1618.39	1785.26
2.3801	1286.22	1847.86	1303.28	1299.71	1477.44	1394.66	2223.91	1381.33	2139.57	1781.82	1334.98	2764.36	2520.14	2538.82	2571.21	2559.1	2551.6	0	2708.27	2862.12	2596.72	1734.27	2151.96	1981.51	1666.17	1714.96	1718.74	0	1751.37	1638.95	988.71	1833.57	0	1688.44	0	1678.74	1801.19					2.3801	1614.78	1952.77	1591.57	0	1937.44	1628.14	1787.57
2.4934	1276.08	1853.75	1331.35	1297.18	1489.48	1354.48	2277.71	1418.43	2027.51	1768.51	1320.33	2775.23	2518.62	2525.84	2575	2557.04	2540.58	0	2718.01	2936.78	2580.04	1748.63	2141.81	1991.38	1802.51	1698.95	1711.65	0	1762.99	1661.53	981.198	0	0	1675	0	1683.85	1789.75					2.4934	1615.73	1959.28	1634.45	1426.13	1932.34	1631.34	1786.24
2.6068	1303.15	1863.64	1313.36	1239.27	1524.56	1347.14	2290.75	1442.46	1930.02	1735.21	1307.1	2768.68	2539.97	2526.38	2552.01	2568.36	2561.67	0	2709.99	2981.39	2606.27	1710.32	2144.41	1997.6	1671.64	1707.26	1706.34	0	1748.34	1635.61	980.747	0	0	1665.64	0	1687.62	1793.37					2.6068	1608.83	1950.17	1620.07	1425.99	1930.43	1639.71	1795.95
2.7201	1325.09	1857.15	1337.65	1212.81	1499.7	1338.05	2268.66	1459.83	1883.85	1697.85	1303.65	2752.44	2555.9	2520.03	2569.98	2562.26	2553.88	0	2712.97	2984	2618.5	1707.11	2154.1	1988.78	0	1687.08	1709.25	0	1731.07	1620.73	981.427	0	0	1699.29	0	1695.51	1808.84					2.7201	1613.5	1958.51	1637.82	1407.38	1924.11	1613.06	1788.65
2.8334	1304.5	1845.3	1329.6	1207.5	1484.46	1339.45	2283.37	1499.9	1844.76	1688.94	1297.38	2726.97	2584.18	2525.81	2568.77	2559.09	2561.16	0	2673.56	2947.64	2608.41	1720.37	2161.72	1980.43	1686.96	1689.61	1702.31	0	1716.8	1622.91	981.39	1855.51	0	1693.5	1303	1720.02	1832.4					2.8334	1619.83	1949.59	1705.2	1412.64	1930.2	1606.76	1758.17
2.9468	1270.54	1846.5	1342.06	1234.22	1508.58	1344.15	2299.7	1524.5	1850.19	1661.48	1298.82	2712.55	2611.34	2522.38	2588.91	2560.13	2584.57	0	2651.8	2958.57	2592.1	1725.27	2170.32	2040.63	1705.37	1675.47	1687.19	0	1691.91	1608.25	991.814	1844.64	1675	1720.33	1296.92	1732.39	1855.04					2.9468	1625	1946.7	1769.05	1441.62	1941.17	1609.77	1717.21
3.0601	1290.6	1846	1348.18	1223.09	1538.74	1318.67	2330.84	1501.39	1829.5	1628.66	1297.65	2679.14	2617.27	2518.9	2582.53	2577.4	2600.59	2731	2643.41	2919.7	2587.04	1719.93	2176.24	2002.69	1678.64	1667.63	1692.62	0	1706.48	1627.1	1024.23	1857.77	0	1709.6	1302.45	1710.72	1873.37					3.0601	1614.4	1938.08	1754.2	1478.3	1958.43	1618.02	1680.71
3.1734	1232.78	1846.95	1337.53	1225.61	1533.69	1285	2366.83	1485.22	1794.26	1615.94	1290.11	2669.48	2616.2	2527.76	2591.62	2583.04	2615.37	0	2661.92	2928.79	2569.28	1721.82	2175.53	2011.72	1675.25	1681.93	1659.29	1627.14	1702.98	1624.54	1016.91	1852.06	0	1723	1305.96	1704.73	1919.82					3.1734	1651.21	1922.6	1762.52	1454.24	1964.47	1655.16	1669.35
3.2868	1246	1839.8	1333.13	1236.33	1529.67	1263.18	2378.6	1475.12	1802.02	1629.38	1282.6	2670.72	2581.13	2536.24	2615.68	2608.7	2632.26	0	2658.01	2961.34	2580.31	1736.11	2187.51	1983.9	1678.55	1696.92	1655.39	1639.52	1701.52	1593.36	1051.14	0	0	1703.67	1338.55	1701.21	1924.1					3.2868	1654.06	1882.04	1713.58	1445.5	1959.91	1668	1643.56
3.4001	1238	1848.89	1290.58	1242.86	1537.54	1261.8	2426.73	1457.52	1802.12	1637.64	1298.14	2675.76	2580.46	2545.37	2632.41	2643.86	2651.29	2788	2665.22	3036.61	2587.15	1730.84	2185.74	2006.03	0	1680.96	1640.12	1640.4	1683.77	1598.22	1090.09	0	0	1692.75	1332.96	1724.41	1920.77					3.4001	1699.07	1861.1	1730.35	1436.65	1959.95	1674.13	1624.33
3.5134	1239.5	1853.56	1281.85	1242.47	1475.18	1280.15	2465.09	1460.18	1823.98	1668.52	1291.08	2673.61	2594.66	2551.24	2635.16	2659.03	2647.7	2697	2686.11	3027.75	2579.15	1719.83	2193.75	1977.86	1670.55	1666.14	1644.53	1640.59	1688.35	1590.65	1117.18	0	0	1687.75	1315.67	1716.5	1927.32					3.5134	1699.54	1850.98	1751.9	1428.35	1966.79	1677.33	1577.45
3.6268	1234.75	1858.1	1297.29	1227.64	1449.35	1320.34	2482.03	1501.79	1876.08	1686.71	1297.22	2677.3	2601.93	2556.01	2609.46	2696.23	2675.16	0	2709.73	3125.16	2576.88	1714.43	2188.8	0	0	1657.36	1650.86	1638.63	1696.07	1588	1129.51	0	0	1659	1333.37	1718.5	1975.02					3.6268	1654.19	1852.46	1766.68	1418.21	1972.19	1672.35	1556.3
3.7401	1237.43	1852.46	1286.38	1225.24	1455.31	1342.63	2569.04	1516.58	1897.34	1711.59	1322.31	2686.31	2634.34	2553.09	2583.38	2674.68	2625.66	2734	2734.96	3206.12	2582.12	1720.65	2172.22	1986.31	1670.44	1668.32	1667.32	1642.47	1705.89	1584.15	1137.14	0	0	1690.17	1340.38	1701.36	2022.95					3.7401	1645.88	1830.89	1757.3	1405.61	1978.6	1664.38	1541.23
3.8535	1228.8	1855.99	1280.38	1230.26	1459.78	1351.74	2687.37	1577.55	1950.38	1711.38	1347.44	2691.75	2630.04	2561.87	2568.12	2659	2614.5	0	2755.37	3161.41	2589.31	1713.7	2183.68	1986.61	1723.79	1675.63	1656.95	1648.38	1704.92	1609.82	1116.04	1834.44	0	1707.33	1342.73	1709.39	2018.41					3.8535	1632.6	1829.07	1782.77	1422.36	2011.16	1629.81	1548.94
3.9668	1219	1870.08	1267.18	1238.18	1448.11	1360.77	2757.99	1597.98	1975.62	1725.24	1381.37	2683.19	2614.1	2557.84	2582.83	2651.24	2626.86	0	2757.78	3194.92	2596.62	1717.94	2198.6	1988.03	1671.85	1686.59	1639.18	1655.65	1713.84	1594.6	1122.61	1831.83	0	1677.1	1352.02	1702.29	1995.64					3.9668	1610	1828.6	1742.03	1412.45	2048.44	1630.45	1540.85
4.0801	1232.5	1894.2	1268.54	1226.36	1468	1381.31	2777.93	1607.75	1986.83	1751.4	1368.33	2679.06	2595.64	2560.66	2577.2	2655.76	2624.35	0	2792.66	3247.95	2588.56	1710.73	2238.85	1978.3	1710.84	1691.21	1643.97	1648.71	1732.58	1602.11	1066.31	1853.83	0	1684.71	1362.41	1701.12	1957.06					4.0801	1600.89	1844.23	1753.57	1418.7	2109.22	1627.35	1549.81
4.1935	1240.3	1915.8	1297.86	1239.12	1489.91	1333.3	2783.63	1593.64	1964.71	1756.33	1370.33	2673.53	2568.75	2554.8	2575.89	2642.95	2587.93	2689	2795.59	3253.93	2592.38	1718.64	2270.49	2016.98	1666.34	1706.44	1657.81	1652.79	1758.11	1585.35	1041.33	0	1716	1685.75	1368.3	1715.03	1964.79					4.1935	1620.78	1823.24	1777.56	1400.11	2122.07	1621.2	1567.2
4.3068	1236	1934.31	1331.74	1248.64	1489.42	1325.59	2777.12	1585.87	1987.72	1703.27	1354.15	2669.65	2562.7	2552.32	2566.65	2626.19	2591.61	0	2777.73	3225.13	2590.78	1720.82	2306.13	2031.86	0	1719.25	1664.42	1680.63	1759.2	1592.16	1021.47	0	1739.5	1701.5	1326.5	1703.35	1919.03					4.3068	1607.29	1796.51	1811.37	1415.33	2125.25	1634.85	1565.32
4.4201	1224	1991.18	1277.33	1255.65	1492	1310.24	2720.24	1598.79	1964.27	1715.1	1358.48	2679.61	2557.78	2554.88	2568.11	2619.22	2603.65	0	2788.68	3235.93	2597.66	1728.53	2301.97	1995.16	0	1727.85	1686.22	1705.36	1780.29	1594.51	997.575	1837.38	1708	1682.07	1356.66	1739.37	1897.51					4.4201	1638.57	1786.17	1868.46	1448.88	2090.91	1655.99	1575.05
4.5335	1240	2021.11	1264.75	1260.33	1478.92	1336.54	2605.25	1613.01	1982.92	1708.21	1324.86	2680.08	2554.86	2569.44	2582.18	2620.11	2588.13	0	2820.09	3176.32	2621.2	1727.12	2299.67	1990.1	1675.21	1719.35	1715.39	1760.37	1804.6	1589.29	1003.16	1840.97	1732.5	1677	1395.03	1734.44	1898.07					4.5335	1623.11	1771.96	1926.43	1473.9	2050.06	1675.12	1565.79
4.6468	1218.57	2014.17	1273.85	1265.61	1429.84	1353.23	2507.76	1642.87	1991.47	1734.46	1286.08	2670.59	2558.7	2569.45	2582.07	2607.69	2616.12	0	2843.7	3140.02	2630.21	1732.93	2300.68	1979	1681.11	1713.82	1719.46	1715.89	1824.09	1572	1013.96	1842.49	1738.5	1671.62	1409.27	1750.95	1861.67					4.6468	1614.27	1772.34	2018.39	1467.77	2001.32	1692.1	1548.56
4.7602	1255.17	1996.91	1331.11	1274.68	1420.74	1387.33	2482.38	1611.76	1974.69	1739.66	1266.94	2675.15	2554.59	2572.03	2582.69	2618.71	2602.07	2687	2884.37	3070.26	2623.11	1735.18	2270.92	1997.88	0	1695.88	1694.42	1684.36	1841.79	1560.33	1000.44	1851.99	1721	1659.83	1444.79	1742.67	1873.61					4.7602	1647.5	1788.38	2098.61	1481.36	1972.23	1715.42	1537.31
4.8735	1236.5	2028.04	1323.5	1280.12	1391.76	1400.13	2503.41	1594.13	1965.52	1726.98	1267.97	2669.66	2542.79	2563.38	2564.76	2620.59	2600.72	2788	2867.95	3109.4	2642.17	1746.75	2257.11	2016.58	0	1682.68	1687.13	1656.15	1858.37	1574.36	1034.43	1820.75	1663	1663.91	1382.76	1749.29	1881.13					4.8735	1629	1802.72	2183.05	1455.92	1961.43	1750.47	1554.74
4.9868	1219.75	2079.26	1285.9	1286.67	1398.03	1395.47	2490.07	1577.67	1971.07	1703.44	1262.65	2668.9	2542.32	2562.41	2571.13	2618.06	2633.78	2712.67	2868.72	3085.42	2633.67	1742.63	2245.19	1982.72	0	1693.36	1667.81	1635.78	1856.49	1590.97	1041.63	0	1665	1670.5	1384.64	1745.27	1885.45					4.9868	1616.21	1813.45	2280.62	1443.87	1954.08	1785.46	1537.56
5.1002	1217.25	2126.08	1300.12	1300.89	1389.71	1398.29	2575.04	1578.46	1985.76	1684.25	1270.25	2669.29	2541.31	2568.12	2582.2	2624.36	2628.51	2717.5	2849.01	3103.47	2624.37	1747.65	2208.27	1997.91	1671.01	1699.34	1657.31	1675.43	1843.55	1598.75	1034.72	1837.35	0	1665.5	1390.98	1758.72	1883.81					5.1002	1616.33	1828.84	2342.56	1441.79	1944.22	1862.7	1512.67
5.2135	1217	2126.84	1258.28	1328.1	1389.72	1394.2	2558.49	1574.96	2061.03	1660.26	1258.41	2659.2	2536.2	2560.22	2609.34	2634.54	2650.08	2731	2821.25	3115.44	2620.32	1736.17	2197.31	1981.43	1702.38	1724.66	1670.85	1675.69	1832.33	1605.23	1049.22	1846.94	0	1679.2	1356.26	1779.86	1889.8					5.2135	1631.35	1848.21	2318.29	1447.52	1940.65	1941.41	1513.39
5.3268	1255.67	2115.95	1238.79	1359.47	1399.94	1347.47	2579	1561.74	2048.79	1652.61	1255.33	2652.44	2537.65	2561.3	2615.24	2644.99	2693.12	2745.67	2807.28	3126.81	2628.66	1742.68	2216.22	2072.94	0	1747.46	1666.7	1704.97	1811.44	1621.05	1030.57	1845.65	0	1692.56	1335.9	1780.84	1918.01					5.3268	1638	1839.8	2309.04	1456.35	1931.1	2013.6	1513.61
5.4402	1289.14	2089.98	1235.5	1387.44	1384.5	1318.99	2623.89	1572.21	2072.73	1646.12	1263.38	2646.2	2538.32	2562.79	2607.16	2636.5	2665.51	2719.33	2805.55	3049.96	2657.09	1752.35	2211.72	1992.56	1669.76	1769.07	1675.72	1726.24	1847.2	1681.31	1018.05	1891.71	0	1696.79	1358.69	1818.82	1896.12					5.4402	1674.07	1856.09	2317.38	1446.1	1934.14	2070.58	1536.34
5.5535	1283.4	2091.66	1251.85	1441.2	1414.21	1336.91	2556.68	1591.74	2060.84	1652.86	1280	2660.62	2528.96	2569.47	2593.6	2641.94	2703.67	2728.33	2798.85	3096.43	2673.97	1753.64	2218.54	0	1674.79	1741.14	1672.85	1673.82	1853.09	1720.78	988.76	1850.24	0	1702.94	1363.05	1832.15	1889.16					5.5535	1723.35	1848.99	2268.68	1452.59	1935.86	2078.93	1539.43
5.6669	1268.8	2096.13	1277.09	1506.31	1417.52	1309.98	2581.06	1625.25	2061.12	1625.75	1290.04	2679.29	2534.03	2580.56	2590.68	2634.1	2686.6	2747.75	2799.49	3109.81	2693.95	1742.74	2208.89	1987.7	1675.53	1734.3	1672.39	1678.85	1878.06	1691.94	980.852	1831.88	0	1688.5	1363.06	1860.24	1889.02					5.6669	1910	1887.32	2177.1	1441.88	1945.95	2088.58	1534.83
5.7802	1287.5	2123.37	1285.83	1604.22	1444.19	1326.02	2504.9	1696.76	2109.66	1621.16	1291.35	2688.2	2535.91	2581.81	2591.98	2626.12	2699.21	2777	2781.52	3152.93	2723.51	1741.93	2216.69	1975.9	1681.58	1749.65	1668.99	1696.97	1892.67	1699.46	973.443	1820.19	0	1716.38	1358.85	1838.88	1870.53					5.7802	2128.23	1844.38	2149.78	1463.18	1950.57	2126.45	1559.8
5.8935	1262.5	2152.35	1286.57	1648.7	1498.88	1354.87	2519.71	1740.53	2134.94	1573.46	1301.24	2690.8	2530.48	2588.17	2595.63	2630.68	2657.99	2744.7	2796.15	3179.81	2744.03	1737.31	2252.9	0	1683.09	1728.8	1664.5	1688.35	1891.53	1635.77	952.617	0	0	1695.11	1362.26	1820.88	1882.39					5.8935	2367.52	1849.94	2085.84	1490.58	1947.12	2144.52	1565.9
6.0069	1267	2192.11	1297.94	1729.76	1573.46	1355.06	2530.82	1792.01	2167.53	1536.22	1277.3	2699	2542.24	2585.65	2613.03	2628.98	2652.12	2761.06	2774.1	3178.59	2740.64	1731.27	2271.03	1976.24	1677.38	1725.44	1651.56	1658.13	1926.96	1616.13	955.123	1843.82	0	1705.58	1380.59	1793.21	1888.73					6.0069	2707.85	1839.54	2084.8	1499.95	1943.75	2154.43	1589.41
6.1202	1317.91	2278.81	1317.5	1739.89	1622.83	1370.93	2589.01	1808.44	2119.32	1511.02	1276.2	2671.86	2542.03	2583.11	2626.9	2626.56	2617.52	2844.8	2748.5	3208.81	2709.45	1729.58	2275.92	1978.84	0	1714.84	1646.48	1639.35	1977.84	1591.99	953.505	1835.43	0	1699.07	1366.82	1816.12	1878.56					6.1202	2697	1830.64	2105.86	1492.59	1945.01	2124.87	1581.69
6.2335	1270.53	2342.28	1321.33	1711.26	1690.3	1393.21	2654.41	1807.59	2103.16	1501.74	1271.76	2654.61	2548.57	2589.2	2652.63	2627.98	2625.2	2880.43	2726.76	3208.89	2675.61	1727.45	2278.65	1990.83	0	1726.54	1627.38	1645.99	1997.38	1570.14	964.779	1847.84	0	1708.74	1369.4	1838.2	1908.84					6.2335	2632.62	1832.14	2183.23	1480.84	1946.79	2073.78	1594.04
6.3469	1279.17	2423.24	1348.7	1700.41	1785.15	1424.3	2600.23	1751.48	2087.96	1503.53	1266.92	2648.25	2554.46	2591.82	2709.41	2616.17	2629.39	2949.42	2710.41	3214.89	2663.89	1720.93	2262.69	1990.52	1672.21	1752.17	1625.98	1642.84	1970.39	1549.24	965.237	1845	0	1699.33	1351.03	1837.15	1907.82					6.3469	2564.71	1869.72	2263.25	1493.72	1973.38	2041.86	1613.63
6.4602	1259.69	2433.94	1338.33	1641.15	1852.57	1436.13	2502.99	1688	2091.73	1491.87	1279.56	2644	2555.11	2591.65	2701.54	2603.63	2635.78	2926.06	2699.03	3231.29	2661.57	1719.2	2245.93	1978.45	1694.31	1749.59	1634.07	1645.8	1961.37	1539.66	959.987	1850.67	0	1721.55	1319.07	1859.49	1874.26					6.4602	2491.71	1888.53	2299.45	1468.03	2008.92	2001.79	1611.28
6.5735	1235.75	2381.05	1350.61	1564.96	1881.93	1461.25	2375.97	1655.49	2007.92	1493.82	1278.55	2651.36	2549.85	2594.6	2705.82	2605.7	2647.68	2964.79	2721.64	3221.19	2673.92	1724.04	2249.91	1993.74	1667.99	1723.83	1643.4	1637.48	1932.5	1560.22	956.51	1860.64	0	1732.63	1312.99	1890.61	1851.19					6.5735	2499.05	1885.83	2392.14	1474.73	2043.24	2010.29	1594.02
6.6869	1231.48	2276.97	1363.9	1513.29	1914.19	1495.63	2273.74	1639.17	1966.89	1482.15	1275.79	2634.11	2559.09	2596.79	2713.12	2610.83	2652.61	3005.41	2709.61	3254.51	2677.44	1723.56	2254.97	2021.48	0	1709.25	1636.52	1653.12	1865.55	1575.63	955.695	1847.84	0	1723.24	1300.36	1892.15	1856.05					6.6869	2301.75	1892.29	2470.28	1502.35	2115.31	2005.28	1567.63
6.8002	1243.17	2241.45	1350.57	1520.12	1892.16	1573.94	2215.66	1639.53	1944.33	1472.55	1256.73	2631.39	2563.43	2597.8	2750.31	2616.36	2654.86	3002.33	2723.54	3175.02	2684.49	1724.64	2256.8	2023.59	1699.17	1719.99	1631.6	1650.64	1825.61	1585.96	952.618	1845.58	0	1731.46	1332.41	1880.4	1851.86					6.8002	2360	1897.03	2535.89	1495.17	2190.59	1985.23	1564.81
6.9136	1237.9	2225.02	1334.77	1472.97	1900.23	1643.47	2171.95	1625.42	1902.09	1479.34	1256.22	2629.97	2553.12	2612.16	2764.43	2629.89	2651.86	3052.45	2735.02	3226.35	2696.63	1726.27	2266.86	1992.34	0	1731.48	1655.2	1678.06	1785.86	1601.52	949.19	1844.07	0	1713.92	1344.89	1869.84	1861.22					6.9136	2189.75	1892.08	2503.28	1483.12	2249.01	1949.23	1570.83
7.0269	1256.43	2211.91	1314.35	1457.91	1884.02	1638.57	2158.2	1620.84	1900.99	1479.46	1252.86	2631.42	2568.14	2620.06	2815.28	2629.96	2640.75	3050.64	2740.74	3213.29	2692.32	1728.92	2256.42	0	1708.24	1750.26	1655.12	1657.66	1760.77	1619.07	939.578	1835.48	0	1706.54	1317.91	1893.5	1865.83					7.0269	2134.25	1917.93	2467.42	1459.33	2232.12	1940.81	1573.45
7.1402	1256.62	2210.87	1305.3	1441.33	1850.63	1675	2115.16	1631.42	1875.72	1496.08	1275.62	2650.34	2600.7	2630.5	2866.32	2633.99	2636.59	3121.22	2738.32	3165.22	2680.93	1735.69	2232.17	1980.6	0	1742.4	1632.66	1647.04	1753.93	1635.87	936.625	0	0	1699.92	1311.92	1917.97	1885.16					7.1402	1907.88	1896.79	2433.23	1450.41	2192.96	1925.64	1580.78
7.2536	1283.54	2186.56	1306.54	1428.54	1788.88	1732.49	2116.04	1606.17	1897.94	1505.15	1279.46	2646.42	2600.32	2647.53	2919.14	2624.62	2639.03	3187	2723.72	3152.74	2669.57	1736.35	2209.78	1991.88	1673.17	1735.34	1623.11	1657.94	1750.58	1704.05	923.324	0	0	1698.45	1306.35	1885.8	1896.07					7.2536	1729.42	1942.78	2332.88	1454.04	2178.93	1926.96	1591.2
7.3669	1276.28	2125.3	1347.98	1403.16	1815.64	1798.99	2121.94	1574.58	1920.63	1513.49	1289.61	2649.76	2607.2	2681.46	2885.27	2629.36	2633.09	3262.61	2750.22	3113.78	2674.26	1746.78	2188.5	2033.77	1674.69	1719.68	1615.37	1659.98	1737.44	1720.23	925.481	0	0	1702.28	1314.45	1931.41	1889.51					7.3669	1642.23	1940.73	2261.54	1483.48	2184.65	1930.32	1609.91
7.4802	1274.88	2105.56	1363.69	1366.73	1779.27	1768.36	2170.4	1572.32	1923.96	1508.38	1289.16	2654	2598.47	2697.61	2817.38	2622.59	2625.23	3256.1	2747.28	3091.68	2681.96	1747.06	2173.69	0	0	1726.21	1608.97	1653.71	1728.67	1692.56	933.086	0	0	1727.58	1316.39	1916.55	1885.48					7.4802	1634	1954.85	2217.13	1463.27	2236.36	1939.53	1634.98
7.5936	1357.29	2099.38	1393.52	1331.3	1831.92	1768.05	2154.35	1582.63	1925.22	1507.25	1321.96	2643.05	2596.89	2721.11	2754	2642.68	2618.55	3246.87	2736.05	3026.95	2690.53	1769.96	2163.66	1989.91	0	1687.88	1617.61	1669.52	1724.37	1673.24	939.609	0	0	1753.21	1304.73	1928.03	1876.54					7.5936	1614.18	1936.23	2189.6	1465.66	2230.92	1950.45	1625.19
7.7069	1341.63	2103.64	1370.81	1322.47	1854.48	1779.19	2098.45	1589.6	1926.43	1495.65	1307.88	2649.17	2577.04	2731.8	2687.26	2649.62	2625.08	3220.39	2747.67	2999.48	2675.72	1781.71	2164.67	1979.39	1670.14	1673.82	1624.21	1688.65	1719.63	1656.85	937.133	1828.61	0	1739.13	1313.77	1935.39	1888.51					7.7069	1624.89	1945.67	2187.7	1450.12	2200.32	1992.11	1645.95
7.8203	1345.06	2114.99	1378.25	1285.68	1846.27	1727.81	2035.99	1636.8	1899.22	1486.79	1334.36	2648.09	2565.88	2731.63	2655.58	2648.57	2627.87	3246.78	2728.14	2950.84	2690.64	1798.18	2183.51	1999.4	1676.33	1656.08	1624.65	1664.35	1709.79	1643.96	953.473	1836.04	0	1764.57	1329.04	1929.89	1908.88					7.8203	1622.42	1932.79	2196.38	1454.26	2169.26	1997.71	1638.77
7.9336	1270	2116.97	1382.4	1296.68	1894.87	1666.78	1998.04	1664.8	1906.02	1482.09	1328.86	2663.86	2561.61	2721.7	2650.19	2642.16	2652.12	3172.61	2732.15	2932.89	2705.97	1783.68	2182.77	2015.77	0	1656.67	1626.29	1672	1708.17	1644.49	957.274	1830.68	0	1756.34	1324.88	1976.02	1932.5					7.9336	1625.94	1948.5	2138.03	1445.15	2106.56	2016.6	1652.17
8.0469	1280.29	2146.96	1387.74	1280.44	2005	1599.64	1967.1	1695.87	1872.98	1465.99	1312.12	2683.93	2557.36	2708.44	2637.58	2611.25	2631.26	3149.43	2743.01	2900.76	2710.92	1779.55	2193.07	2014.68	1680.32	1656.94	1632.8	1720.66	1701.8	1633.5	966.543	0	0	1746.88	1306.64	1942.38	1942.9					8.0469	1625.36	1956.43	2120.01	1454.49	2057.55	1968.18	1630.71
8.1603	1268.8	2182.63	1459.92	1293.78	2105.26	1595.58	1958.39	1751.73	1859.23	1458.88	1302.83	2681.88	2556.78	2698.99	2636.46	2601.79	2640.65	3090.12	2688.91	2900.84	2728.81	1776.67	2197.53	1995.01	1846.25	1646.06	1616.65	1748.59	1712.27	1654.99	971.758	1837.5	1682	1750.2	1300.67	1968.36	1933.76					8.1603	1616.64	1999.37	2083.16	1460.89	2026.91	1964.08	1631.09
8.2736	1282.65	2198.89	1547.36	1295.67	2286.07	1602.67	1949.98	1816.39	1879.38	1454.7	1301.23	2685.55	2541.78	2693.54	2636.48	2610.47	2649.97	3043.8	2673.54	2888.85	2754.98	1787.33	2192.32	0	1668.89	1665.1	1617.87	1732.06	1730.77	1636.53	966.396	1823.62	0	1759.1	1349.95	1971.26	1940.11					8.2736	1643.43	2029.86	2034.51	1466.39	2011.22	1963.64	1637.34
8.3869	1309.24	2175.52	1589.69	1278	2413.55	1631.27	1968.7	1819.7	1866.99	1451.52	1301	2673.78	2544.86	2695.73	2632.45	2608.89	2652.09	3016.89	2645.61	2896.98	2764.22	1772.09	2193.99	1992.74	1679.95	1677.81	1613.98	1701.91	1733.6	1644.8	972.52	1819.95	0	1753.47	1330.3	1990.2	1930.25					8.3869	1626.13	2044.68	2013.83	1485.8	2018.78	1908.2	1641.06
8.5003	1317.4	2131.73	1588.38	1266.28	2433.21	1697.46	1959.93	1796.57	1872.67	1460.31	1281.47	2660.43	2550.39	2695.35	2632.4	2598.49	2642.55	3014.69	2636.9	2871.95	2798.02	1773.34	2187.54	0	1681.68	1680.31	1627.15	1676.59	1710.19	1643.54	964.975	1837.04	0	1769.2	1317.42	2012.79	1910.64					8.5003	1622	2082.41	1972.34	1474.09	2018.83	1891.49	1644.7
8.6136	1300.9	2098.22	1546.55	1273.63	2314.54	1756.61	1972.63	1741.79	1885.87	1486.18	1282.84	2658.7	2549.68	2681.7	2633.85	2582.1	2624.16	2991.7	2648.81	2865.84	2771.59	1763.83	2179.28	2070.57	1681.54	1686.49	1646.46	1683.55	1717.23	1654.98	955.366	1841.13	0	1791.4	1300.44	2020.8	1904.21					8.6136	1639.06	2065.14	1913.38	1476.61	2025.33	1882.53	1658.51
8.727	1297.81	2091.55	1431.79	1278.22	2299.72	1871.17	2007.1	1690.86	1867	1488.62	1267.53	2661.2	2556.23	2669.42	2644.14	2572.51	2614.3	2999.35	2645.34	2855.68	2760.85	1761.9	2177.58	1980.08	1691.05	1666.25	1663.17	1685.14	1719.23	1649.36	940.897	1837.37	0	1809.61	1310.99	2053.82	1900.18					8.727	1652.64	2071.63	1900.39	1485.75	2043.31	1852.36	1680.03
8.8403	1279.06	2097.7	1365.84	1300.46	2171.15	1983.4	2019.41	1640.37	1829.44	1479.08	1263.92	2671.87	2565.2	2660.96	2625.24	2570.19	2612.71	2987.54	2666.95	2819.42	2757.85	1742.31	2176.26	0	1698.37	1647.18	1665.4	1669.53	1717.85	1642.8	952.327	1831.59	1751	1844.36	1300.95	2044.04	1911.07					8.8403	1654.83	2081.37	1865.83	1479.05	2046.21	1836.19	1660.52
8.9536	1286.92	2093.61	1342.57	1307.2	2092.09	2029.83	2038.07	1617.73	1843.99	1474.76	1252.31	2651.26	2575.7	2655.97	2604.05	2573.97	2603.84	2977.51	2688.29	2843.4	2735.3	1751.37	2176.59	2006.57	1718.61	1631.84	1665.42	1659.31	1727.39	1646.09	948.344	1854.85	0	1850.01	1325.26	2070.86	1911.84					8.9536	1653.32	2068.01	1821.26	1481.85	2040.12	1835.55	1655.07
9.067	1267.45	2140.98	1316.34	1299.98	2023.48	2107.06	2043.25	1575.32	1821.53	1464.43	1240.43	2648.66	2577.84	2663.26	2599.15	2579.2	2598.93	2943.32	2701.7	2830.68	2697.2	1748.04	2185.37	1980.36	1671.04	1618.32	1649.97	1676.13	1743.99	1660.84	944.203	1846.64	0	1847.67	1319.29	2067.26	1894.96					9.067	1656.29	2051.75	1811.73	1476.85	2030.49	1817.05	1645.3
9.1803	1251.11	2134.85	1339.11	1337.54	2000.64	2157.51	2035.86	1567.07	1777.41	1479.21	1247.77	2633.41	2580.75	2677	2580.66	2589.86	2609.79	2945.5	2699.23	2840.05	2680.21	1746.52	2190.1	1990.21	1670.23	1613.98	1634.7	1657.89	1755.73	1666.05	944.348	1841.77	0	1837.73	1315.7	2057.68	1883.87					9.1803	1637.74	2033.49	1821.05	1475.2	2022.25	1807.95	1622.25
9.2936	1237	2123.94	1304.8	1365.58	1960.83	2190.37	2018.01	1554.65	1758.27	1485.26	1285.73	2634.72	2588.97	2687.63	2557.35	2579.94	2609.86	2923.55	2702.34	2820.56	2661.12	1756.65	2173.7	1990.35	1672.59	1608.94	1627.84	1657.21	1760.89	1669.01	944.324	0	1685	1865.97	1318.46	2056.74	1877.85					9.2936	1641.93	2034.19	1863.24	1479.81	2016.12	1795.32	1595.18
9.407	1244.67	2112.34	1302.07	1379.34	1961.94	2177.99	2015.04	1552.68	1740.83	1502.58	1308	2643.33	2568.77	2702.87	2558.34	2577.93	2604.04	2921.95	2703.53	2817.58	2662.3	1767.68	2173.22	1999.73	0	1596.8	1645.86	1668.83	1790.32	1658.02	953.551	0	1681	1890.34	1306.66	2065.99	1869.61					9.407	1665.07	2026.64	1901.74	1486.07	2010.3	1776.93	1599.28
9.5203	1238.67	2099.43	1306.22	1360.97	1892.98	2208.78	2014.4	1551.11	1733.39	1493.26	1299.62	2641.38	2567.28	2700.92	2554.36	2579.45	2605.51	2902.16	2679.04	2801.38	2651.72	1771.1	2157.43	2022.99	1689.1	1591.74	1647.03	1672.77	1763.02	1665.35	949.861	0	1687.75	1898.86	1304.84	1983.77	1868.79					9.5203	1655.88	2012.84	1938.16	1473.74	1993.14	1761.26	1630.18
9.6336	1240.56	2087.45	1288.24	1340.74	1877.38	2320.95	1996.99	1544.51	1717.73	1496.6	1268.75	2644.62	2568.72	2705.22	2564.91	2584.86	2604.57	2909.41	2651	2797.89	2664.98	1772.1	2146.34	1983.45	1684.38	1585.84	1655.55	1683.69	1706.47	1699.7	962.98	0	1706	1922.27	1323.39	1956.51	1872					9.6336	1635.9	2015.65	1923.67	1486.46	1979.55	1736.53	1645.85
9.747	1261.58	2069.51	1291.41	1329.69	1858.45	2325.19	1971.87	1535.63	1701.23	1474.79	1257.43	2630.97	2567.12	2706.61	2580.83	2596.03	2607.81	2891.99	2642.86	2778.46	2660.18	1771.01	2132.46	0	0	1582.76	1648.77	1696.14	1679.49	1719.37	971.629	1838.2	1672	1959.01	1330.5	1939.12	1894.16					9.747	1643	2008.44	1908.59	1518.84	1964.02	1725.77	1669.46
9.8603	1330.86	2048.09	1298.73	1309.21	1872.16	2331.25	1963.23	1523.96	1669.39	1452.19	1265.75	2641.42	2558.78	2699.97	2575.89	2576.95	2623.41	2897.84	2658.53	2759.63	2655.96	1769.12	2147.25	1982.1	0	1574.88	1644.01	1686.67	1693.84	1750.35	972.736	1859.62	1710	1955.08	1361.12	1974.71	1911.97					9.8603	1641.77	2003.21	1894.3	1522.49	1966.36	1695.12	1672.38
9.9737	1417.14	2046.27	1322.07	1294.07	1844.5	2312.25	1966.88	1523.67	1625.63	1444.6	1274	2655.43	2560.66	2682.16	2574.19	2570.95	2625.5	2893.74	2658.14	2756.84	2665.36	1774.79	2143.01	2006.76	1673.99	1594.97	1643.2	1702.24	0	1787.63	977.467	1851.51	1717.4	1930.18	1353.12	1981.12	1925.72					9.9737	1633.45	1975.01	1866.42	1519.1	1967.26	1682.9	1696.05
10.087	1492.76	2023.81	1349.55	1301.91	1877.7	2261.59	1929.67	1525.52	1585.3	1441.3	1258.44	2661.23	2565.06	2674.93	2561.45	2572.94	2629.46	2865.41	2680.24	2743.39	2650.41	1791.49	2137.49	2005.32	1719.36	1610.19	1643.89	1679.8	1700.85	1846.21	964.649	1834.8	1717.89	1871.67	1350.22	2033.72	1903.02					10.087	1625.39	1980.75	1810.15	1521.72	1966.39	1700.82	1693.85
10.2003	1618.63	2003.35	1342.73	1304.39	1862.63	2237.38	1937.4	1519	1567.38	1439.09	1250.82	2657.02	2561.24	2659.28	2566.58	2581.52	2625.32	2843.78	2670.8	2751.7	2656.63	1795.85	2147.81	0	1665.43	1617.78	1642.1	1675.95	1679.57	1897.02	950.347	0	1854.4	1817.05	1301.98	2027.12	1895.11					10.2003	1610.29	1980.2	1757.17	1541.72	1970.06	1721.3	1691.66
10.3137	1668.33	1979.74	1337.23	1318.53	1909.38	2229.32	1923.86	1506.14	1559.6	1447.56	1251.88	2653.63	2549.24	2664.95	2573.01	2576.92	2609.04	2835.46	2655.57	2747.99	2660.48	1801.17	2137.91	0	0	1621.88	1660.12	1667.14	1690.52	1959.92	931.185	0	1991.09	1756.52	1310.46	1996.91	1893.55					10.3137	1608	1934.35	1705.65	1573.97	1975.08	1728.99	1679.62
10.427	1716.43	1956.17	1345.83	1328.33	1951.43	2237.06	1916.16	1487.92	1566.77	1442.17	1246.9	2651.67	2545.07	2664.13	2601.78	2585.17	2597.16	2841.63	2636.97	2728.52	2661.76	1802.92	2142.35	1989.1	0	1603.09	1665.92	1666.1	1705.19	2031.71	926.695	0	2127.36	1748.15	1320.78	1959.07	1896.15					10.427	1605.88	1905.37	1695.76	1626.57	1989.2	1739.93	1658.94
10.5403	1669	1948.61	1360.87	1331.22	1905.3	2180.85	1901.79	1473.42	1567.64	1461.07	1252.84	2647.19	2543.08	2672.09	2604.31	2582.53	2594.83	2855.34	2659.28	2742.38	2660.82	1813.93	2150.52	1983.72	1706.91	1590.82	1667.69	1680.32	1702.07	2020.42	931.61	0	2236.3	1725.64	1318.81	1909.35	1888.61					10.5403	1614	1862.3	1707.21	1674.36	1990.74	1758.47	1646.78
10.6537	1516.08	1952.34	1331.26	1345.81	1927.88	2133.54	1919.04	1445.18	1575.08	1460.43	1263.43	2629.62	2538.45	2677.65	2600.71	2571.53	2598.8	2869.93	2675.23	2744.2	2658.62	1819.9	2160.02	1990.71	1673.11	1576.83	1675.38	1689.28	1666.49	2004.48	941.27	0	2040.62	1707.78	1312.46	1864.38	1895.3					10.6537	1625.08	1830.52	1683.78	1712.49	1987.55	1755.93	1604.09
10.767	1430.14	1953.52	1311.36	1347.04	1887.93	2115.26	1932.09	1417.44	1588.85	1468.06	1246.96	2618.39	2538.62	2685.76	2579.01	2556.21	2612.8	2893.54	2666.55	2718.61	2668.26	1831.44	2191.13	1978.28	0	1592	1676.28	1693.56	1685.27	1953.12	951.996	1858.65	2013.12	1711.89	1305.69	1818.25	1897.33					10.767	1634.73	1803.08	1680.44	1774.79	1981.09	1754.37	1572.35
10.8804	1356	1956.92	1308.38	1363.11	1900.54	2115.04	1937.38	1396.04	1608.14	1458.13	1235.3	2619.12	2531.79	2696.65	2567.8	2546.56	2614.66	2865.2	2680.35	2725.01	2658.5	1839.93	2194	1999.43	0	1593.71	1669.82	1719.04	1729.65	1885.75	960.58	0	1796.91	1712.8	1323.84	1788.97	1897.59					10.8804	1627.94	1785.57	1694.16	1783.86	1992.58	1747.35	1542.19
10.9937	1324.03	1980.11	1297.63	1358.3	1890.5	2116.53	1920.19	1383.71	1625.85	1455.21	1246.4	2625.44	2535.52	2706.07	2549.55	2562.53	2607.32	2876.93	2663.56	2711.99	2650.09	1841.51	2184.99	1983.94	0	1573.49	1675.95	1734.29	1781.71	1853.68	960.988	0	1715.71	1700.52	1363.64	1785.26	1892.85					10.9937	1653.47	1780.03	1693.25	1821.9	2006.91	1748.88	1541.85
11.107	1285.35	1989.85	1298.33	1353.6	1909.63	2142.77	1910.6	1388.91	1633.08	1473.21	1291.2	2635.31	2531.88	2701.97	2553.32	2571.8	2593.7	2871.39	2675.62	2690.86	2639.02	1829.04	2176.43	0	1677.07	1554.53	1693.23	1774.23	1809.16	1824.56	962.144	0	1690.5	1710.38	1320.09	1766.88	1891.7					11.107	1626	1769.84	1689.79	1895.85	2018.18	1768.01	1539.08
11.2204	1294.28	1996.19	1313.41	1356.43	1867.06	2192.05	1862.36	1378.08	1628.01	1491.46	1266.62	2644.37	2541.76	2709	0	2567.53	2600.31	2860.24	2646.58	2710.15	2658.35	1821.96	2172.22	2001.92	1681.06	1553.34	1672.07	1815.48	1799.76	1818.12	971.088	0	1694.75	1702.5	1311.68	1771.02	1898.36					11.2204	1622.56	1766.67	1665.67	1982.6	2013.8	1783.66	1559.67
11.3337	1271	2007.82	1324.12	1340.16	1847.1	2265.1	1823.61	1368.73	1629.38	1513.74	1298.3	2647.37	2540.22	2712.24	2570.97	2545.25	2611.24	2841.03	2636.2	2694.57	2663	1818.98	2179.72	0	0	1551.4	1643.14	1836.99	1770.51	1829.78	985.911	0	1700.67	1686.92	1312.58	1776.74	1890.29					11.3337	1620.27	1759.78	1631.77	2195.67	2008.89	1765.11	1572.9
11.447	1267.13	1984.35	1338.72	1328.04	1892.17	2321.25	1783.73	1372.44	1615.92	1517.32	1326.22	2653.39	2544.55	2717.13	2594.01	2549	2633.17	2798.97	2612.11	2682.96	2668.42	1814.06	2184.03	2023.94	1689.27	1539.63	1634.54	1870.89	1731.26	1781.3	972.993	0	1763.67	1696.54	1298.97	1789.51	1903.05					11.447	1604.14	1768.1	1610.36	2416.13	1995.92	1748.44	1561.96
11.5604	1258.07	1988.74	1343.02	1311.41	1862.19	2393.53	1791.29	1372.07	1599.56	1527.69	1257.07	2650.71	2539.45	2713.23	2607.77	2546.59	2632.78	2814.41	2596.59	2684.61	2657.86	1814.13	2172.41	2011.18	1703.4	1522.08	1635.13	1894.78	1774.08	1775.69	942.971	0	1721.6	1708	1299.28	1778.48	1899.26					11.5604	1601.17	1772.72	1631.93	2753.22	1991.67	1728.58	1546.99
11.6737	1239.68	1980.24	1351.69	1303.09	1854.67	2399.9	1800.08	1352.33	1585.34	1512.44	1272.64	2649.27	2531.05	2706.94	2590.56	2565.69	2631.23	2809.69	2626.22	2680.1	2640.58	1814.47	2200.96	1992.05	1683.15	1522.75	1613	1941.18	1762.33	1776.45	931.384	0	1709	1701.25	1301.88	1730.45	1903.98					11.6737	1606.7	1773.2	1638.48	2927.97	1987.72	1715.01	1537.78
11.7871	1257.57	1988.82	1349.28	1297.95	1837.71	2369.52	1808.49	1351.39	1567.51	1525.65	1260.46	2641.78	2540.25	2703.97	2601.06	2557.43	2626.01	2823.84	2627.49	2688.42	2652.58	1801.6	2242.25	1976.48	1705.35	1511.17	1621.49	1986.08	1761.03	1780.42	934.437	0	1739.33	1713.82	0	1693.37	1909.38					11.7871	1616.17	1777.64	1657.89	2951.9	1986.84	1711.16	1533.28
11.9004	1234.61	1985.55	1327.9	1286.83	1778.94	2313.42	1823.31	1353.77	1568.52	1517.91	1270.78	2630.25	2528.58	2703.03	2583.39	2554.77	2621.53	2806.57	2606.09	2672.28	2639.27	1783.91	2239.35	1981.08	0	1510.85	1631.12	1986.79	1737.05	1769.53	939.003	0	1688.8	1712.08	0	1680.52	1908.71					11.9004	1612.2	1764.45	1668	2760.75	1970.88	1697.27	1530.78
12.0137	1246.89	1978.92	1316.08	1288.47	1769.78	2254.29	1796	1352.95	1576.89	1521.65	1252.88	2629.32	2527.7	2678.11	2585.27	2544.87	2621.88	2819.46	2592.56	2685.1	2643.66	1778.08	2193.03	2004.81	1694.98	1504.36	1648.74	1943.76	1793.86	1756.36	937.802	0	1704.9	1709.17	0	1683.16	1908.96					12.0137	1637	1767.22	1619.22	2626.63	1969.48	1686.62	1516.39
12.1271	1238.95	1977.55	1323.68	1287.51	1754.77	2268.41	1788.17	1347.37	1592.17	1528.85	1203.5	2634.04	2527.82	2666.34	2575.15	2560.42	2604.93	2798.52	2584.2	2705.12	2640.34	1792.67	2189.82	1999.61	1673.34	1501.67	1654.3	1923.28	1784.65	1734.38	945.308	0	1722	1714.03	1307.6	1682.08	1927.58					12.1271	1612.7	1750.07	1573.23	2448.82	1966.86	1679.92	1527.53
12.2404	1264.91	1962.79	1304.77	1290.16	1698.3	2246.71	1776.01	1357.69	1594.31	1526.04	1217.29	2633.18	2540.69	2672.92	2574.01	2572.68	2594.67	2824.62	2604.86	2702.3	2632.18	1787.82	2208.93	1991.36	1683.98	1499.07	1660.87	1885.73	1782.26	1740.22	948.9	1892.87	1703.67	1676.12	1294.95	1703.47	1924.39					12.2404	1630.62	1744.86	1559.58	2283.86	1971.88	1679.93	1514.99
12.3537	1247.33	1948.88	1311.9	1306.3	1683.6	2214.46	1784.73	1359.24	1612.59	1510	1205	2609.89	2553.73	2667.82	2582.3	2569.97	2596.35	2818.38	2592.52	2673.06	2635.86	1782.39	2216.16	1984.32	0	1510.71	1670.73	1853.62	1752	1735.3	957.278	0	1703.09	1659.44	1303.27	1678.77	1926.83					12.3537	1614.71	1739.88	1548.31	2142.51	1978.44	1672.93	1494.99
12.4671	1256.03	1941.32	1307.89	1323.68	1664.48	2179.33	1766.31	1362.55	1612.33	1513.63	1205.25	2609.94	2558.02	2650.97	2561.77	2571.82	2596.52	2832.43	2582.12	2709.62	2645.74	1788.48	2220.7	2005.86	1681.63	1510.59	1700.88	1812.1	1722.16	1748.95	958.343	0	1703	1649.67	1312.98	1684.8	1913.68					12.4671	1591	1737.45	1531.97	2059.17	1989.2	1682.33	1490.56
12.5804	1253.43	1930.09	1305.28	1317.22	1619.9	2141.32	1782.79	1366.18	1599.81	1508.17	1199	2602.41	2562.9	2643.14	2556.07	2563.59	2604.31	2834.58	2577.91	2704.62	2643.85	1781.7	2190.72	2103.36	0	1509.53	1651.69	1807.87	1698.72	1764.38	957.088	0	1692.56	1657.5	0	1670.36	1923.31					12.5804	1597	1745.86	1514.93	1873.9	1993.54	1690.61	1479.58
12.6937	1263.72	1943.23	1296.02	1306.19	1638.04	2113.69	1769.49	1355.87	1598.09	1526.34	1211.44	2606.43	2555.98	2637.79	2566.49	2573.07	2623.11	2840.44	2583.26	2706.47	2637.23	1768.8	2186.4	1977.59	0	1493.86	1663.78	1786.17	0	1787.88	943.136	0	1689	1660.25	0	1676.93	1935.62					12.6937	1603.5	1758.06	1490.13	1737.79	1979.58	1705.94	1469.86
12.8071	1274.56	1924.52	1304.04	1310.88	1550.37	2132	1760.3	1345.52	1591.29	1515.16	1242.25	2604.39	2547.65	2638.33	2569.72	2565.52	2651.45	2790.28	2566.2	2703.21	2629.29	1757.16	2181.31	1992.94	1671.14	1499.2	1643.69	1778.53	1697.9	1783.8	933.238	1878.36	0	1674.33	1310.3	1679.43	1943.48					12.8071	1597	1753.69	1514.29	1671.28	1975.52	1711.1	1466.05
12.9204	1275.4	1915.34	1301.3	1310.26	1493.93	2141.1	1752.19	1339.91	1570.42	1519.58	1240.83	2612.2	2539.47	2638.73	2569.93	2570.05	2648.77	2793.69	2595.74	2713.11	2616.84	1762.92	2161.78	1989.26	1699.63	1527.33	1642.26	1787.32	1673.12	1792.45	926.334	0	0	1707	1297.05	1697.29	1933.21					12.9204	1605	1733.78	1503.82	1663.57	1968.7	1716.69	1459.16
13.0338	1294.14	1921.13	1288.13	1318.78	1470.72	2148.15	1748.26	1334.51	1580.03	1510.28	1236.83	2613.68	2531.06	2640.15	2575.95	2566.78	2646.81	2779.74	2616.9	2718.45	2632.61	1765.69	2130.56	1987.15	0	1538.83	1658.5	1772.96	1708.54	1782.77	920.297	1820.49	0	1703.5	0	1706.41	1916.21					13.0338	1594	1722.58	1531.45	1609.87	1973.75	1742.24	1471.56
13.1471	1237.75	1919.68	1314.23	1334.32	1448.8	2147.2	1748.87	1331.09	1578.45	1508.87	1217.82	2630.04	2518.84	2639.03	2559.9	2569	2640.84	2765	2576.55	2703.58	2621.7	1758.95	2125.22	0	1690.26	1555.11	1643.41	1767.57	1763.09	1788.17	929.83	0	0	1700.86	0	1692.38	1916.92					13.1471	1606	1733.97	1544.88	1608.51	1974.93	1739.06	1481.08
13.2604	1226.8	1883.7	1312.47	1349.06	1464.3	2155.61	1760.71	1338.26	1584.61	1496.78	1223.89	2622.52	2526.48	2644.93	2574.44	2576.22	2638.72	2784.89	2580.06	2678.02	2618.45	1775.38	2134.99	2024.8	1683.02	1564.64	1618.98	1765.7	1705.31	1810.54	919.476	0	1731	1679.14	0	1753.5	1892.4					13.2604	1615.4	1746.7	1554.52	1618.42	1965.73	1739.95	1485.55
13.3738	1228.31	1889.97	1300.84	1349.52	1460.95	2116.92	1766.92	1358.35	1575.57	1499.32	1241.78	2612.95	2515.79	2639.12	2552.33	2564.39	2628.79	2796.41	2586.43	2660.45	2602.29	1762.04	2156.51	0	1698.17	1542.94	1620.72	1783.85	1671.53	1836.74	935.401	0	1798.5	1662.8	0	1738.71	1895.81					13.3738	1597	1765.44	1556.76	1617.12	1964.9	1722.68	1485.62
13.4871	1246.62	1895.74	1302.15	1350.07	1491.39	2074.94	1778.72	1369.64	1568.46	1471.03	1248.67	2627.5	2520.26	2625.01	2550.34	2577.93	2617.8	2801.57	2592.93	2672.94	2588.76	1763.31	2189.18	1987.32	1676.57	1526.73	1616.29	1782.56	0	1809.95	935.464	0	1771.57	1701.22	0	1698.93	1876.97					13.4871	1593.67	1767.43	1585.2	1610.95	1956.98	1718.53	1470.31
13.6004	1230.55	1927.15	1301.37	1343.81	1456.76	2047.13	1770.29	1386.09	1567.98	1467.55	1242.75	2637.26	2526.85	2622.6	2555.03	2569.79	2615.96	2793.92	2594.46	2681.26	2582.69	1769.32	2196.19	1986.88	1677.89	1515.52	1622.08	1777.72	0	1810.29	936.968	0	1859.8	1737	0	1677.78	1864.54					13.6004	1599.89	1756.31	1620.83	1611.51	1952.51	1700.97	1455.32
13.7138	1226.45	1922.41	1327.32	1332.84	1458.3	2026.73	1782.81	1366.45	1560.7	1454.31	1261.1	2652.78	2520.16	2613.2	0	2569.93	2621.07	2805.57	2597.07	2688.55	2577.59	1763.65	2206.95	1983.4	0	1510	1637.79	1782.18	0	1786.54	946.092	0	1785	1770.36	1292.31	1648.57	1858.86					13.7138	1603.6	1764.53	1614.23	1605.46	1957.24	1681.34	1437.43
13.8271	1223.55	1912.71	1323.85	1334.45	1437.08	2033.06	1773.55	1360.24	1543.58	1439.3	1257.36	2657.06	2531.2	2612.34	2565.6	2574.18	2634.12	2807.74	2586.45	2691.68	2579.52	1754.83	2247.82	2009.44	1677.17	1509.23	1632.79	1757.56	0	1771.97	954.354	0	1777.25	1769.83	1303.27	1645.38	1860.1					13.8271	1621.88	1765.21	1633.69	1624.33	1965.61	1658.36	1433.76
13.9405	1250.2	1892.8	1342.67	1311.45	1445.96	2016.65	1785.8	1339.47	1525.97	1422.16	1265.38	2648.13	2524.75	2611.96	2555.22	2573.31	2616.65	2797.58	2590.23	2700.87	2569.48	1738.83	2201.18	1989.9	0	1517.05	1631.83	1743.64	0	1765	951.269	0	1723.5	1760.82	1293.79	1636.62	1869.35					13.9405	0	1779.26	1602.48	1585.58	1964.7	1651.01	1424.35
14.0538	1229.53	1884.57	1342.79	1286.39	1439.17	1998.37	1782.28	1348.74	1517.33	1412.47	1298	2626.06	2521.18	2606.91	0	2570.18	2610.2	2789	2602.03	2712.56	2574.79	1723.99	2182.61	2011.36	0	1510.87	1626.86	1731.69	0	1768.39	963.139	0	1667.25	1742.3	1300.62	1627.75	1864.05					14.0538	1637.5	1765.07	1583.54	1567.38	1971.16	1656.01	1408.49
14.1671	1249.77	1899.66	1363.82	1282.5	1456.67	1957.44	1782.58	1344.31	1534.93	1398.83	1227.22	2609.41	2516.13	2602.68	0	2576.63	2621.79	2759.63	2597.95	2693.53	2577.28	1727.44		0	0	1523.84	1633.02	1728.06	1697.22	1751.21	962.312	0	1680.25	1730.2	1296.45	1636.43	1853.94					14.1671	1650	1756.46	1582.92	1555.83	1969.02	1646.66	1403.62
14.2805	1270.83	1880.11	1360.94	1288.73	1478.25	1924.52	1769.58	1334.46	1537.29	1391.21	1241.12	2611.19	2524.57	2603.47	2551.13	2570.25	2596.54	2776	2593.42	2691.34	2571.32	1716.86		1985.3	0	1521.27	1627.12	1733.62	0	1730.07	961.15	0	1732	1692.85	1294.13	1617.7	1865.02					14.2805	1656.29	1739.93	1556.69	1541.43	1951.35	1658.55	1396.08
14.3938	1305.18	1866.73	1333.43	1275.27	1532.89	1881.98	1735.38	1347.16	1551.96	1397.41	1237.33	2601.21	2532.29	2603.07	2552.71	2565.44	2591.22	2775.16	2603.42	2710.41	2584.78	1719.58		1983.18	1685.86	1515.14	1618.9	1753.1	0	1717.06	961.33	0	1683.25	1678.46	1322.08	1621.46	1879.4					14.3938	1653.72	1724.46	1544.92	1518.88	1946.21	1656.48	1398.69
14.5071	1268.91	1866.48	1321.17	1281.06	1552.38	1850.14	1731.17	1361.25	1566.7	1395.57	1251.08	2590.14	2532.98	2604.92	2553.37	2557.3	2584.51	2751.12	2606.38	2689.11	2586.84	1723.6		2010.82	1674.05	1524.27	1636.5	1745.1	0	1731.69	968.059	0	1726	1698	1324.32	1638.31	1883.03					14.5071	1653.63	1723.69	1567.12	1518.8	1943.86	1652.19	1396.35
14.6205	1246.32	1908.22	1314.42	1285.14	1474.82	1841.29	1735.85	1366.85	1582.67	1413.44	1230.38	2591.71	2528.83	2603.84	2573.77	2564.07	2573.02	2732.6	2608.49	2727	2576.83	1721.83		1999	0	1541.41	1627.49	1755.85	0	1699.43	979.817	1824.13	1683	1728.29	1337	1637	1880.65					14.6205	1652.23	1724.02	1575.5	1507.12	1952.1	1653.21	1401.21
14.7338	1261.29	1920.71	1296.08	1290.27	1500	1815.84	1783.98	1356.31	1597.05	1401.23	1208.06	2594.95	2524.24	2599.35	2567.98	2559.38	2573.82	2741.3	2579.23	2714.46	2578.47	1723.89		0	1686.32	1529.62	1631.5	1751.53	0	1730.4	979.605	0	0	1670.86	1316.64	1637.54	1892.17					14.7338	1631.06	1712.54	1596.88	1520.4	1963.18	1655.86	1409.98
14.8472	1236.93	1922.8	1307.84	1276.57	1472.5	1812.73	1779.66	1379.52	1581.14	1406.43	1204.87	2602.08	2531.89	2595.84	2558.83	2556.48	2565.39	2738.23	2598.16	2748.29	2584.44	1723.47		2020.32	0	1540.39	1648.42	1755.97	0	1707.31	999.463	0	0	1647.8	1318.35	1632.33	1879.38					14.8472	1607.69	1708.12	1631.67	1529.77	1967.13	1642.14	1397.54
14.9605	1243.31	1944.51	1304.22	1269.8	1505.75	1786.64	1796	1369.04	1563.15	1419.1	1199.07	2613.09	2532.12	2594.57	2573.27	2581.12	2575.44	2741.87	2587.84	2747.98	2598.09	1719.57		1979.11	1665.79	1530.94	1641.34	1758.3	0	1710.85	973.251	0	1696	1639.8	1330.71	1618.78	1895.1					14.9605	1615.5	1711.07	1633.7	1515.58	1966.79	1636.06	1388.18
15.0738	1222.56	1949.08	1281.03	1266.24	1556.86	1807.73	1826.19	1393.02	1544.23	1424.97	1209.3	2610.74	2522.13	2596.18	2581.59	2586.19	2576.12	2738	2598.57	2746.85	2615.08	1720.84		1975.94	0	1511.53	1631.19	1756.87	0	1710.06	979.462	0	1663	1655.83	1300.4	1611.8	1903.84					15.0738	1587	1717.15	1643.84	1504.13	1974.54	1635.86	1388.68
15.1872	1231.67	1948.6	1285.45	1279.9	1541.86	1851.28	1808.96	1395.33	1521	1416.18	1214.47	2609.89	2520.81	2584.18	2560.54	2581.97	2575.26	2761	2611.09	2765.4	2622.89	1728.09		1975.88	1678.88	1510	1640.8	1749.11	0	1697.92	945.689	0	1679	1676	1312.38	1616	1913.79					15.1872	1611.38	1715.58	1618.68	1504.44	1971.96	1660.39	1377.76
15.3005	1253.17	1911.92	1285.93	1282.31	1497.5	1858.14	1810.43	1405.91	1511.36	1434.19	1198.62	2610.63	2523.5	2579.04	2556.5	2580.27	2591.48	2766.67	2613.25	2766.78	2622.57	1738.18		1993.97	0	1521.75	1654.57	1746.38	0	1698.35	942.916	0	1685.5	1666.2	1309.06	1633	1912.63					15.3005	1640.8	1710.26	1593.44	1504.74	1971.18	1665.95	1377.93
15.4138	1247.67	1891.82	1288.69	1296.42	1476.12	1860.92	1800.12	1410.13	1509.06	1448.35	1213.54	2606.32	2518.71	2576.97	0	2590.24	2581.81	2821	2606.59	2744.09	2651.82	1738.32		0	0	1507.82	1646.13	1744.73	1799.62	1665.66	935.189	1822.7	1684	1685.62	1301.66	1643.5	1913.46					15.4138	1652.4	1703.57	1560.68	1506.77	1973.06	1679.23	1368.57
15.5272	1228.88	1884.15	1279.03	1319.03	1477.75	1854.17	1811.92	1399.44	1515.58	1449.93	1226.73	2616.68	2528.16	2577.39	2618.82	2600.41	2591.9	2763.14	2598.53	2743.6	2659.22	1735.71		1992.59	0	1520.25	1636.67	1738.69	1753.73	1626.85	919.36	0	1666	1667	1307.51	1624.2	1914.73					15.5272	1635.4	1710.24	1542.79	1510.18	1974.91	1653.23	1371.7
15.6405	1231.7	1884.44	1293.59	1336.96	1403.67	1893.76	1852.9	1388.42	1524.19	1453.76	1237.67	2627.04	2531.22	2573.91	2559.69	2606.09	2583.3	2753.73	2605.71	2730.27	2642.28	1730.33		1991.38	1679.96	1512.67	1632.46	1745.49	1700.27	1610.64	925.603	0	1703	1660	1298.35	1631	1916.17					15.6405	1622.8	1715.51	1556.7	1504.92	1974.58	1644.6	1371.66
15.7538	1213.6	1888.94	1276.97	1334.08	1382.29	1941.72	1883.63	1395.66	1515.79	1445.08	1247.56	2611.22	2536.83	2564.86	0	2590.95	2583.93	2752.67	2606.59	2728.03	2634.95	1726		1975.65	0	1513.64	1624.66	1736.33	1736.25	1589.24	918.487	0	1736	1636	0	1612	1914.05					15.7538	1641.67	1710.96	1583.64	1506.3	1980.08	1648.99	1366.8
15.8672	1203	1901.53	1255.45	1323.6	1392	1940.71	1842.82	1390.65	1500.73	1419.86	1243.05	2601.08	2529.47	2559.97	0	2594.55	2597.19	2702.31	2593.71	2726.29	2623.87	1709.6		1998.81	1667.77	1505.25	1618.86	1737.17	1796.1	1570.86	920.641	0	0	1650.67	1298.39	1613	1931.27					15.8672	1629.67	1702.94	1596.09	1501.02	1981.52	1609.82	1367.36
15.9805	1220	1903.56	1256.05	1318.17	1439.42	1953.16	1850.39	1398.98	1493.39	1406.06	1233.41	2576.24	2527.59	2562.07	2634.33	2586.81	2598.95	2761.33	2597.65	2737.19	2636.8	1710.43		0	0	1488.5	1622.99	1747.07	1809.57	1574.03	919.78	1833.26	0	1662	1309.74	1628.25	1919.62					15.9805	1615	1697.47	1629.52	1499.84	1968.15	1607.6	1370.51
16.0939	1229.8	1895.38	1246	1289.26	1466.74	1946.66	1854.62	1373.21	1501.06	1400	1234.1	2581.79	2531.19	2561.61	2572.47	2594.3	2587.54	2755	2612.17	2750.52	2616.06	1721.52		0	0	1491	1633.64	1731.45	1795.32	1573.01	920.846	0	0	1681.67	1301.61	1652.73	1912.29					16.0939	1600.33	1700.24	1649	1493.23	1954.32	1610.82	1379.32
16.2072	1238.29	1916.08	1258.43	1277.56	1463.5	1968.48	1858.21	1375.87	1513.2	1406.75	1257.64	2579.89	2534.22	2564.78	0	2584.92	2603.47	2748.36	2608.79	2741.82	2613.15	1706.31		0	0	1488	1647.14	1743.67	1758.83	1565.55	924.822	0	0	1675.1	1314.3	1649.08	1897.5					16.2072	1680.5	1691.25	1631.5	1481.55	1954.72	1612.73	1375.47
16.3205	1217.8	1930.58	1252.06	1273.93	1405.79	1965.87	1819.45	1389.08	1532.53	1405.42	1244.83	2584.68	2524.45	2563.09	0	2553.01	2592.64	2747.75	2587.67	2740.5	2590.68	1712.73		1977.55	1674.68	1495	1636.26	1750.87	1764.84	1566.77	926.898	0	0	1690.5	1315.35	1646.48	1876.97					16.3205	1634	1675.29	1634.61	1473.41	1953.92	1627.23	1372.01
16.4339	1245.8	1949.34	1231.29	1274.38	1378.22	1941.59	1820.48	1386.78	1563.51	1414.92	1242.4	2575.21	2526.37	2561.69	2542.71	2556.94	2621.51	2773.45	2569.44	2731.09	2585.22	1698.42		1988.95	1683.06	1498	1667.45	1759.61	1806.26	1564.86	935.173	0	1776	0	1331.17	1659.54	1858.25					16.4339	1613.4	1662.22	1610.29	1473.19	1945.13	1634.47	1381.6
16.5472	1210.2	1925.57	1226.06	1258.32	1345.29	1887.53	1796.42	1395.06	1580.62	1420.96	1218.86	2587.4	2537.84	2567.26	2611.11	2552.11	2606.17	2805.9	2600	2734.41	2575.6	1703.8		1987.56	1746.25	1506.67	1662.16	1749.12	1764.18	1565.7	954.227	0	1834	1688	1325.71	1654.17	1860.55					16.5472	1610.5	1659.24	1610.46	1476.84	1952.02	1618.4	1380.27
16.6605	1214.33	1904.96	1225.93	1253.56	1356.38	1802.6	1747.65	1400.01	1589.69	1421.23	1238	2577.05	2527.81	2573.95	2550.95	2563.08	2586.89	2853.43	2601.31	2728.59	2575.39	1704.01		1984.11	1676.87	1495	1633.91	1744.51	1878.61	1573.2	956.027	0	0	1678	1305.95	1663.15	1853.27					16.6605	1636	1665.97	1593.1	1476.73	1956.28	1596.49	1383.77
16.7739	1218.33	1893.07	1240.38	1249.12	1426.17	1742.86	1736.88	1389.69	1565.05	1438.07	1265.6	2579	2514.06	2571.55	2548.23	2547.55	2577.84	2796.33	2604.85	2708.61	2565.82	1719.14		0	0	1494.67	1619.24	1738.76	1842.7	1582.61	963.075	0	0	1635	1311.58	1670.92	1852.89					16.7739	0	1672.46	1631.6	1483.88	1955.74	1581.19	1385.66
16.8872	1211.17	1881.74	1260.05	1260.6	1413	1687.27	1747.11	1386.06	1562.78	1448.39	1261.55	2575.78	2523.92	2561.66	2551.69	2547.97	2559.21	2778.64	2639.09	2722.94	2571.9	1709.16		2014.92	1695.86	1485	1622.48	1736.45	1718.17	1576.82	977.035	0	0	0	1359.53	1713.12	1847.6					16.8872	1604	1676.32	1614.28	1483.36	1959.16	1570.86	1370.59
17.0006	1241.5	1889.91	1271.52	1255.94	1443.33	1666.41	1768.46	1407.71	1536.9	1451.26	1228.5	2587.9	2520.43	2564	0	2561.5	2565.68	2764.9	2594.36	2703.19	2558.46	1715.12		2020.38	1679.15	1486.75	1632.55	1733.12	1735.62	1577.08	978.135	1846.42	0	1644	0	1727.04	1855.72					17.0006	1608	1667.68	1616.31	1470.6	1958.82	1557.79	1367.62
17.1139	1240.5	1895.16	1276.84	1244.15	1465.38	1666.06	1816.56	1408.71	1520.77	1437.84	1228.56	2590.56	2523.43	2575.11	2570.97	2559.71	2574.84	2758.66	2595.64	2730.24	2563.62	1721.6		1977.67	1676.73	1505.82	1631.05	1719.53	0	1554.75	974.715	0	0	1635	0	1717.83	1841.89					17.1139	1620	1674.22	1637.6	1483.08	1951.81	1560.65	1356.55
17.2272	1240	1887.41	1284.42	1237.28	1443.91	1654.7	1791.8	1445.6	1505.42	1446.97	1225.17	2571.15	2522.05	2573.99	2578.88	2596.31	2614.03	2762.41	2597.76	2700.88	2549.56	1716.54		0	1674	1522.37	1613.01	1698.18	0	1557.27	970.79	0	0	0	0	1707.64	1838.7					17.2272	1641	1674.53	1625.41	1473.69	1960.18	1573.96	1361.08
17.3406	1227.29	1893.9	1312.5	1230.29	1459.11	1642.15	1741.98	1447.22	1499.66	1431.23	1228.78	2568.4	2521.72	2568.66	0	2562.16	2612.34	2772.09	2591.3	2708.65	2558.72	1698.48		2000.3	0	1513.88	1614.82	1686.28	0	1558.85	963.333	0	0	1658	0	1709.91	1867.29					17.3406	1651	1680.08	1675.32	1470.79	1956.57	1581.98	1358.94
17.4539	1278.67	1891.46	1286.77	1216	1485.75	1628.34	1784.17	1439.41	1499.07	1435.26	1224.39	2568.79	2536.64	2567.91	2545.78	2575.34	2608.7	2774.38	2578.53	2703.68	2555.7	1702.57		1986.53	0	1506.7	1628.37	1679.73	0	1558.53	967.688	0	0	0	0	1712.4	1892.27					17.4539	1597.67	1677.94	1650.46	1475.63	1961.18	1582.4	1364.65
17.5672	1228.25	1904.92	1284.62	1209.12	1450.6	1604.48	1830.02	1408.57	1507.68	1441.02	1232.74	2573	2524.36	2571.72	2573.81	2586.5	2567.63	2762.17	2572.22	2705.63	2552.11	1708.92		1979.17	1709.38	1505.68	1653.02	1666.93	0	1562.3	951.701	0	0	0	1293.42	1698.35	1900.97					17.5672	1594	1682.2	1627.85	1462.46	1968.11	1599.14	1367.21
17.6806	1251.88	1896.59	1258.09	1213.77	1455.36	1596.69	1838.45	1412.06	1518.38	1442.16	1210.21	2574.19	2527.78	2565.1	2558.26	2574.21	2552.94	2769.78	0	2697.27	2563.39	1715.83		1979.1	0	1506.78	1679.43	1664.46	0	1559.76	945.46	0	0	0	0	1687.21	1902.11					17.6806	1605	1691.89	1611.69	1455.63	1975.48	1613.18	1359.5
17.7939	1239.67	1881.65	1270.07	1228.65	1459.89	1600.41	1855.69	1406.8	1529.42	1450.46	1200.73	2569.25	2527.93	2547.41	0	2568	2558.99	2755.61	2576.42	2682.73	2569.46	1713		1990.51	0	1505.23	1682.53	1667.05	0	1558.6	939.135	0	0	0	1312.17	1670.91	1897.11					17.7939	1644	1700.2	1591.65	1458.38	1980.51	1596.32	1356.83
17.9073	1235.33	1883.55	1258.22	1231.19	1492.14	1591.87	1830.48	1398.61	1523.27	1450.85	1188	2571.39	2528.6	2548.8	0	2564.8	2563.27	2755.86	2632.06	2671.57	2565.34	1712.9		1986.88	0	1517.33	1670.4	1666.23	0	1573.43	926.78	0	0	1793	1303.17	1690.87	1890.69					17.9073	1611	1689.64	1615.04	1468.34	1971.47	1583.88	1342.66
18.0206	1240.12	1876.19	1248.7	1259.44	1451.3	1597.9	1802.22	1401.1	1513.79	1453.69	0	2587.45	2520.48	2544.56	2576.62	2551.09	2556.99	2767.25	2593.88	2665.09	2565.42	1718.23		0	1671.28	1528.82	1695.61	1674.67	0	1555.93	947.942	0	0	1776	1297.57	1667.81	1912.33					18.0206	1623	1685.81	1626.83	1479.86	1975.52	1586.74	1339.53
18.1339	1239.12	1872.93	1245.33	1228.75	1496.88	1595.27	1736.81	1392.33	1510.83	1479.5	0	2586.48	2521.13	2545.03	2576.18	2546.28	2569.66	2765	2558.96	2672.6	2573.37	1731.97		2006.62	1674.34	1537.9	1688.41	1672.57	0	1559.36	951.012	0	0	0	1292.61	1696.07	1920.36					18.1339	1605.75	1666.27	1610.77	1472.21	1950.14	1571.68	1335.63
18.2473	1226	1863.03	1239.05	1203.55	1476.64	1589.54	1710.61	1428	1518.94	1503.36	1184	2577.67	2529.47	2547.35	2587.66	2561.58	2545.41	2799.74	0	2677	2593.12	1724.44		1991.16	1680.87	1535.1	1692.82	1664.3	0	1572.19	961.481	0	0	0	1302.12	1688.94	1931.78					18.2473	1612.29	1664.4	1638.8	1485.39	1942.16	1563.33	1337.04
18.3606	1241.86	1857.27	1256.67	1185.52	1459.64	1586.61	1694.59	1430.12	1514.67	1519.48	0	2578.1	2518.61	2544.26	2559.26	2556.21	2555.29	2768.38	0	2656.64	2580.83	1725.06		1980.39	0	1515.62	1697.32	1660.1	0	1573.64	947.685	0	0	0	0	1708.95	1942.47					18.3606	1618.75	1667.74	1657.31	1488.65	1946.15	1558.68	1340.69
18.4739	1233.6	1850.7	1250.84	1188.19	1424.09	1582.85	1713.61	1393.74	1500.32	1522.09	0	2585.59	2524.62	2551.96	2563.61	2564.45	2552.58	2813.1	2578.43	2716	2577.22	1725.21		1983.78	1669.33	1512.57	1707.55	1665.24	1702.86	1574.79	965.747	0	0	1638	1298.42	1728.35	1944.29					18.4739	1589.33	1658.25	1631.52	1467.07	1942.99	1558.19	1356.53
18.5873	1217	1851.8	1270	1195.14	1377.23	1584.59	1690.8	1394.55	1478.49	1499.97	0	2577.8	2523.54	2547.84	2586.13	2567.31	2546.37	2768.09	2575.35	2702.86	2578.01	1739.12		0	0	1492	1679.03	1669.95	0	1599.44	949.714	1828.33	0	1639	1323.68	1708.07	1948.14					18.5873	1603.67	1643.61	1624.78	1450.34	1945.34	1568.09	1362.87
18.7006	1266.1	1822.56	1258.65	1187.72	1364.57	1576.68	0	1414.7	1470.21	1479.31	0	2569.2	2517.56	2537.51	2605.52	2569.62	2546.32	2764.63	2581.6	2676.92	2596.01	1730.49		2002.71	1677.3	1515	1662.07	1661.04	0	1581.97	939.093	1825.41	0	1635	1319.2	1731	1929.22					18.7006	0	1640.73	1606.33	1442.52	1946.25	1582.57	1361.72
18.8139	1353.58	1820.98	1258.65	1186.28	1383.86	1583.07	0	1427.77	1474.1	1472.81	0	2574.19	2521.74	2531.6	2554.83	2565.77	2558.15	2779.58	2597.81	2700.06	2582.84	1724.88		2004.98	1706.99	1542	1633.58	1655.34	0	1600.57	929.392	0	0	0	1328.3	1766.55	1933.69					18.8139	1601	1639.54	1620.78	1445.21	1939.33	1608.86	1367.77
18.9273	1446.27	1813.38	1241.4	1228.72	1405	1574.21	0	1440.42	1461.45	1466.41	1219.33	2576.93	2524	2534.4	2555.05	2564.63	2574.13	2751	2634.64	2691.65	2567.13	1720.34		1985.52	0	1491	1631.96	1663.6	0	1604.55	932.901	1841.21	0	0	1310.07	1814.95	1925.51					18.9273	1598	1627.18	1591.6	1453.02	1939.46	1604.53	1370.76
19.0406	1614.09	1806.29	1208.22	1236.18	1378	1552.15	0	1439.06	1465.31	1460.38	1210	2588.33	2535.22	2535.54	2551.45	2567.81	2579.34	2755.22	2583.76	2710.5	2561.98	1708.97		2005.08	1675.79	1532	1637.52	1670.65	0	1608.35	914.279	0	1682	1663	1291.96	1791.65	1923.01					19.0406	0	1629.51	1559.69	1462.99	1943.69	1588.26	1371.46
19.154	1725.7	1816.12	1210.88	1238.17	0	1540.91	0	1448.46	1467.11	1464.85	1230	2563.64	2515.87	2536.6	2559.7	2553.39	2582.19	2753.9	0	2712.27	2566.45	1729.89		1977.16	1688.23	1500	1647.11	1688.04	0	1592.59	915.772	0	0	0	1313.21	1802.12	1916.94					19.154	0	1632.93	1555.38	1476.05	1947.23	1586.2	1383.2
19.2673	1598.07	1839.57	1225	1213.83	0	1541.98	0	1441.06	1474.15	1460.06	1216.17	2561.14	2518	2540.17	2551.34	2552.8	2576.79	2706.75	0	2710.19	2597.54	1725.98		1977.14	1715.6	1490.75	1664.26	1692.3	0	1589.45	0	1822.59	0	1668	1298.3	1842.71	1912.63					19.2673	1731	1627.19	1559.05	1448.78	1947.35	1583.46	1389.2
19.3806	1595.73	1845.55	1253.57	1245.58	1324	1514.35	0	1426.29	1479.4	1457.29	1203.4	2566	2531.08	2542.33	2547.57	2560.2	2572.27	2764	0	2711.79	2602.72	1722.08		2000.88	1767.28	1500.5	1643.49	1706.32	0	1586.5	908.057	0	0	0	1296.72	1852.67	1908.97					19.3806	1590	1620.35	1563.64	1446.25	1949.46	1613.68	1385.99
19.494	1481.27	1829.49	1265.75	1214.03	1357.6	1509.45	0	1418.73	1485.5	1455.43	0	2571.4	2520.94	2545.14	2573.07	2556.71	2555.8	2904.5	0	2672.73	2575.87	1709.32		2022.78	1665.84	1512.2	1663.36	1686.27	1688.81	1589.56	910.267	0	1663	0	0	1862.33	1920.97					19.494	1614.5	1627.59	1564.83	1450.06	1960.59	1628.58	1382.19
19.6073	1327.92	1854.44	1251.45	1195.99	1406.86	1471.39	0	1422.71	1503.88	1453.57	0	2564.6	2526.09	2554.31	2584.16	2556.35	2556.91	2690	0	2670.69	2569.17	1699.53		0	1682.52	1552.67	1669.01	1675.5	1689.72	1591.15	922.608	0	0	0	0	1825.5	1905.97					19.6073	1608	1621.15	1586.79	1439.58	1952.92	1644.35	1369.02
19.7206	1244.2	1859.74	1252.2	1193.24	1410.45	1445.58	1690.42	1384.32	1534.36	1467.83	0	2581.75	2520.85	2570.27	2549.58	2552.88	2559.06	2694	0	2653.21	2567.17	1709.04		0		1524	1686.68	1673.55	1672.02	1593.15	911.561	0	0	0	1292.68	1791.06	1899.88					19.7206	0	1620.81	1597.74	1461.47	1958.72	1642.47	1357.41
19.834	0	1852.32	1231.8	1193.78	1449.22	1442.24	1717.77	1375.32	1515.36	1488.9	0	2570.14	2514.44	2580.7	2556.08	2560.5	2556.19	2702.5	0	2647.25	2572.23	1725.63		0		1518.8	1670.39	1662.11	0	1609.05	906.789	1822.96	0	0	0	1749.67	1911.54					19.834	1669	1625.83	1581.96	1469.01	1947.51	1638.65	1355.49
19.9473	1226	1865.42	0	1204.32	1358	1462.83	1686.65	1361.46	1505.61	1505.59	0	2563.5	2520.9	2577.63	2544.2	2582.44	2544.37	2762.67	2566.58	2679.14	2566.9	1706.14		0		1516.29	1675.74	1657.78	0	1603.26	909.717	0	0	1644	1303.28	1735.79	1911.26					19.9473	1596.67	1624.87	1564.62	1452.39	1957.52	1620.67	1361.73
20.0607	0	1866.97	1204	1233.02	0	1460.67	0	1373.11	1509.43	1504.85	0	2596.5	2522.3	2575.8	2573.12	2576.36	2552.3	2697	0	2661.69	2546.73	1705.64		1975.86		1506.12	1701.16	1655.37	0	1592.14	932.613	0	0	0	0	1718	1910.44					20.0607	1600.67	1628.94	1540.15	1444.82	1961.12	1618.5	1342.2
20.174	0	1854.99	1204	1242.71	1343.5	1467.18	1681.7	1386.28	1496.78	1486.49	0	2587.11	2518.53	2561.76	0	2551.68	2544	2720.33	0	2672.71	0	1710.1		0		1496.89	1705.87	1645.84	0	1600	917.058	1831.31	1751	1648	1299.27	1687.27	1888.64					20.174	0	1653.31	1566.5	1435.98	1943.88	1642.69	1355.33
20.2873	0	1842.31	1201	1231.47	1341.5	1424.28	1683.04	1384.05	1511.85	1478.45	0	2581.89	2522.93	2563.7	0	2538.53	2565.29	2706	2571.29	2656.45	2561.84	1704.74		2022.6		1509.4	1722.01	1628.24	0	1616.88	0	0	0	0	1314.62	1671.27	1874.5					20.2873	1604	1682.49	1518.91	1456.84	1937.74	1652.94	1351.66
20.4007	0	1847.31	1234.4	1237.78	1335	1418.83	1674.21	1388.62	1502.38	1478.62	0	2598.33	2525.43	2561.42	2545.36	2534.77	2556.69	0	0	2686	2562.41	1718.17		1976		1540.75	1741.9	1645.89	0	1643.68	906.824	0	0	0	1297.57	1697.85	1879.59					20.4007	1600	1697.04	1519	1464.7	1943.98	1629.44	1354.33
20.514	0	1827.24	1235.54	1254.82	1331	1430.38	1697.64	1409.09	1506.97	1473.94	0	2571.18	2524.11	2551.22	2548.03	2565.25	2553.35	2732.5	0	2652.87	2574.66	1695.77		2080.08		1524.62	1738.77	1635.84	0	1621.37	0	1830.21	0	1642	0	1695.14	1893.2					20.514	1636	1718.69	1530.3	1488.9	1944.19	1624.62	1350.32
20.6273	0	1839.55	1230.27	1261.43	0	1448.52	1780.8	1402.39	1487.24	1478.68	0	2563.5	2529.07	2551.9	0	2539.13	2569.1	2694.5	2589.32	2691.86	2555.57	1705.31		1980.1		1530.25	1720.84	1660.01	0	1612.9	910.999	0	1757	1675	0	1714	1902.84					20.6273	1598	1689.71	1527.44	1487.53	1944.86	1616.73	1349.14
20.7407	1218.4	1867.01	1236.54	1252.62	0	1457.5	1768.85	1375.53	1482.88	1447.94	0	2569.3	2530.39	2551.3	0	2545.51	2565.13	0	2575.01	2651.38	2565.01	1717.6		0		1512	1691.67	1650.68	0	1615.32	924.583	0	0	0	1313.52	1694.42	1920.7					20.7407	1602	1672.63	1563.52	1449.95	1949.35	1630.38	1352.48
20.854	1258	1848.4	1222.5	1233.33	0	1455.21	1774.03	1391.14	1479.3	1440.06	0	2572	2527.46	2539.58	0	2553.75	2572.95	2692	2586.85	2662.27	2545.87	1712.33		2028.87		1511.25	1668.4	1651.38	0	1607.67	935.353	0	0	1634	1304.99	1685.33	1915.09					20.854	0	1663.54	1574.16	1430.6	1979.55	1651.63	1349.23
20.9674	1208	1893.73	1225.12	1225.65	0	1465.59	1772.39	1363.17	1498.2	1429.57	0	2568	2532.16	2540.1	0	2578.67	2534.45	0	2596.34	2663.47	2559.8	1728.74		1981.84		1549.86	1662.84	1657.35	1689.41	1609.27	942.242	0	0	0	1295.88	1675.67	1934.46					20.9674	1590	1665.53	1570.55	1428.44	1983.67	1665.1	1345.31
21.0807	0	1971.45	1224.12	1211.33	1322	1494.76	1724.54	1377.39	1489	1436.36	0	2550	2527.99	2531.26	0	2534.94	0	2755	2576.98	2654.13	2571.42	1743.17		0		1577.71	1670.14	1665.03	0	1617.29	944.54	0	0	1633	1299.71	1729	1912.86					21.0807	1589.5	1640.5	1547.44	1450.57	1988.89	1671.97	1339.48
21.194	1228	1953.42	1246.67	1195.28	1327	1511.39	1766.76	1396.08	1496.1	1432.58	0	0	2526.25	2528.07	0	2540.32	0	2748	0	2646.07	2555.87	1723.09		1993.42		1553	1656.76	1658.2	0	1612.43	946.14	0	0	0	1309.41	1669.8	1899.25					21.194	1612	1622.94	1549.21	1467.79	1988.05	1670.99	1339.73
21.3074	1225	1910.19	1240.5	1200.7	1339.5	1521.98	1769.9	1393.63	1496.97	1434.36	0	0	2526.34	2528.03	2562.96	2553.18	2544.74	2706	2586.42	2666.5	0	1734.86		0		1544.8	1661.88	1672.55	0	1581.25	958.382	0	0	0	1305.43	1674.62	1906.9					21.3074	1592.67	1628.85	1559.39	1476.26	1972.97	1654.78	1338.87
21.4207	1203.33	1873.11	1251.75	1211.86	1367.25	1489.71	1800.9	1371.29	1496.24	1436.31	1181	0	2522.11	2528.61	0	2565.68	0	2712	2584.01	2658.67	2550.59	1739.83		1997.02		1523.25	1649.87	1645	0	1598.44	968.043	0	1664	1684	1322.21	1687.5	1908.04					21.4207	1604	1635.21	1574.79	1464.7	1975.92	1639.35	1336.87
21.534	1221.5	1887.74	1246.17	1230.58	1343.8	1498.11	1775.13	1381.71	1494.29	1433.79	1196.33	2564	2514.21	2531.73	2545.24	2542.87	0	2757	2560.98	2694.25	2574.79	1739.35		1997.44		1513.67	1651.82	1679.08	0	1566.13	952.236	0	0	1649	1330.38	1667.33	1892.56					21.534	1596	1646.39	1556.46	1481.13	1966.86	1620.49	1340.84
21.6474	1244	1877.75	1233	1231.12	1379.5	1509.34	1759.73	1383.26	1504.88	1441.37	1218	2581	2515.11	2542.49	2550.6	2568.02	0	2693	2591.16	2661.4	2556.47	1744.33		1980.4		1485	1665.19	1646.9	0	1571.65	934.198	0	0	1667.5	1310.69	1691.94	1882.67					21.6474	1586	1660.47	1577.29	1455.67	1965.54	1619.89	1334.2
21.7607	1225	1845.52	1240.5	1237.73	1381.5	1518.86	1774.79	1366.56	1539.08	1441.26	1223.14	2548	2534.29	2543.45	0	2566.97	0	0	2569.97	2667.2	2573.32	1744.41		2031.99		0	1671.38	1643.49	0	0	925.974	1848.75	1757	1661	0	1690.57	1900.34					21.7607	1668	1666.38	1563.6	1477.82	1962.19	1608.34	1334.78
21.8741	1285	1845.7	1225.8	1255.44	1342.67	1508.45	1778.89	1356.45	1534.45	1448.75	1220.88	2564.33	2532.51	2536.99	2578.84	2575.39	2542.93	2694	2565.64	2644.11	2558.87	1745.98		1976.66		0	1702.14	1665.88	0	0	936.161	0	1685	0	1295.43	1706.17	1899.54					21.8741	1642.67	1669.01	1565.15	1479.17	1967.47	1629.3	1337.6
21.9874	0	1825.73	1329	1248.14	1365.67	1501.49	1828.16	1351.5	1546.88	1432.3	1226.14	2586	2525.88	2537.52	2565.92	2558.52	0	0	0	2682	2555.75	1742.88		2009.59		0	1703.79	1657.72	1702.72	1556.6	922.218	0	0	0	1308.2	1710.07	1907.16					21.9874	1611.8	1650.31	1532.18	1488.3	1967.04	1613	1329.79
22.1007	1199.5	1847.35	1196	1250.02	1386.4	1488.25	1914.57	1335.27	1533.05	1412.61	1217.75	2565	2520.59	2531.85	0	2543.66	0	0	0	2644.62	2550.5	1726.77		0		1487	1696	1650.93	0	1615.82	929.596	0	1684	0	1297.16	1720.25	1908.47					22.1007	1607.67	1645.04	1522.27	1472.18	1975.47	1615.44	1328.03
22.2141	0	1819.37	1206	1254.26	1374.2	1447.51	1860.13	1339.53	1529.35	1424.78	1204	2552.33	2513.28	2534.78	0	2546.62	2534.44	2786.5	0	2627.5	0	1724.35		1993.86		0	1676.24	1634.95	0	1586.25	942.367	0	0	1656	1304.82	1777.71	1945.02					22.2141	1615.67	1648.28	1527.27	1480	1980.71	1633.27	1342.73
22.3274	1226	1818.43	0	1221.67	1363.71	1447.28	1832.19	1349.67	1524.49	1430.31	1200.67	2577.6	2519.44	2550.03	2542.53	2536.65	2583.05	0	0	2658	2577.98	1722.92		1986.22		1508	1673.05	1644.09	0	1590.83	931.492	0	0	1661	0	1765.43	1926.05					22.3274	1621.33	1661.83	1543.9	1514.01	1979.22	1614.38	1361.37
22.4407	1211	1817.85	1201	1211.67	1402.67	1432.43	1837.82	1343.06	1507.98	1434	0	2569.5	2513.07	2531.16	0	2535.2	2547.19	2713	0	2701	2554.28	1727.12		0		1496.33	1636.41	1651.08	1668.77	1562.81	957.389	0	0	0	0	1759.75	1923.53					22.4407	1608	1671.18	1519	1513.98	1959.43	1621.91	1355.28
22.5541	1235	1803.03	1235.25	1191.68	1362.33	1427.7	1801.8	1325.04	1514.69	1416.64	0	2555.75	2523.23	2524.69	0	2529.46	2605.62	2692	2594.41	0	2584.57	1711.35		1988.33		1497.67	1619.29	1665.44	1688.16	1550.12	995.401	0	0	0	0	1673	1910.13					22.5541	1618.5	1667.15	1522.92	1456.36	1958.75	1626.79	1352.49
22.6674	1241.33	1830.38	1256.5	1177.34	1356	1420.49	1756.98	1322.49	1530.12	1424.33	1237	2580.83	2525.06	2517.11	2551.65	2539.74	2533.94	0	2584.93	2634	2581.49	1720.9		1999.96		1490	1619.41	1652.37	1719.94	1573.03	1013.85	0	0	1642	0	1647	1895.84					22.6674	1634	1671.59	1541.78	1411.56	1951.48	1627.82	1347.33
22.7807	1213	1849.25	1220.4	1174.84	1392.75	1420.34	1716.67	1313.74	1513.7	1429.21	0	2559	2531.21	2517.61	0	2541.49	2540.17	0	2633.16	2661	2588.52	1726.31		2003.64		1485.5	1612.95	0	1748.42	0	1052.09	0	0	0	0	0	1889.17					22.7807	1600.6	1674.15	1528.69	1401.18	1946.11	1635.7	1340.84
22.8941	1204	1858.52	0	1194.27	1379.2	1408.41	1715.18	1302.37	1488.82	1443.83	0	2551	2533.93	2526.33	2561.02	2569.33	2578.77	2695	2607.53	2639	2558.92	1728.22		1982.68		0	1621.86	1640.99	1705.39	1547.8	1042.98	0	0	1643	0	0	1885.84					22.8941	1592	1670.52	1521.92	1410.48	1930.17	1659.91	1350.75
23.0074	0	1858.53	1222.83	0	1374	1412.22	1695.45	1305.24	1464.15	1458.37	0	0	2527.39	2542.44	2596.54	2533.65	0	2700.5	2581.25	2651.8	2585.84	1721.54		2074.89		0	1624.1	1645.13	0	1544.94	1058.73	1832.75	1663	0	0	0	1901.01					23.0074	1602.67	1677.32	1545.1	1425.49	1919.61	1648.11	1358.46
23.1208	0	1846.48	1218	1182.14	1425	1419.37	0	1306.3	1453.59	1460.68	0	0	2533.71	2546.1	0	2528.14	0	2750.5	2599.87	2656.67	2570.24	1727.45		1980.65		0	1628.08	1637.34	0	1558.13	1099.01	1820.77	0	1643	0	0	1903.71					23.1208	1629	1678.13	1568.9	1450.48	1914.8	1635.93	1356.58
23.2341	1229	1822.66	1232.6	0	1384.67	1461.59	0	1310.15	1472.74	1460.77	0	0	2528.38	2538.6	0	0	0	0	2610.49	2632.5	2587.3	1721.68		1985.56		1495	1633.68	1653.57	0	1546.31	1035.28	1835.58	0	1689	1294.66	1696	1896.95					23.2341	1608	1684.58	1555.4	1499.29	1917.38	1624.74	1358.62
23.3474	1268.25	1804.19	1238.57	0	1362	1427.3	0	1328.38	1477.08	1450.08	1202	0	2533.36	2523.68	2564.07	2559.42	2540.17	2836	2619.06	2624	2582.01	1735.98		1992.2		1512	1629.98	1686.56	0	1542.13	1068.54	0	0	0	1328.69	0	1904.24					23.3474	1635.8	1697.26	1490.5	1541.93	1918.43	1615.6	1353.08
23.4608	1286	1812.9	1243.67	1170.98	1372.75	1412.5	0	1299.3	1507.14	1459.31	1188	0	2526.66	2533.11	0	2548.56	0	0	2606.89	2705	2555.38	1725.03		2004.38		0	1635.77	1670.2	0	1562.42	1043.42	0	0	1652	1309.37	0	1903.05					23.4608	1594.67	1692.63	1527	1529.74	1919.12	1622.75	1352.79
23.5741	1214	1803.97	1229.75	1194.8	1392.4	1401.7	0	1311.28	1544.15	1460.33	0	2578	2543.26	2523.98	0	2569.95	2553.23	0	2642.18	2663.33	0	1731.16		1980.53		0	1624.45	1654	0	1594.81	1049.93	0	0	1699	1299.36	0	1882.04					23.5741	1597.5	1697.57	1492.67	1471.13	1925.33	1627.08	1344.85
23.6874	0	1786.02	1214	1195.76	1358.5	1388.53	0	1321.82	1543.16	1442.56	1197.67	2565	2554.58	2523.05	0	2544.91	2553.68	0	2646.66	2651.5	2552.47	1729.11		1980.4		0	1609.77	1647.51	0	1598.68	1030.06	0	0	0	1304.08	0	1894.12					23.6874	0	1688.7	1551.33	1450.33	1925.85	1638.58	1351.32
23.8008	0	1783.72	1199	1211.9	1387.14	1376.32	0	1317.47	1560.76	1432.6	1204.67	2548	2541.4	2522.08	2583.63	2532.5	2562.8	0	2640.06	2681	0	1730.62		1978.57		0	1629.93	1634.2	1686.54	1653.14	1001.65	0	0	0	1338.58	0	1885.3					23.8008	0	1664.02	1535	1431.7	1918.37	1631.19	1344.08
23.9141	0	1771.66	0	1265.72	1377.86	1365.82	0	1341.56	1565.97	1429.09	1240.8	0	2546.5	2516.25	0	2555.67	2558.93	0	2617.31	2708	2578.56	1735.72		2021.48		0	1624.44	1631.32	0	1651.35	1008.33	0	0	0	1339.3	1598	1883.71					23.9141	1703	1665.36	1520.5	1412.2	1921.33	1627.4	1346.24
24.0275	0	1778.17	0	1216.62	1383.62	1348.43	0	1338.16	1570.58	1444.13	1233	2559.33	2536.32	2520.96	0	2529.03	2557.72	0	2653.54	2650.5	2591.52	1733.23		1991.5		1490	1620.97	1646.05	0	1685.43	977.815	0	1696.33	1701	0	0	1909.98					24.0275	1611.8	1665.68	1512.8	0	1926.24	1601.15	1341.29
24.1408	0	1778.03	0	1202.11	1397.17	1343.44	0	1335.97	1554.93	1431	1265.25	2600	2539.78	2513.37	0	2539.42	2558.09	2733	2580.22	2617.5	2581.4	1743.24		1984.21		0	1610.85	1640.91	0	1671.95	962.015	0	1713	1681.67	1304.24	0	1903.48					24.1408	1595	1652.44	1501.5	0	1942.48	1587.89	1348.47
24.2541	0	1793.37	1195	1205.42	1378.62	1347.37	0	1339.61	1581.16	1435.89	1257	0	2526.69	2503.2	0	2542.18	2581.88	0	2603.93	2637.5	2587.08	1740.93		0		0	1598.11	1652.91	0	1663.25	932.484	0	1673	0	0	0	1914.3					24.2541	0	1632.2	1471	0	1943.02	1583.01	1357.89
24.3675	1212	1812.38	0	1193.23	1353.67	1350.91	0	1360.27	1561	1426.61	1238.25	0	2531.65	2501.78	0	2557.75	2582.93	2821	2606.51	0	2575.51	1749.03		1976.27		0	1605.72	1678.37	0	1637.7	914.169	1828.25	0	0	1293.67	0	1927.42					24.3675	0	1633.12	0	0	1943.74	1565.16	1360.15
24.4808	1209	1801.67	0	1210.97	1342	1353.96	0	1359.21	1581.05	1442.1	1247.67	2572	2525.69	2510.97	2558.99	2582.71	2565.64	2692	2612.55	2634	2592.49	1765.94		1991.13		1559	1607.59	1693.97	0	1636.94	904.932	1830.05	0	1749	0	0	1917.29					24.4808	0	1634.92	1470	0	1947.17	1550.35	1351.12
24.5941	0	1812.29	1207	1199.53	1328	1332.91	0	1332.92	1596.92	1457.88	1211	2582.5	2524.76	2504.31	2580.69	2573.15	2562.67	0	2603.81	2638	2584.34	1752.93		2005.84		0	1609.31	1723.6	0	1649.8	911.848	0	0	0	0	0	1927.36					24.5941	0	1643.38	1516	0	1973.56	1545.96	1343.3
24.7075	0	1807.38	0	1193.88	0	1317.01	0	1376.62	1565.97	1470.9	1219	2548	2521.03	2504.47	2551.22	2573.4	2551.02	0	2602.4	2669.5	2618.94	1744.98		1986.89		0	1682.81	1719.36	0	1653.41	927.058	0	0	0	0	0	1943.2					24.7075	1639	1646.07	1520	0	1977.06	1564	1353.49
24.8208	0	1796.44	1207	1208.23	0	1306.76	0	1391.9	1515.69	1455.28	0	0	2540.07	2513.06	2554.67	2574.12	2579.07	0	0	2716	2615.2	1758.43		1983.71		0	1645.92	1694.9	0	1635.62	920.275	0	0	1654	0	1596	1917.77					24.8208	1614	1657.28	1485.5	1407.93	1969.27	1574.33	1360.33
24.9342	0	1796.03	1212	1256.75	1329	1326.77	0	1393.07	1520.6	1456.41	0	2587.33	2519.88	2519.11	2587.02	2567.94	0	0	0	2725.86	2602.39	1722.7		2006.37		0	1631.5	1688.01	0	1627.82	922.665	0	0	1663	0	0	1904.78					24.9342	0	1660.41	1487.29	0	1947.44	1577.06	1355.37
25.0475	0	1830.11	1234	1255.44	1356.5	1322	0	1370.64	1523.39	1453.43	0	2550	2515.42	2512.21	2595.01	2549.2	2542.33	0	0	2756.11	0	1721.84		1986.93		1487	1617.53	1675.64	0	1587.56	922.143	0	0		1297.78	0	1895.45					25.0475	1593	1663.38	1502.33	1423.26	1932	1569.3	1357.26
25.1608	0	1848.69	0	1234.02	0	1337.08	0	1355.04	1492.49	1453.56	1190	2576	2520.05	2517.33	2571.48	2561.17	0	2704	0	2807.14	2559.26	1721.48		1991.81		1493	1598.94	1673.24	0	1587.85	918.391	0	0		0	0	1888.07					25.1608	1619	1663.06	1544	1425.79	1922.87	1552.85	1361.42
25.2742	1205	1834.84	0	1231.72	0	1346.04	0	1327.16	1474.58	1478.5	1193	2585.33	2517.15	2521.75	2573.3	2550	2559.44	0	0	2860.8	2592.7	1716.91		0		0	1597.21	1685.42	0	1577.23	905.87	0	0		0	0	1879.26					25.2742	1617.67	1647.56	1525.29	1409.42	1930.52	1546.6	1355.96
25.3875	1225	1849.83	0	1256.42	1348	1345.01	0	1295	1486.24	1488	1206	2584.5	2522.19	2518.35	2569.65	2554.52	2559.86	0	0	2791.71	2580.14	1715.48		1976.08		0	0	1723.45	0	1554.22	0	0	0		0	0	1874.26					25.3875	0	1642.49	1522.67	1432.24	1926.33	1544.81	1354.3
25.5008	1241	1856.57	1223.5	1269.91	1370	1352.27	0	1299.94	1435.12	1458.86	1214	2570.75	2519.46	2514.24	2591.55	2540.34	0	0	0	2847.6	2587.17	1730.14		0		0	0	1766.45	0	0	0	0	0		1297.58		1880.1					25.5008	1604.25	1641.61	1514.5	1427	1926.15	1558.69	1346.29
25.6142	1207.67	1856.91	1196	1295.59	0	1337.51	0	1285.11	1441.76	1479.95	0	2571.75	2528.44	2524.65	2596.56	2536.38	0	0	0	2715.75	2549.53	1752.29		0		0	0	1749.97	0	0	0	0	0		0		1905.05					25.6142	1621	1622.6	1533	1425.82	1934.39	1559.77	1344.13
25.7275	1218.5	1804.14	1283	1300.87	0	1348.53	0	0	1455.2	1461.13	0	2570.67	2515.93	2541.27	2560.82	2595.01	2535.84	0	0	2684.62	2626.95	1761.41		1987.38		0	1616.61	1724.66	0	1542.85	0	0	0		1315.03		1892.89					25.7275	1606.33	1618.7	1483.67	1414.3	1933.57	1565.34	1352.37
25.8408	0	1771.53	1210	1308.06	0	1344.45	0	1272.35	1442.44	1438.25	0	2588.5	2508.64	2539.23	2565.92	2545.04	0	0	0	2655	2569.76	1764.07		1979.59		0	0	1717.1	0	0	904.711	0	1667		1294.59		1906.97					25.8408	1612	1611.11	1483	0	1939.79	1560.71	1360.53
25.9542	0	1777.7	1203	1278.79	0	1367.39	0	0	1447.13	1449.42	1193	2570	2518.95	2519.65	0	2539.96	2584.16	0		2633.5	2550.49	1770.94		0		0	0	1710.57	0	1553.91	911.047	0	0		1320.55		1914.94					25.9542	1617	1617.31	0	0	1935.43	1572.74	1358.74
26.0675	0	1760.8	0	1289.18	1325	1374.9	0	0	1453.8	1465.12	1197	2558.25	2534.79	2515.29	0	2545.51	0	0		2638	2585.6	1771.17		1997.91		0	0	1688.62	0	0	907.024	0	0		0		1921.53					26.0675	0	1628.9	0	0	1931.41	1575.92	1347.64
26.1809	1224	1772.42	1237	1296.11	1362	1385.19	0	0	1460.94	1474.2	1182	2555.33	2516.82	2513.37	0	2559.24	2576.49	0		0	0	1758.85		0		0	1598.74	1686.93	0	0	927.817	0	0		1292.49		1928.99					26.1809	1616	1618.88	0	1399.52	1930.43	1573.72	1353.31
26.2942	0	1763.35	0	1311.35	0	1357.71	0	0	1484.75	1477.6	1180.5	2563	2515.19	2508.5	0	2567.53	0	0		2655	2548.94	1764.25		2053.63		0	1653.72	1684.61	0	0	0	0	0		1300.64		1944.5					26.2942	1593	1616.41	0	1425.14	1932.25	1567.19	1356.42
26.4075	1208	1765.88	0	1326.57	0	1365.21	0	1281.53	1494.34	1483.54	1208.2	2557	2527.83	2505.82	0	2556.7	0	2691		0	2547.26	1773.91		2066.76		0	1636.86	1711.03	0	0	0	0	0		1306.64		1928.84					26.4075	1656	1604.95	0	0	1936.51	1562.03	1364.6
26.5209	0	1774.67	0	1320.17	0	1329.43	0	1318.6	1486.62	1482.7	1240.4	2556.5	2519.04	2520.92	0	2557.83	2609.51	0		2628	2565.13	1759.68		1984.8		0	1618.6	1725.19	0	0	0	0	0		1295.51		1905.3					26.5209	1663	1607.66	0	0	1929.75	1569.81	1370.64
26.6342	0	1777.36	1240	1281.17	0	1329.86	0	1352.76	1486.58	1472.24	1250.2	0	2506.37	2525.36	2553.44	2547.84	0	0		0	2611.49	1742.82		1983.01		1530	1595.26	1707.72	0	0	904.341	1972.46	0		0		1889.34					26.6342	0	1620.05	0	0	1925.47	1577.23	1356.31
26.7475	1210	1770.48	1231	1251.57	0	1319.76	0	1373.28	1498.23	1469.35	1196.67	0	2540.14	2538.17	2630.18	2526.73	0	0		0	2545.31	1746.54		2005.71		0	1602.35	1677.3	0	1547.18	904.173	0	0		0		1888.36					26.7475	0	1646.3	1501	0	1925.86	1567.75	1339.68
26.8609	0	1805.94	1244.5	1218.75	1322	1338.51	0	1365.78	1500.35	1508	1186	0	2541.01	2527.73	0	2530.87	2537.79	0		2634	2549.59	1728.38		0		0	0	1674.39	0	0	924.885	0	0		0		1869.03					26.8609	1628.33	1631.87	0	0	1921.03	1552.53	1350.44
26.9742	0	1820.79	1274.67	1229.13	1356.5	1333.54	0	1343.33	1487.12	1486	1197.5	0	2526.96	2520.73	2585.05	2549.02	0	0		0	0	1734.57		0		1492	0	1680.77	0	0	0	0	0		0		1883.4					26.9742	1608.67	1610.73	0	0	1915.72	1539.64	1338.2
27.0876		1789.63	1201.5	1263.42	1365.5	1348.06	0	1302.84	1459.89	1471.38	1198	0	2507.71	2519.52	2564.02	2544.7	2533.55	0		0	0	1762.86		0		0	1652.36	1646.34	0	1563.47	0	0	0		0		1884.83					27.0876	1598.25	1598.02	0	0	1906.17	1533.43	1335.36
27.2009	1211	1797.28	0	1345.57	1353	1347.06	0	1293.63	1455.38	1447.07	1201	2563.2	2533.51	2513.3	2550.95	2532.17	2541.3	0		0	0	1745.76		0		0	1612.96	1659.66	0	1571.18	0	0	1700		0		1878.38					27.2009	1606	1594.23	1491	0	1897.75	1521.75	1329.37
27.3142	1214.38	1768.35	1201	1377.99	1349.5	1363.18	0	1292.51	1460.67	1428.79	0	2581.33	2514.6	2510.02	2552.54	2531.64	2541.33	0		2635	0	1768.99		0		0	1648.08	1626.65	0	1596.21	904.813	0	0		0		1882.18					27.3142	1645	1592.12	0	0	1897.87	1518.8	1338.24
27.4276	1228.25	0	1254	1362.1	0	1385.51	0	0	1491.18	1420.69	1188	2565.4	2526.17	2519.97	2660.96	2532.82	2562.97	0		0	0	1783.72		1976.36		0	1631.41	1639.95		1578.89	918.335	0	0		0		1865.06					27.4276	1652	1586.43	0	0	1905.65	1532.27	1335.85
27.5409	1223.8	0	1260	1359.29	0	1376.74	0	1282.52	1475.41	1450	0	0	2533.24	2506.41	0	0	2541.46	0		0	0	1766.94		2022.46		0	1663.1	1654.49		0	915.222	0	0		0		1849.69					27.5409	0	1597.13	1521	0	1900.33	1542.3	1344.04
27.6542	1196	0	1256	1347.63	1348	1366.43	0	1278.17	1479.86	1481	1184	0	2522.35	2503.54	0	0	2574.25	0		0	0	1762.01		2001.65		0	1656.59	1679.2		0	910.991	0	0		0		1860.96					27.6542	0	1583.41	0	0	1905.54	1538.71	1341.58
27.7676	1211	0	1230	1234.2	0	1322.12	0	0	1459.9	1512.5	1183	0	2538.39	2505.89	2543	0	2536.91	0		0	0	1765.09		0		0	1660.91	1670.73		0	924.675	0	0		0		1837.2					27.7676	0	1589.8	1508	0	1920.78	1536.62	1332.25
27.8809	0	0	1239	1204.65	0	1291.55	0	0	1455.14	1518.86	1189.5	0	2525.01	0	2544.3	0	2557.57	0		2624	2576.86	1741.82		2017.84		1494	1664.55	1721.46		0	923.793	0	1788		0		1856.38					27.8809	0	1591.93	1489.67	0	1925.46	1533.38	1331.12
27.9943	0	0	1221	1191.45	0	1279.53	0	1282.09	1441.36	1540.5	0	2554	2536.36	2503.99	0	0	2566.56	0		0	2587.07	1757.88		0		0	1655.98	1710.23		1553.01	913.978	0	0		0		1851.36					27.9943	0	1607.76	1505.33	0	1934.21	1523.3	1330.94
28.1076	0	0	1270	1176.22	0	1261.81	0	1278.89	1436.02	1487.14	0	0	2513.45	0	0	2544.39	2572.18	0		2616	0	1770.18		2004.46		1493	1671.79	1726.27		0	928.814	0	0		0		1850.28					28.1076	0	1626.09	1501.5	1401.69	1928.85	1519.34	1325.8
28.2209	0	0	1237	1188.24	0	1280.37	0	1294.28	1440.31	1457.86	0	0	2521.6	2505.73	0	2534.59	2556.04	0		2623	0	1744.73		1993.53		0	1636.45	1748.17		0	908.222	0	0		0		1831.68					28.2209	1595.5	1614.14	1498.33	0	1932.79	1516.14	1315.89
28.3343	0	0	1197	1188.18	0	1270.09	0	1292.96	1454.03	1426.6	0	0	2523.61	2521.56	2572.09	0	2572.05	0		2663	0	1747.75		2000.37		0	1664.74	1752.95		1541.6	907.824	0	0		0		1842.93					28.3343	0	1616.88	1523	1435.32	1926.62	1523.25	1327.21
28.4476	1202	1770.24	0	1187.06	0	1265.94	0	1282.49	1446.07	1407.33	0	2682	2519.03	2499.79	0	2561.43	2575.95	0		2680	0	1738.37		0		0	1664.93	1678.57		0	909.927	0	0		0		1830.35					28.4476	0	1584.73	1551.67	1435.42	1931.09	1536.78	1340.19
28.5609	0	1749.39	0	1204.7	0	1299.12	0	1282.73	1449.8	1379	0	0	2520.76	0	0	2554.5	2555.48	0		2727	0	1732.87		0		1484	1641.95	1664.73		0	910.899	0	0		1307.38		1846.84					28.5609	0	1585.9	1522.67	1467.68	1930.9	1566.24	1333.9
28.6743	0	1769.07	0	1202.71	0	1325.62	0	1281.68	1470.89	0	0	0	2523.76	2507.47	0	2564.83	2547.29	0		2649.67	2626.18	1704.05		2117.64		1485	1644.01	1633.94		0	928.198	0	0		1297.46		1837.61					28.6743	1625	1593.27	1530.12	1464.39	1912.32	1581.93	1341.08
28.7876	0	1757.06	0	1214.69	0	1308.48	0	1275.88	0	0	1185	2577	2518.91	0	0	2558.57	2550.77	0		2619.5	0	1712.96		0		0	1597.92	1646.37		0	912.123	1822.69	0		1314.7		1866.58					28.7876	1640	1601.74	1557.62	1495.53	1921.57	1625.22	1337.02
28.9009	1203	1756.29	1202.33	1239.46	0	0	0	1282.16	1460.09	1376	1182.5	2589	2541.55	0	2568.55	2558.92	2534.94	2744		2663.5	2559.5	1697.45		1986.98		1507	1593.65	1629.03		0	906.48	0	0		0		1853.22					28.9009	1594.33	1620.59	1532.56	1443.46	1914.76	1607.05	1325.04
29.0143	0	0	1210.75	1247.93	1362	0	0	1287.53	1490.76	0	1194.67	0	2532.16	2501.11	0	2528.26	2545.09	0		0	0	1701.97		2000.75		0	0	1660.01		0	938.647	1840.03	1679		0		1840.25					29.0143	0	1608.37	1539.64	0	1916.73	1600.04	1326.5
29.1276	0	0	1229.5	1239.37	1355	0	0	1286.24	1477.37	1376	1200.5	0	2534.49	0	0	2561.53	0	0		0	2544.69	1703.4		1978.05		0	0	1643.55		0	0	0	0		0		1841.46					29.1276	0	1596.38	1534.92	0	1927.18	1594.69	1332.97
29.241	0	1767.97	1210	1263.14	1385.5	0	0	1291.53	1511.26	1373	1209.33	0	2522.98	0	0	0	2543.26	0		0	0	1696.75		2002.17		0	1599.82	0		0	910.178	0	0		1330.16		1861.16					29.241	1602	1603.02	1510.86	0	1931.69	1601.64	1338.26
29.3543	0	1768.73	1204	1237.83	1434.22	0	0	0	1481.01	0	1198.5	0	2532.01	2507.1	0	0	2535.72	0		2650.5	0	1722.54		1986.31		0	0	1647.74		0	916.451	0	0		0		1838.1					29.3543	0	1589.68	1500.2	0	1938.94	1591.11	1337.89
29.4676	0	1782.39	1217	1229.68	1454.89	0	0	0	1450.02	0	1195.5	0	2531.01	2504.56	2543.37	0	0	0		0	0	1686.99		0		0	0	1660.69		0	905.973	0	0		0		1855.05					29.4676	1597	1606.76	1491	0	1956.46	1587.38	1333.79
29.581	1201	1796.85	0	1221.66	1448.38	0	0	0	1461.51	1389.67	1188.67	0	2526.58	2502.68	2544.25	2531.08	0	0		0	0	1692.51		0		1529	0	1647.53		1552.1	905.77	0	0		0		1843.05					29.581	0	1628.39	0	0	1945.92	1602.4	1335.06
29.6943	1225	1811.64	0	1248.21	1437	0	0	1311.12	1487.23	1425.5	1210	0	2553.7	2506.91	2542.71	2539.63	0	0		2624	0	0		0		0	1615.99	1657.74		1551.79	903.593	0	1663		0		1834.99					29.6943	1621	1641.88	0	0	1955.32	1623.32	1321.65
29.8076	0	1813.85	0	1256.46	1430.29	0	0	1310.26	1494.75	1457.25	0	0	2535.51	0	0	2528.26	2549.85	0		0	0	0		1978.8		1486	1616.12	1644.77		1559.18	0	0	0		0		1816					29.8076	0	1600.12	1479	0	1943.62	1624.73	1321.21
29.921	0	1805.24	0	1254.83	1427.5	0	0	1305.64	1492.7	1455	0	0	2541.99	0	0	2529.89	0	0		0	2554.41	1694.25		0		0	1640.88	0		0	923.636	0	0		1314.64		1805.15					29.921	1600.5	1597.94	0	0	1941.35	1613.86	1331.06
30.0343	0	1769.98	0	1257.54	1420.2	0	0	1300.52	1483.78	1451	0	2587	2538.01	0	0	0	2545.95	0		0	2729.91	0		1985.97		0	1619.31	1642.78		0	910.946	0	0		0		1797.58					30.0343	0	1588.73	0	0	1931.83	1582.56	1327.1
30.1477	0	1783.56	0	1249.18	1413.55	1273.44	0	1281.45	1482.43	1428.2	0	2582	2533.63	0	0	2566.02	0	0		0	2561.68	1712.39		0		0	1602.92	1641.12		0	907.313	0	0		0		1808.7					30.1477	1599.67	1601.61	0	0	1920.85	1570.02	1337.79
30.261	0	1746.38	0	1265.77	1453.82	0	0	1292.43	1467.46	1437.5	0	0	2514.78	0	0	2551.51	0	0		0	2561.96	1694.37		0		0	0	1660.26		1543.72	912.73	0	0		0		1814.29					30.261	1608	1591.12	0	1407.68	1911.04	1565.14	1343.97
30.3743	0	0	0	1263.54	1433.64	0	0	1270.7	1488.69	1396.33	0	0	2538.84	2508.64	0	0	0	0		2655.67	2576.61	1694.04		0		0	0	0		1560.73	918.724	0	0		0		1815.37					30.3743	1631.67	1573.04	1474	1439.11	1918.11	1543.21	1349.25
30.4877	0	1764.31	0	1286.05	1378.43	0	0	0	1481.94	1393	0	0	2510.82	2498.58	2627.01	2551.03	2533.87	0		0	0	1693.28		0		0	0	1667.09		1552.7	905.411	0	0		0		1807.74					30.4877	0	1579.52	0	1406.81	1907.5	1550.16	1344.45
30.601	0	1789.18	0	1263.39	1323	0	0	0	1458.64	0	0	0	2511.36	2506.28	2552.52	0	0	0		0	0	0		0		0	0	0		1548.97	904.11	0	0		0		1826.11					30.601	0	1581.73	0	0	1899.62	1546.36	1324.2
30.7143	0	1747.15	1338	1230.65	0	0	0	0	1461.69	1393.5	1187	0	2533.74	0	2575.89	0	0	0		0	0	0		0		0	0	1650.57		1547.72	919.386	1852.62	0		0		1815.21					30.7143	0	1601.39	0	0	1899.69	1532.87	1304.04
30.8277	0	0	1210	1170.42	1322	0	0	1271.33	1428.96	1395.29	1194	0	0	2511.69	0	0	2585.45	0		2642	2573.2	1704.75		0		1499.5	1592.68	0		0	908.947	0	0		0		1813.6					30.8277	1612	1590.5	0	0	1900.9	1552.32	1290
30.941	0	0	0	0	0	0	0	1304.85	1443.42	1405.08	0	0	2518.23	2534.46	0	2549.16	0	0		0	0	1701.97		2035.19		1494	0	0		0	912.477	0	0		0		1818.07					30.941	1612	1585.22	0	0	1897.91	1544.1	1278.69
31.0544	0	1765.51	0	0	0	0	0	1339.75	1452.82	1411.75	0		2509.95	2520.23	0	0	0	0		0	0	1686.05		2029.55		0	0	0		0	917.204	0	0		0		1801.16					31.0544	0	1581.05	1535	0	0	1557.74	1286.97
31.1677	0	1763.74	0	0	0	0	0	1305.59	1451.91	1431.4	0		2522.11	2499.05	0	2534.62	0	0		0	0	1707.89		0		0	1614.03	1645.91		0	913.731	1829.16	0		0		1793.49					31.1677	1656.5	1584.61	0	0	1898.78	1568.08	1287.41
31.281	0	1761.84	1321	1178.07	0	0	0	1294.73	0	1414	1196		2508.96	0	0	0	0	0		0	0	1691.71		0		0	1628.27	0		0	920.001	0	0		0		1798.05					31.281	0	1577.24	0	0	1906.94	1566.08	1296.71
31.3944	0	0	0	1189.8	0	0	0	1302.06	0	1387.25	0		2506.28	0	0	0	2557.33	2795		0	0	1688.46		0		0	1606.18	0		1556.83	912.016	0	0		1293.29		1792.88					31.3944	0	1578.29	0	0	1905.78	1561.64	1301.78
31.5077	0	0	1240	1178.07	0	0	0	1297.08	0	1401.62	0		2514.7	0	0	2529.26	0	0		0	0	0		1982.29		0	1605.71	1640.09		0	920.189	0	0		0		1801.09					31.5077	0	1572.42	0	0	1902.56	1552.83	1295.15
31.621	1204	0	0	1185.54	0	0	0	1300.32	0	1403	0		2531.35	0	0	2556.23	0	0		2682.67	2604.82	1728.09		1982.17		0	1609.16	1669.81		0	916.748	0	0		0		1821.12					31.621	0	1584.45	0	0	1905.52	1549.92	1293.48
31.7344	1213	0	0	1180.25	1350.5	0	0	1327.05	0	1402.08	1196		2527.39	0	0	0	2541.74	0		0	0	1702.67		2044.83		0	0	1684.55		0	914.355	0	1663		0		1846.79					31.7344	0	0	0	1506.66	1909.7	1557.28	1280.92
31.8477	0	0	1232	1182.28	1355.5	0	0	1312.12	1445.41	1403.1	0		2539.77	0	0	2565.26	0	0		2616	0	1690.45		1982.51		0	1598.98	1679.88		0	917.228	0	0		0		1837.9					31.8477	0	1574.18	1498	1413.3	1911.1	1555.71	1282.24
31.961	1221	0	1216	1211.52	0	0	0	1307.54	1459.41	1395.9	0		2541.44	0	0	0	2617.9	0		0	0	1699.75		0		0	0	1693.19		0	922.831	0	0		0		1856.38					31.961	1630	1573.28	0	1427.15	1906.57	1555.99	1281.64
32.0744	0	0	0	1172.74	0	0	0	1286.76	1501.88	1407.67	0		2538.61	0	0	0	0	0		2636	0	1701.68		0		0	0	1718.9		0	907.788	0	0		1302.48		1873.7					32.0744	1591	1583.83	0	0	1895.55	1546.02	1291.98
32.1877	1208	0	0	0	0	0	0	0	1488.3	1407.58	0		2527.42	0	0	2571.55	0	0		0	0	1723.13		0		0	0	1706.1		0	917.236	0	1673		1337.15		1865.37					32.1877	0	1581.48	0	0	1899.85	1569.78	1323.98
32.3011	0	0	0	0	0	0	0	0	1482.07	1411.43	0		2528.73	0	0	2538.62	2540.75	0		2666		1688.24		0		0	0	1685.71		0	915.071	0	0		1357.13		1856.47					32.3011	0	1580.37	0	1408.3	1897.89	1567.41	1364.21
32.4144	1218	0	0	1170.39	0	0	0	0	1451.13	1383.2	0		2527.53	0	0	2543.35	0	0		0		1694.51		0		0	0	1677.82		0	912.157	0	0		1388.68		1853.94					32.4144	0	1605.74	0	1461.29	1906.45	1563.56	1377.52
32.5277	0	0	0	0	0	0	0	1275.48	1489.44	1374.33	0		2523.15	0	0	0	0	0		0		1742.99		1990.49		1493	0	1684.61		0	925.623	0	1662		1371.64		1832.99					32.5277	1601.33	1599.51	0	1503.05	1899	1551	1384.44
32.6411	0	0	0	0	0	0	0	0	1527.75	1377.67	0		2514.73	0	0	0	0	0		0		1699.74		1992.61		0	0	1712.28		0	909.249	0	0		1353.17		1813.02					32.6411	0	1598.03	0	1481.97	1898.17	1552.47	1376.06
32.7544	1196	0	0	0	0	0	0	0	1500.66	1373	0		2524.99	0	0	2576.59	2579.82	0		0		1716.37		2013.3		0	0	1683.38		0	915.129	0	0		1338.37		1814.02					32.7544	1617.33	1578.29	0	1502.6	1901.88	1557.89	1346.09
32.8677	0	0	0	0	0	0	0	0	1523.42	1380.5	0		2565.5	0	2696.09	0	0	2728		0		1691.52		0		0	0	1711.12		0	906.858	0	0		1317.66		1800.79					32.8677	1597.5	1574.04	0	1477.09	1884.15	1548.83	1326.6
32.9811	0	0	0	1176.57	0	0	0	0	1484.56	1376.5	0		2533.86	0	0	0	0	0		0		1689.6		1998.43		0	0	1723.85		0	916.163	0	1688		1320.12		1790.57					32.9811	1644	1578.91	0	1453.97	1896.81	1548.16	1328.19
33.0944	0	0	0	0	0	0	0	1272.03	0	1392.75	0		2523.24		0	0	0	0		0		1700.51		0		0	0	1758.86		0	930.033	0	0		1326.29		1782.48					33.0944	0	1581.7	0	1425.91	1904.39	1559.47	1342.94
33.2078	0	0	0	0	0	0	0	1279	1449.85	1409.67	0		2535.95		0	0	0	0		0		1757.01		0		0		1769.13		0	929.045	0	0		1298.76		1804.15					33.2078	0	1594.07	0	1425.41	1900.14	1560.86	1336.36
33.3211	0	0	0	0	0	0	0	1292.74	0	1394.75	0		2528.9		0	0	0	0		0		1686.77		0		0		1747.32		0	943.843	0	0		0		1819.14					33.3211	1675	1588.87	0	1455.89	1898.4	1577.57	1348.48
33.4344	1213	0	0	0	0	0	0	1325.02	0	1386.71	0		2541.2		0	2547.89	0	0		0		1689.99		0		0		1747.23		0	0	0	0		0		1799.85					33.4344	1669	1604.46	0	1424.97	1906.57	1596.63	1363.76
33.5478	0	0	0	1171.83	0	0	0	1328.84	0	1394.2	0		2540.43		0	2559.12	0	0		0		1682.22		1997.58		0		1714.61		0	0	0	0		0		1812.82					33.5478	1622.67	1585.07	0	0	1910.03	1614.76	1354.96
33.6611	1334	0	0	1193.5	0	0	0	1328.8	0	1394	0		2548.58				0	0		0		1692.48		1984.37		0		1703.66		0	906.223	0	0		0		1822.83					33.6611	0	1567.11	0	1411.29	1910.61	1598.21	1354.15
33.7744	0	0	0	0	0	0	0	1288.12	0	1391.4	0		2538.51				2539.37	0		2633		1682.3		2014.57		0		1705.54		0	0	0	0		0		1863.47					33.7744	1606.5	0	0	1439.65	1895.22	1597.71	1347.04
33.8878	0	0	0	0	0	0	0	1296.13	0	1418	0		2525.34				2557.91	0		0		1694.7		0		0		1694.7		0	913.584	0	0		0		1852.39					33.8878	1623	0	0	1433.02	1906.93	1578.41	1348.18
34.0011	0	1809.44	0	0	0	0	0	1319.32	0	1411.25	0		2545.72				2539.33	0				1705.19		0		1489		1680.18		0	0	0	0		0		1847.85					34.0011	1596	0	0	1403.49	1883.31	1587.56	1343.26
34.1145	0	0	0	0	0	0	0	1311.79	0	1387	0		2532.03				0	0				0		0		0		1686.01		0	940.335	0	0		0		1826.65					34.1145	1634	0	0	0	1889.3	1561.42	1337.14
34.2278	0	0	0	0	0	0	0	0	0	1381.5	0		2531.73				2562.84					1713.97		2002.3		0		1685.87		0	0	1869.67	0		0		1827.17					34.2278	1718	0	0	0	1910.6	1555.47	1335.93
34.3411	0	0	0	0	0	0	0	1344.73	0	1393	0		2540.23				2558.82					1690.55		0		0		1678.28		0	0	0	1706		1303.63		1814.88					34.3411	1597	0	0	0	1935.48	1574.41	1328.65
34.4545	0	0	0	0	0	0	0	1287.05	0	1386.25	1202		2555.2				2543.19					0		0		0		1661.6		0	0	0	0		0		1788.33					34.4545	1625.5	1577.06	0	1414.93	1933.71	1568.15	1328.57
34.5678	0	0	0	0	0	0	0	1314.58	1433.56	1431	0		2545.56				0					0		1976.91		0		1641.76		0	0	0	0		0		1786.42					34.5678	1587	1607.47	0	1430.69	1929.19	1536.81	1321.59
34.6811	0	0	0	0	0	0	0	1295.64	0	1385.4	0		2542.08				0					0		1991.11		1501		1643.57		0	0	0	0		0		1793.24					34.6811	1594	1595.84	0	1449.06	1938.47	1526.41	1321.62
34.7945	1230	0	0	0	0	0	0	1274.84	0	1415	0		2543.67				2578.71					1708.66		0		0		1634.7		0	0	0	0		0		1782.22					34.7945	0	1588.82	0	1432.54	1914.43	1517.37	1309.35
34.9078	0	0	0	0	0	0	0	1275.46	0	1384.25	1206		2532.89				0					1698.2		0		0		0		0	933.544	0	0		1299.23		1781.88					34.9078	0	1617.9	0	0	1921	1520.62	1297.65
35.0211	0	0	0	0	0	0	0	1276.85	0	1427.5	0		2526.5				0					0		0		0		1656.74		0	0	0	0		0		1791.37					35.0211	1597	1606.01	0	0	1952.61	1545.45	1293.67
35.1345	0	0	0	0	0	0	0	1285.53	0	1404.5	0		2520.46				0					1690.19		1976.33		0		0		0	0	1827.19	0		0		1779.53					35.1345	1664	1598.15	0	0	1907.98	1545.98	1296.1
35.2478	0	0	0	0	0	0	0	1275.62	0	1383.67	0		2512.73				0					1695.34		0		0		1668.57		0	0	0	0		1304.88		1798.4					35.2478	1632	0	0	0	1911.96	1557.09	1294.52
35.3612	0	0	0	1174.45	0	0	0	1282.8	0	1379	0		2521.08				0					1692.64		1993.26		0		1651.65		0	0	0	0		1316.25		1802.88					35.3612	1600.67	1577.85	0	0	0	1544.74	1297.66
35.4745	0	0	0	0	0	0	0	1281.95	0	0	0		2521.2				0					1682.67		0		0		1652.59		0	0	0	0		0		1792.94					35.4745	1659	0	0	0	1909.55	1519.85	1297.91
35.5878	0	0	0	0	0	0	0	1286.06	0	1378	0		2510.95				2573.1					0		1975.99		1512		0		0	0	0	0		0		1794.23					35.5878	1595	0	0	0	1892.61	1513.79	1312.92
35.7012	0	0	0	0	0	0	0	0	0	0	0		2549.36				0							0		0		0		0	0	0	0		0		1789.05					35.7012	0	1604.64	0	0	1887.41	1530.58	1310.65
35.8145	0	0	0	0	0	0	0	0	0	1377	0		2547.49				0							0		0		0		0	0	0	0		0		1795.4					35.8145	1589	1591.18	0	0	1909.32	1544.94	1316.82
35.9278	0	0	0	0	0	0	0	1282.39	0	0	0		2545.55				0							0		0		0		0	0	0	0		0		1786.88					35.9278	1631	1598.07	0	0	1898.16	1542.61	1315.01
36.0412	1249.5	0	0	0	0	0	0	1307.37	0	1379	0		2531.12				0							1977.04		0		0		0	957.366	1838.7	0		0		1797.54					36.0412	1695.5	1585.69	0	0	1890.85	1526.54	1309.68
36.1545	0	0	0	0	0	0	0	1293.31	0	1385	0		2518.35				2561.75							0		1558		0		0	0	0	0		0		1789.57					36.1545	0	1573.87	0	0	0	1516.08	1315.05
36.2679	0	1852.56	0	0	0	0	0	0	1448.77	0	0		2524.32				0							1996.08		0		0		0	0	0	0		0		1794.42					36.2679	0	0	0	0	1894.63	1503.04	1329.22
36.3812	0	0	0	0	0	0	0	0	1445.45	0	0		2535.26				0							0		0		0		1546.34	0	0	0		0		1785.24					36.3812	0	0	0	0	1890.86	1522.96	1334.11
36.4945	0	0	0	0	0	0	0	0	1455.05	0	0		2526.43				0							2007.07		0		1626.2		0	0	1867.46	0		0		1809.94					36.4945	1602	0	0	0	1928.91	1508.47	1351.24
36.6079	0	0	0	0	0	0	0	1296.96	1463.13	1372	0		2543.28				0							0		0		0		1572.97	1027.19	0	0		0		1810.9					36.6079	0	1592.42	0	0	1903.31	1520.23	1358.62
36.7212	0	0	0	0	0	0	0	1288.93	1472.25	0	0		2557.39				2560.25							1979.71		1490		0		1574.99	0	0	0		0		1815.99					36.7212	1587	1602.86	0	0	1913.51	1527.94	1341.14
36.8345	0	0	0	0	0	0	0	1287.62	1464.29	0	0		2512.57				2543.99							0		0		0		1604.25	0	0	0		0		1803.55					36.8345	1592.5	1576.36	0	0	1917.91	1541.5	1328.98
36.9479	0	0	0	0	0	0	0	1295.82	1436.46	0	0		0				0							1980.34		1509.5		0		0	912.354	0	0		0		1795.42					36.9479	1598	1571.95	0	0	1954.37	1539.38	1316.61
37.0612	0	0	0	0	0	0	0	0	0	0	1191		0				0							0		0		0		0	0	0	1661		0		1782.81					37.0612	0	0	0	0	1946.65	1554.25	1318.62
37.1746	0	0	0	0	0	0	0	0	0	0	0		2545.26				2589.27							2000.15		0		1693.59		0	0	0	0		0		1769.52					37.1746	1586.5	0	0	0	1936.41	1545.39	1328.3
37.2879	0	0	0	0	0	0	0	0	0	0	0		2532.59				0							0		0		0		0	0	0	0		0		1792.73					37.2879	1597	1575.29	0	0	1902.56	1554.2	1333.03
37.4012	0	0	0	0	0	0	0	0	0	1400.5	0		2506.79				2549.98							2037.8		0		1628.52		0	0	0	0		0		1801.55					37.4012	0	0	0	0	1895.58	1542.79	1342.19
37.5146	1209.5	0	0	0	0	0	0	0	0	0	0		0				0							2033.55		0		1668.68			942.176	0	1663		0		1804.43					37.5146	1603	1598.82	0	0	1887.62	1549.07	1342.3
37.6279	0	0	0	0	0	0	0	0	0	0	0		0				0							0		1525		1672.6			0	0	0		0		1807.58					37.6279	0	1611.32	0	0	1894.65	1530.62	1343.21
37.7412	0	0	0	0	0	0	0	0	0	0	0		2520.47				0							2031.25		0		1713.7			907.493	0	0		0		1785.02					37.7412	0	1614.98	0	0	1896.42	1531.09	1345.82
37.8546	0	0	0	0	0	0	0	0	0	1376	0		2565.37				0							2015.37		0		1629.18			0	0	0		0		1760.14					37.8546	0	1590.99	0	0	1894.71	1542.8	1342.21
37.9679	0	0	0	0	0	0	0	0	0	1377	0		2507.76				2706.95							2015.02		0		0			0	0	0		0		1758.92					37.9679	1590	1579.11	0	0	0	1566.42	1340.24
38.0812	0	0	0	0	0	0	0	0	0	1388	0		2513.44				0							1999.69		0		0			0	0	0		0		1763.66					38.0812	1629	0	0	0	1884.94	1611.39	1336.62
38.1946	0	0	0	0	0	0	0	0	0	1388	0		2535.74				0							0		0		1689.03			0	0	0		1321.15		1759.84					38.1946	1610	0	0	0	0	1603.32	1342.58
38.3079	0	0	0	0	0	0	0	0	0	1428	0		2525.32				0							1979.73		0		1679.69			908.284	0	1663		1301.08		1759.9					38.3079	1608	0	0	0	1911.13	1576.6	1335.26
38.4213	0	0	0	0	0	0	0	0	0	1410	0		2530.75				0							2017.08				1672.05			907.841	0	0		0		1753.62					38.4213	1640	0	0	0	1914.19	1537.58	1334.01
38.5346	0	0	0	0	0	0	0	0	0	1391	0		2520.33				2541.69							0				1699.1			908.255	0	0		0		1759.06					38.5346	1636	0	0	0	1914.73	1543.58	1331.22
38.6479	0	0	0	0	0	0	0	0	0	1379.5	0		2528.84				0							0				1686.07			923.211	0	0		0		1763.19					38.6479	1601	0	0	0	0	1561.32	1336.31
38.7613	0	0	0	0	0	0	0	1272.58	0	1422	0		2511.8				0							0				1658.79			0	0	1686		0		1748.79					38.7613	0	0	0	0	0	1545.67	1352.66
38.8746	0	0	0	0	0	0	0	0	0	1407.8	0		0				0							0				1627.37			0	0	1660		0		1743.75					38.8746	0	0	0	0	1892.78	1527.94	1365.58
38.9879	0	0	0	0	0	0	0	0	0	1400.67	0		0											1985.76				1660.39			0	0	0		0		1735.72					38.9879	1621	1600.84	0	1447.75	0	1527.29	1365.05
39.1013	0	0	0	0	0	0	0	0	0	1380.33	0		2509.88											2017.31				1645.73			0	0	0		0		1754.62					39.1013	0	0	0	1415.61	1915.3	1528.42	1373.1
39.2146	0	0	0	0	0	0	0	0	0	1384	0		0											1987.3				0			0	0	0		0		1746.72					39.2146	0	0	0	0	0	1525.92	1366.69
39.328	0	0	0	0	0	0	0	0	0	0	0		2521.06											0				0			909.599	0			0		1745.54					39.328	0	1567.75	0	0	1943.66	1503.83	1371.32
39.4413	0	0	0	0	0	0	0	0	0	0	0		2527.68											2011.31				0			0	0			0		1746.24					39.4413	1600	1572.11	0	0	1907	1499.4	1363.35
39.5546	0	0	0	0	0	0	0	0	0	1378	0		2511.1											0				0			0	0			0		1753.89					39.5546	1639.25	1567.49	0	0	1901.03	1482.13	1358.65
39.668	0	0	0	0	0	0	0	0	0	1384.67	0		2513.68											1993.01				0			0	0			0		1743.63					39.668	1796	0	0	0	1883.67	1491.54	1350.89
39.7813	0	0	0	0	0	0	0	0	0	1381.5	0		2578.61											1995.07				0			0	0			0		1748.97					39.7813	0	0	0	0	1924.81	1486.12	1349.42
39.8946	0	0	0	0	0	0	0	0	0	0	0		2503.06											1998.73				0			914.736	0			0		1745.81					39.8946	0	0	0	0	1903.5	0	1352.88
40.008	0	0	0	0	0	0	0	0	0	0	0		2550.53											0				0			0	0			0		1737.42					40.008	0	0	0	0	1890.92	1515.86	1364.17
40.1213	0	0	0	0	0	0	0	0	0	1379	0		2516.83											2005.79				1647.32			913.373	0			0		1746.56					40.1213	1618	0	0	0	1896.58	0	1354.95
40.2347													2527.12											0				1641.21			0	0			0		1749.78					40.2347	0	1567.59	0	0	0	1490.32	1357.28
40.348													2565.65											0				0			913.245	0			0		1758.9					40.348	0	1617.27	0	0	1921.06	1489.88	1355
40.4613													2517.87											1997.19				0			903.283	1820.1			0		1771.15					40.4613	1653	0	0	0	1896.77	1499.15	1335.34
40.5747													2528.9											0				0			0	1827.02			0		1758.92					40.5747	0	0	0	0	0	1502.64	1335.52
40.688													2512.09											0				0			0	0			0		1749.75					40.688	0	0	0	0	0	1500.16	1344
40.8013										1387.75			2550.58											0				0			0	0			0		1752.36					40.8013	0	0	0	0	1886.05	1495.68	1335.38
40.9147										1403			2509.7											0				0			0	0			0		1755.52					40.9147	0	1608.92	0	0	1895.73	1503.58	1330.15
41.028										1403.25			0											0				0			0	0			0		1750.31					41.028	1613	0	0	1413.3	1911.98	0	1322.91
41.1413										1401.71			0											0				0			910.12	0			0		1775.06					41.1413	1594.5	0	0	0	1905.8	0	1307.21
41.2547								1294.47		1427.86			0											0				0			0	0			0		1765.74					41.2547	1619.5	0	0	0	0	0	1311.38
41.368										1421.29			0											0				0			0	0			0		1755.3					41.368	1601	1655.4	0	0	1896.17	0	1303.64
41.4814										1478.2			0											1991.68				0			0	0			0		1747.77					41.4814	1617.5	0	0	0	1904.21	0	1306.44
41.5947										1462.83			0											0				0			904.331				0		1747.69					41.5947	0	0	0	0	1906.28	0	1313.58
41.708										1481.67			0											0				0			0				0		1740.98					41.708	0	0	0	0	1887.43	1514.79	1302.49
41.8214										1476.83			2508.37											1979.72				0			0				0		1726.97					41.8214	1607.67	0	0	0	1900.54	1512.26	1296.32
41.9347								1276		1498.2			2537.26											1988.62				0			0				0		1721.35					41.9347	1607.5	0	0	0	1895.28	1531.74	1288.58
42.048										1505.8			0											1983.81				1644.14			924.279				0		1736.11					42.048	0	0	0	0	1907.38	1526.32	1294.39
42.1614										1492.83			2506.7											0				1631.09			942.667				0		1718.3					42.1614	1599	0	0	0	1896.06	1509.97	1305
42.2747										1483.43			2515.04											0				1642.44			0				0		1733.12					42.2747	0	0	0	0	1916.47	1502.98	1296.84
42.3881										1494.17			2503.45											2077.97				1673.74			0				0		1737.56					42.3881	1631	0	0	0	1895.09	1521.9	1295.91
42.5014										1473			2513.21											2005.74				1683.98			919.164				0		1717.08					42.5014	1669	0	0	0	1886.38	1516.77	1302.06
42.6147										1461.67			2504.82											2031.99				1720.63			0				0		1709.15					42.6147	0	0	0	0	1917.55	1500.09	1304.3
42.7281										1428.33																		1654.43			0				0		1722.09					42.7281	1624	0	0	0	1891.62	1481.84	1311.97
42.8414										1442.6																		1667.75			904.328				0		1715.99					42.8414	1618.33	0	0	0	1900.55	1489.21	1309.31
42.9547										1441																		1631.34			0				0		1725.12					42.9547				1424.91	1890.47	1515.61	1314.4
43.0681										1385																		0			921.885				0		1730.32					43.0681					0	1524.53	1324.6
43.1814																												0			0				0		1722.23					43.1814	1598				0	1519.67	1320.59
43.2948																												0			0				0		1728					43.2948	1641.5					1500.61	1314.89
43.4081																												0			0				0		1718.17					43.4081	1657.5					1485.04	1303.87
43.5214																												0			0				0		1713.91					43.5214					1910.24	1482.95	1305.15
43.6348																												0			915.951				0		1708.69					43.6348	1661					1490.47	1304.3
43.7481																												0			0				0		1704.88					43.7481	1640				1933.4	1524.68	1304.2
43.8614																												0			928.849				1357.17		1706.11					43.8614	1594				1988.73	1526.25	1305.33
43.9748																												0			926.943				0		1690.79					43.9748	1763				1911.3	1526.06	1293.39
44.0881																												0			0				0		1695.5					44.0881	1652					1515.15	1293.86
44.2015										1374																		0			0				0		1699.54					44.2015					1916.01	1502.15	1304.74
44.3148																												0			915.91				0		1697.14					44.3148	1615			1398.16			1310.42
44.4281																												0			0				0		1698.1					44.4281	1593				1897.28		1312.62
44.5415																												0			0				0		1685.78					44.5415	1616			1399.62		1494.72	1316.93
44.6548										1392																		0			0				0		1689.77					44.6548	1596					1492.53	1318.63
44.7681																												0			908.442				0		1693.34					44.7681						1491.76	1313.64
44.8815																												0			940.116				0		1693.09					44.8815	1603						1308.8
44.9948																												0			917.487				0		1698.27					44.9948	1676						1306.14
45.1081																												0			906.672				0		1695.87					45.1081						1496.64	1290.62
45.2215										1394																		0			0				0		1702.27					45.2215	1589				1903.28	1496.32	1292.05
45.3348																												0			920.356				0		1713.22					45.3348					1970.52		1282.31
45.4482										1375																		0			934.047				0		1717.23					45.4482							1292.46
45.5615																												0			0				0		1711.81					45.5615					1899.13		1288.88
45.6748																												0			908.738				0		1724.18					45.6748							1282.43
45.7882																												0			908.954				0		1727.08					45.7882				1401.96		1500.18	1289.55
45.9015																												0			921.224				0		1715.68					45.9015						1481.17	1304.93
46.0148																												0			925.725				0		1719.36					46.0148						1500.34	1299.07
46.1282																												0			915.435				1298.29		1719.27					46.1282						1480.54	1303.67
46.2415																												0			903.942				0		1720.94					46.2415							1279.75
46.3549																												0			913.605				0		1712.27					46.3549							1265.67
46.4682																												0			929.915				0		1717.51					46.4682							1280.2
46.5815																												0			908.208				0		1722.8					46.5815						1483.12	1296.33
46.6949																												0			0				0		1722.59					46.6949						1513.85	1279.85
46.8082																												1637.41			910.471				0		1707.83					46.8082							1286
46.9215																												0			931.903				0		1714.33					46.9215				1406.97		1505.93	1304.72
47.0349																												0			903.307				0		1700.3					47.0349							1311.45
47.1482																												0			0				0		1691.25					47.1482							1309.8
47.2616										1422																		0			0				0		1701.67					47.2616							1289.84
47.3749																												0			0				0		1696.52					47.3749							1274.44
47.4882																												0			914.205				0		1692.04					47.4882							1270.17
47.6016																												0			908.932				0		1711.87					47.6016							1285.45
47.7149										1420																		0			938.799				0		1714.66					47.7149							1305.43
47.8282										1378																		0			0				0		1715.62					47.8282							1294.33
47.9416																												0			922.306				0		1708.2					47.9416						1508.52	1283.38
48.0549																												0			905.18				0		1698.43					48.0549							1281.56
48.1682																												0			908.464				0		1707.38					48.1682							1295.89
48.2816																												0			918.457				0		1702.07					48.2816							1292.18
48.3949																												0			0				0		1693.94					48.3949							1284.64
48.5083																															0				0		1687.58					48.5083							1289.17
48.6216																																			0		1699.27					48.6216							1280.54
48.7349																																			0		1699.22					48.7349							1279.73
48.8483																																			0		1703.63					48.8483							1273.33
48.9616																																			0		1701.99					48.9616							1263.25
49.0749																																			0		1686.66					49.0749							1280.33
49.1883																																			0		1706.5					49.1883							1279.78
49.3016																																			0		1716.17					49.3016							1268
49.415																																			0		1699.64					49.415							1286.1
49.5283																																			0		1700.43					49.5283							1271.18
49.6416																																			0		1690.08					49.6416							1303.5
49.755																																			0		1690.56					49.755							1304.21
49.8683																																			0		1703.99					49.8683							1307.38
49.9816																																			0		1708.94					49.9816							1301.62
50.095																																			0		1721.35					50.095							1297
50.2083																																			0		1702.92					50.2083							1282.5
50.3217																																			0		1703.3					50.3217							1283.94
50.435																																			0		1690.17					50.435							1284.08
50.5483																																			0		1700.53					50.5483							1291.11
50.6617																																			0		1700.18					50.6617							1300.29
50.775																																			0		1701.67					50.775							1308.89
50.8883																																			0		1689.87					50.8883							1289.73
51.0017																																			0		1703.95					51.0017							1311.33
51.115																																			0		1711.32					51.115							1288.23
51.2283																																			0		1707.84					51.2283							1288.06
51.3417																																			0		1706.29					51.3417							1292.47
51.455																																			0		1713.53					51.455							1300.5
51.5684																																			0		1746.09					51.5684							1313.59
51.6817																																			0		1741.24					51.6817							1313.74
51.795																																			0		1737.12					51.795							1307
51.9084																																			0		1768.63					51.9084							1303.14
52.0217																																			0		1746.14					52.0217							1297.33
52.135																																			0		1725.79					52.135							1318.77
52.2484																																			0		1729.38					52.2484							1336
52.3617																																			0		1712.96					52.3617							1343
52.4751																																			0		1706.75					52.4751							1307.67
52.5884																																			0		1698.99					52.5884							1287.39
52.7017																																			0		1698.76					52.7017							1295
52.8151																																			1294.49		1704.1					52.8151							1282.11
52.9284																																			0		1713.21					52.9284							1281.16
53.0417																																			0		1719.82					53.0417							1291.06
53.1551																																			0		1714.27					53.1551							1286.68
53.2684																																			0		1713.37					53.2684							1299.78
53.3818																																			0		1715.32					53.3818							1317.15
53.4951																																			0		1711.03					53.4951							1322.38
53.6084																																			0		1699.26					53.6084							1321.27
53.7218																																			0		1692.45					53.7218							1315.21
53.8351																																			0		1700.83					53.8351							1289
53.9484																																			0		1694.9					53.9484							1271
54.0618																																			0		1702.86					54.0618							1252.5
54.1751																																			0		1706.93					54.1751							1261.5
54.2884																																			0		1704.4					54.2884							1268.33
54.4018																																			0		1744.65					54.4018							1261.5
54.5151																																			0		1718.29					54.5151							1261.5
54.6285																																			0		1714.13					54.6285							1281.67
54.7418																																			0		1701.09					54.7418							1265.83
54.8551																																			0		1695.96					54.8551							1267.2
54.9685																																			0		1692.51					54.9685							1269
55.0818																																			0		1695.43					55.0818							1253.33
55.1951																																			0		1700.75					55.1951
55.3085																																			0		1717.59					55.3085
55.4218																																			0		1738.91					55.4218							1269
55.5352																																			0							55.5352
55.6485																																			0							55.6485
55.7618																																			0							55.7618
55.8752																																			0							55.8752
55.9885																																			0							55.9885
56.1018																																			0							56.1018
56.2152																																			0							56.2152
56.3285																																			0							56.3285
56.4419																																			0							56.4419
56.5552																																			0							56.5552
56.6685																																			0							56.6685							1260
56.7819																																			0							56.7819
56.8952																																			0							56.8952
57.0085																																			0							57.0085
57.1219																																			0							57.1219
57.2352																																			0							57.2352							1267
57.3485																																			0							57.3485
57.4619																																			0							57.4619							1260
57.5752																																			0							57.5752
57.6886																																			0							57.6886
																																			0
																																			0
																																			0
																																			0
																																			0
																																			0
																																			0
																																			0
																																			0
																																			0
																																			0
																																			0
																																			0
																																			0
																																			0
																																			0
																																			0
																																			0
																																			0
																																			0
																																			0
																																			0
																																			0
																																			0
																																			0
																																			0
																																			0
																																			0
																																			0
																																			0
																																			0
																																			0
																																			0
																																			0
																																			0
																																			0
																																			0
																																			0
																																			0
																																			0
																																			0
																																			0
																																			0
																																			1302.02
																																			0
																																			0
																																			0
																																			0
																																			0
																																			0
																																			0
																																			0
																																			0
																																			0
																																			1294.02
																																			0
																																			0
																																			0
																																			0
																																			0
																																			0
																																			0
																																			0
																																			0
																																			0
																																			0
																																			0
																																			0
																																			0
																																			0
																																			0
																																			0
																																			0
																																			0
																																			0
																																			0
																																			0
																																			1291.46
																																			0
																																			0
																																			0
																																			0
																																			0
																																			0
																																			0
																																			0
																																			0
																																			0
																																			0
																																			0
																																			0
																																			0
																																			0
																																			0
																																			0
																																			1304.58
																																			0
																																			0
																																			0
																																			0
																																			0
																																			0
[truncated: 35 more columns]

## Sheet: 3E
-DOX	+DOX
1	8
1	8
0	9
6	10
3	6
0	7
0	11
0	16
0	4
1	10
2	8
0	12
0	3
0	15
0	10
0	12
1	7
1	9
2	8
6	8
5	17
0	2
1	21
1	15
3	4
2	16
0	8
3	12
1	7
0	7
0	14
3	4
1
2
0
1
1
2
3
3
0
0
0
0
4
1
2
2
0
0
0
3
0
2
1	13
2	16
3	7
2	8
0	8
0	14
4	6
0	6
3	4
4	6
1	9
0	9
0	6
0	5
1	12
2	4
3	5
2	13
2	12
2	7
4	9
1	1
1	8
6	9
3	6
0	20
1	10
5	16
0	9
0	20
4	19
0	12
0	2
1	10
4	17
1	10
4	2
3	3
3	4
6	15
0	6
0	8
2	4
4	4
4	2
2	6
4	11
3	7
1	10
1	2
1	13
5	11
2	4
4	7
0	7
2	6
3	8
0	12
1	17
3	20
0	16
0	5
1	11
1	14
4	16
2	14
0	10
3	0
2	7
0	9
0	11
2	4
4	14
1	11
2	15
2	2
2	6
6	10
5	20
0	7
0	10
1	10
1	1
4	6
4	5
3	4
3	11
0	1
1	13
2	7
3	1
3	12
3	5
1	2
0	20
0	2
0	16
0	12
1	9
4	12
5	10
0	6
3	6
2	2
1	10
3	20
3	9
0	9
0	13
0	20
0	9
3	6
3	9
2	9
1	7
4	14
2	4
3
5
1
3
1
3
0
4
5
1
1
2
2
2

## Sheet: 3F
-DOX	+DOX
22248373	66701438
21531017	44657301
35225374	44842600
28385030	112280188
19521456	56676226
32264858	30932823
37438363	58377639
20046527	41683517
24910237	61336076
31204561	63535479
29919370	28967859
18341152	63339105
22551086	24536110
32282409	32078355
24913180	33932572
13399570	56712785
34819827	38408205
19276577	45455730
19000095	68209097
17109279	82795240
20525251	77396937
33608816	23252105
54313326	59608220
35736201	32325143
45490604	90160507
54512443	53945819
25315213	21188601
26651395	52180358
31032057	51492344
22168518	58757387
26469884	28251393
24598502	29571481
31618889	28890280
33647047	51954785
34337795	57247774
26684770	148158163
11379819	57868979
43446942	47449086
26671154	32555344
33185232	42692106
29205652	48674691
23365788	48898568
31995544	30053062
42187504	58211848
29080176
28317638
39829167
46101817
31574599
18794960	43497258
16008527	73238943
18859063	40626914
27195863	45973736
32651945	44072738
63471071	90325970
26317113	43884981
12051309	48463593
16925169	67811994
19183525	85258496
25268490	46281794
23073762	38522857
27036403	50424935
23859362	45969053
19045678	70368136
21700191	19378514
34105481	50631625
30024726	74921012
22955808	68697948
22558280	19979355
11257419	69325760
16746176	31582389
19406346	65154086
23265720	142104073
21120233	68366530
21448475	37106183
17792137	101346643
42750396	73942215
25968601	69863415
25596422	70958433
30834845	35451234
41725796	80117242
23341604
35806092
28102790
11730334
41643916
37582278
34411254
25815659
52468640
37769766
35493362	97498555
37369245	80554135
35733908	66917029
19063721	71954704
29718028	31142421
28777803	53460329
18906991	58712015
27726283	76850268
14596291	53867928
11467921	76601627
24185709	100303092
18437460	51171807
17142129	98972597
21067720	99857691
19648111	62024238
28147448	41556764
35471123	84944334
44166299	27607692
31550146	69082459
42697678	154749465
63486041	17309826
20593074	70346370
52562088	46530458
40832648	53710014
28531478	24910363
39615164	57962401
34648929	31957501
39896688	39780300
51395945	64550694
26606330
64359931
24707476
31079666
50949570
54195775
78806344
43175570

## Sheet: 3H
-DOX	+DOX	+DOX and Apo	H2O2
0.0821896	1.02455	0.523493	1.33623
0.867119	2.35313	1.58896	0.119035
0.270629	4.75852	1.57016	0.825923
0.312483	1.30906	1.52093	1.04502
0.745523	3.67859	0.708751	1.85483
0.622557	2.77412	3.43006	1.73234
0.412936	3.48007	0.615652	2.80541
0.568393	0.134529	0.21116	1.94256
1.12759	0.18382	0.19553	1.76485
1.48925	0.363942	0.906872	2.19339
0.176486	0.287878	4.7882	1.23421
1.34039	2.5459	0.885959	0.648793
0.104986	1.17964	0.180771	0.826317
0.622594	1.58842	1.05765	0.831512
1.84619	1.1315	1.40258	4.26416
1.04215	2.13357	3.04038	0.859825
1.89162	0.639056	4.48338	2.20901
2.32487	2.80261	4.89766	0.86875
1.33629	2.21086	0.91737	2.55448
1.75841	1.69324	2.51387	3.04172
1.73439	2.7389	1.01436	5.51784
1.677	2.03907	1.54493	3.88327
1.12352	2.33704	1.19281	2.38825
0.199768	0.820555	1.09409	0.51169
0.919725	0.395909	1.91802	2.67423
1.23155	0.853097	1.60607	1.24821
0.142016	1.51281	1.44386	2.07987
1.71264	3.13985	1.25511	0.806255
0.646546	0.646598	4.01416	2.08904
0.840215	2.12263	1.17556	0.271438
1.30785	3.77277	1.24859	0.397788
1.25727	1.77234	1.21319	1.33337
1.62149	1.08966	0.135086	1.39535
0.942299	0.34511	0.149847	2.60623
0.472327	2.25557	0.287362	1.60863
0.89488	2.00165		2.8327
1.05211			2.94343
0.32571			3.47629
1.80086			0.914509
0.397831			0.767295
1.75733			1.65025
			2.27857
			3.71377
			2.50345
			2.24643
			1.31282
			0.943949
0.753738	0.800744	3.69166	0.811844
1.27647	1.07456	4.60623	0.789142
1.70128	2.09265	1.30625	0.375659
1.10328	1.38255	2.07399	0.270695
1.13469	0.473289	0.179131	4.78705
1.26366	1.36429	0.171969	2.07087
1.10361	0.111526	0.0880754	5.55988
0.423017	3.18559	2.22684	4.34843
1.08261	0.311796	0.312744	1.5062
0.187069	1.6504	2.76427	0.213623
0.240406	1.45607	0.811594	0.150772
0.19038	1.55922	0.360526	0.746164
1.33371	3.01505	0.143086	2.08771
1.304	0.720103	4.33937	4.11928
1.22705	3.0446	3.63004	1.29102
0.519425	2.26176	2.80563	1.8672
1.00767	6.56713	0.310197	3.31473
0.544497	3.62353	1.36704	1.75357
2.21092	0.457266	0.569097	1.09208
0.861883	1.27897	1.86655	0.803769
1.26488	2.26314	1.73785	3.19129
1.54985	1.25411	1.01156	1.23495
0.501553	1.5134	0.388871	1.82452
0.999322	0.698358	0.897762	0.640314
1.4816	1.15764	2.14024	1.28558
0.521226	2.95705	2.25296	0.707678
0.927024	2.07367	0.532804	1.94373
1.50319	2.72179	2.07151	0.6804
1.27732	2.0705	0.903929	1.46408
0.758136	0.588581	2.22458	1.93759
1.39298	1.4035	1.93304	1.55525
0.204254	12.089	2.07021	5.33342
0.143677	1.43824	1.39051	0.41791
0.167806	1.08687	0.847073	3.07821
1.10451	0.192824	6.14172	2.13864
0.968539	3.826	0.881689	2.42004
1.99687	3.03331	2.30997
1.78009	0.217133	1.18944
0.987824	2.65089	2.01529
	1.19256	0.141584
	1.72529	1.35208
	1.29483	1.51135
		2.46169
		0.821833
		2.03551
		2.53324
1.49742	1.88001	0.209778	5.36322
1.35368	3.35559	0.996959	0.494524
1.95355	2.95654	1.30492	3.19021
0.677613	0.925579	0.663433	0.716598
0.566144	2.40245	2.3628	3.85267
1.01741	0.602052	2.22808	1.63183
0.742482	1.77509	1.05719	1.98098
0.578322	3.64322	1.183	1.95646
0.254699	1.35397	0.379069	2.0836
1.19163	0.204463	2.26321	5.28612
1.49531	3.87579	2.01234	0.0362823
1.07103	1.05437	0.550789	4.39287
1.08739	4.68516	1.00198	0.844978
0.878356	2.39214	2.57175	0.780711
1.17232	0.984305	1.66424	1.81296
0.266047	0.0829311	2.64545	1.40879
0.128412	0.358084	0.616919	1.29343
1.23072	2.23741	1.92766	1.62373
1.03589	0.526182	0.645825	4.88976
2.35413	0.240335	2.1116	0.288567
2.38639	1.98505	1.8655	0.163035
0.0939656	1.45823	2.10661	0.183273
1.70506	1.04623	1.13768	3.46355
2.62075	2.73864	3.12784	1.38714
2.9039	1.28338	1.62537	0.956979
0.41869	2.14205	2.88825	3.61994
0.412992	1.10967	5.64849	0.785327
0.214598	1.60137	4.43952	4.10593
0.129071	2.69055	1.0406	1.79603
0.725157	1.10114		4.52572
0.830495	1.23255		2.87986
0.632711	3.36525		0.32502
0.39297			2.26094
0.542759			0.969108
0.189391			0.48422
0.28539
2.03832
0.924827

## Sheet: 3I
-DOX	+DOX	+DOX and Apo	H2O2
0.782552	1.63002	1.05532	0.830059
0.707258	1.33595	1.09974	1.21091
1.07171	1.56987	0.942896	1.36866
1.23592	1.37357	1.525	0.973713
0.605036	0.688121	1.02231	1.35549
0.494923	1.55436	3.12709	1.15454
0.644428	2.0453	0.913758	0.814849
1.16027	2.07236	1.22534	0.995938
1.7286	1.24867	2.22735	0.911273
0.822474	1.64852	1.01479	1.06825
0.790015	2.62466	1.54681	1.57198
0.835353	2.07861	1.22074	0.761993
1.04713	1.23748	0.680858	0.776654
1.39231	1.13031	1.03918	0.82383
1.08308	1.06179	1.2147	0.814692
1.25758	1.35657	1.86739	1.19238
1.26493	1.49549	1.2529	0.723795
1.19795	1.24684	1.25217	0.82989
1.20179	0.68126	1.19683	0.73876
1.06543	0.990441	1.15997	0.755904
0.909374	1.46776	1.23891	1.11064
1.10081	1.03998	1.25548	0.931026
1.41023	1.84169	1.28964	0.75661
1.10025	1.50581	0.971326	0.663909
0.879291	0.637194	1.5987	0.68821
1.12081	1.36427	0.993337	0.698081
1.03603	1.05828	0.868578	0.680001
1.32797	0.919833	0.409414	0.873088
0.645952	1.53068	0.578148	0.643652
1.20346	0.399661	0.621909	0.48427
1.15152	1.15986	0.910152	0.718365
0.916519	1.00434	1.24057	0.518199
0.845041	1.0722	1.49474	0.449755
1.00849	0.955345	2.31465	0.963205
0.738961	0.863388	2.40872	0.619881
0.880772	1.2605		0.641472
0.945719	1.6508		0.856736
0.634171			1.12822
0.858061			0.869639
1.16767			0.815618
0.730143			0.787019
			1.16825
			0.848899
			0.917395
			0.693142
			0.60865
			0.751441
0.929624	1.13019	1.64896	0.45648
1.44293	1.14987	1.50221	0.479286
1.83633	1.31731	1.38988	1.03703
0.718604	1.32323	0.892704	1.07002
0.653053	1.1617	0.792508	0.522189
0.571112	1.5621	0.561743	1.30904
0.833872	1.07367	0.614139	1.17669
0.887258	1.44098	1.41383	0.787978
0.952237	1.01334	0.706085	0.639084
0.736951	0.904847	1.43983	1.08527
0.886702	1.28091	0.98065	1.04331
0.936932	1.14366	1.48895	0.998251
1.45064	0.981523	1.3095	0.864827
1.12294	1.18785	2.11817	1.05905
1.02526	1.56907	4.58847	0.721881
0.943169	1.17383	1.18673	1.17023
0.847585	2.3329	0.728377	0.919101
1.34176	1.96182	1.30446	0.76588
1.14386	0.772403	0.801933	1.01445
0.998148	1.11904	1.55462	0.969967
1.10124	1.47303	1.23257	1.11593
1.26143	1.74918	1.32207	0.821442
0.916203	1.0433	1.12348	1.19069
0.884894	1.14859	1.11952	0.755798
0.987227	1.06476	1.01084	0.817752
0.844787	2.05717	1.47987	0.855899
1.09852	1.20636	1.93742	1.14492
1.05508	1.46072	1.42557	0.914456
0.906463	1.75882	0.95153	0.930512
1.17399	1.33827	1.41227	0.962458
1.5963	1.55808	1.21437	1.11054
0.749221	2.22286	1.333	2.00717
0.783009	0.859136	1.09466	1.20434
0.663265	1.49804	0.470343	0.906373
0.737213	1.78085	2.1404	1.15079
1.01664	1.67389	0.701564	1.1927
1.04672	1.85265	1.48501
0.968508	0.883615	0.563369
0.950311	1.18796	0.83854
	1.12561	0.882768
	0.870099	1.32438
	0.893175	1.25577
		1.36966
		0.732947
		0.973064
		1.34516
0.649798	1.02419	2.15304	2.00034
0.753821	1.52868	1.21414	0.743191
0.674204	0.884933	1.33349	1.14227
0.647615	1.08676	0.695063	0.939781
0.609522	1.94763	2.60785	1.1294
1.08987	0.742742	1.14697	0.729571
1.04679	1.3756	0.968574	0.830275
0.967969	1.63764	0.906306	1.08595
0.759401	2.74593	1.00677	0.989805
0.647584	1.82299	1.08086	1.23065
0.731754	1.80789	1.25482	0.638553
1.04804	1.15568	0.973379	1.5783
1.50739	2.25928	0.916696	0.894548
1.42774	1.85881	1.31873	1.04527
1.59898	1.51453	1.31909	1.45842
0.940644	0.632625	1.55493	0.943364
1.11287	1.59074	1.14123	0.861979
0.864883	1.46304	1.54113	1.47478
0.831013	0.899123	1.13649	1.31298
1.28293	1.78973	1.25764	1.36879
1.02263	0.894291	1.35161	1.68943
0.879554	1.55893	1.37618	0.932015
1.06668	1.12809	1.17419	0.909269
1.78955	1.42584	1.80999	1.04528
0.832556	1.08798	1.15568	1.10889
0.832512	1.95336	1.07171	1.20626
0.853118	1.1791	1.67104	1.0369
1.1579	0.661576	2.52342	0.860112
1.51552	0.776397	1.05955	0.96256
0.804017	0.919766		1.18824
1.15783	1.0448		0.889559
1.04617	1.52124		0.925664
0.859373			1.3849
1.07092			0.846091
0.844877			0.668081
0.926816
1.15439
0.992759

## Sheet: 3J
-DOX	+DOX	+DOX and Apo	H2O2
0.102053	0.610749	0.482	1.5642
1.1913	1.7115	1.40393	0.0955176
0.245369	2.94529	1.61809	0.586361
0.245673	0.926038	0.969081	1.04283
1.19729	2.29959	0.673647	1.32962
1.22226	1.31792	1.06582	1.45796
0.622629	1.63171	0.654673	3.34534
0.476006	0.104686	0.167446	1.89524
0.633837	0.108348	0.0852996	1.88183
1.75941	0.134735	0.868344	1.9951
0.217068	0.134573	3.00784	0.762892
1.55913	1.99905	0.705196	0.827326
0.097421	1.01408	0.257984	1.03381
0.4345	1.45362	0.988951	0.980735
1.65629	0.810469	1.12196	5.08582
0.805221	1.38626	1.58203	0.700677
1.45307	0.498022	3.47705	2.96554
1.88574	3.99734	3.80055	1.01717
1.08043	2.16897	0.74479	3.35985
1.60367	1.12094	2.10581	3.90997
1.85321	2.55901	0.79556	4.82746
1.48027	1.07581	1.19569	4.05281
0.774127	1.50805	0.898717	3.0671
0.176423	1.25129	1.09448	0.748893
1.01636	0.281979	1.16576	3.77571
1.06767	0.783283	1.57104	1.73741
0.133195	1.59808	1.61524	2.97199
1.25314	1.99317	2.97878	0.897295
0.972569	1.57204	6.74647	3.15367
0.678388	1.77824	1.8367	0.544633
1.10359	3.65008	1.33299	0.538056
1.33293	1.60617		2.5002
1.86448	1.10829		3.01459
0.907896	0.388394		2.62914
0.621073	1.73873		2.52156
0.987238	1.17819		4.29086
1.08099			3.33831
0.499051			2.99393
2.03931			1.02181
0.331055			0.914106
2.33866			2.03745
			1.89516
			4.2509
			2.65157
			3.14914
			2.09584
			1.2206
0.804508	0.703005	2.22141	1.76469
0.877775	0.927258	3.04252	1.63372
0.919269	1.57626	0.932537	0.359436
1.5234	1.03672	2.30524	0.251019
1.72404	0.404249	0.224276	9.09616
2.19546	0.866596	0.303759	1.56971
1.3132	0.103067	0.1423	4.68836
0.47307	2.19356	1.56282	5.47565
1.12809	0.305305	0.439491	2.33853
0.251872	1.80981	1.90497	0.195312
0.26902	1.12793	0.821188	0.143392
0.201619	1.35279	0.240256	0.741673
0.912264	3.04798	0.108421	2.3953
1.15223	0.601523	2.03275	3.85943
1.18753	1.92533	0.784985	1.77454
0.546451	1.91187	2.34582	1.58321
1.17964	2.79317	0.422571	3.57851
0.402659	1.83269	1.03984	2.27185
1.91786	0.587411	0.704152	1.06817
0.856784	1.13405	1.19133	0.822228
1.13968	1.52446	1.399	2.83756
1.21911	0.711407	0.7592	1.49174
0.543179	1.43933	0.343446	1.52044
1.12055	0.603296	0.795693	0.84063
1.48913	1.0788	2.10087	1.5599
0.612205	1.42628	1.51059	0.82041
0.837336	1.70562	0.272874	1.68453
1.41366	1.84887	1.44184	0.738277
1.39819	1.16807	0.942605	1.56121
0.640767	0.436396	1.56296	1.99755
0.865866	0.893801	1.57946	1.38958
0.270507	5.39629	1.541	2.63657
0.18207	1.66107	1.26041	0.344312
0.251036	0.719896	1.787	3.36984
1.4866	0.107436	2.84717	1.84398
0.945293	2.26797	1.247	2.0133
1.89294	1.62458	1.54346
1.82372	0.243827	2.09491
1.03141	2.21416	2.38469
	1.05127	0.159142
	1.96749	1.013
	1.43844	1.19419
		1.78335
		1.11257
		2.07563
		1.86862
2.18415	1.73979	0.0923474	2.54119
1.70202	2.08051	0.778261	0.630673
2.74632	3.16658	0.927496	2.64707
0.991703	0.807228	0.904669	0.722713
0.880347	1.16914	0.85874	3.23318
0.884788	0.768268	1.84117	2.11994
0.672268	1.22305	1.03452	2.26139
0.566273	2.10854	1.23716	1.70757
0.317887	0.467345	0.356865	1.99518
1.74406	0.106304	1.9846	4.07117
1.9368	2.03192	1.51998	0.0538536
0.968597	0.864717	0.536315	2.638
0.683716	1.96549	1.03598	0.895279
0.583093	1.21974	1.84838	0.707911
0.694892	0.615983	1.19579	1.17821
0.268071	0.124248	1.61252	1.41542
0.109365	0.213355	0.512357	1.42221
1.34871	1.44946	1.18552	1.04353
1.18147	0.554669	0.538599	3.52978
1.73917	0.127276	1.59138	0.199815
2.21177	2.10382	1.30816	0.0914656
0.101257	0.886576	1.45086	0.186377
1.51504	0.879016	0.918329	3.61032
1.38802	1.82047	1.6379	1.25778
3.30586	1.11802	1.333	0.817955
0.476672	1.03935	2.55431	2.84432
0.458827	0.891987	3.20378	0.717843
0.17566	2.29419	1.66749	4.52453
0.0807203	3.28454	0.93085	1.76849
0.854838	1.1347		3.60993
0.679843	1.11812		3.06841
0.573221	2.0967		0.332792
0.433405			1.54734
0.480361			1.0856
0.212462			0.686958
0.291852
1.67354
0.882945
