# Supplementary material for: Centrosome amplification fine tunes tubulin acetylation to differentially control intracellular organization
Source: EMBO J. 2023 Jul 5;42(16):e112812. doi: 10.15252/embj.2022112812 (PMC10425843; doi:10.15252/embj.2022112812)
Supplement: Supplementary file 10 — Source Data for Figure 4 [file EMBJ-42-e112812-s013.zip]

Archive with 27 entries (26 files):
- Figure 4 Source Data/
- Figure 4 Source Data/Fig 4E image siATAT1 +DOX.tif
- __MACOSX/Figure 4 Source Data/._Fig 4E image siATAT1 +DOX.tif
- Figure 4 Source Data/Fig 4C image siCtr +DOX.tif
- __MACOSX/Figure 4 Source Data/._Fig 4C image siCtr +DOX.tif
- Figure 4 Source Data/Fig 4A image siATAT1 +DOX.tif
- __MACOSX/Figure 4 Source Data/._Fig 4A image siATAT1 +DOX.tif
- Figure 4 Source Data/Fig 4C image siATAT1 -DOX.tif
- __MACOSX/Figure 4 Source Data/._Fig 4C image siATAT1 -DOX.tif
- Figure 4 Source Data/Fig 4C image siCtr -DOX.tif
- __MACOSX/Figure 4 Source Data/._Fig 4C image siCtr -DOX.tif
- Figure 4 Source Data/Figure 4 Source Data.xlsx
- __MACOSX/Figure 4 Source Data/._Figure 4 Source Data.xlsx
- Figure 4 Source Data/Fig 4E image siATAT1 -DOX.tif
- __MACOSX/Figure 4 Source Data/._Fig 4E image siATAT1 -DOX.tif
- Figure 4 Source Data/Fig 4C image siATAT1 +DOX.tif
- __MACOSX/Figure 4 Source Data/._Fig 4C image siATAT1 +DOX.tif
- Figure 4 Source Data/Fig 4A image siATAT1 -DOX.tif
- __MACOSX/Figure 4 Source Data/._Fig 4A image siATAT1 -DOX.tif
- Figure 4 Source Data/Fig 4E image siCtr -DOX.tif
- __MACOSX/Figure 4 Source Data/._Fig 4E image siCtr -DOX.tif
- Figure 4 Source Data/Fig 4A image siCtr +DOX.tif
- __MACOSX/Figure 4 Source Data/._Fig 4A image siCtr +DOX.tif
- Figure 4 Source Data/Fig 4E image siCtr +DOX.tif
- __MACOSX/Figure 4 Source Data/._Fig 4E image siCtr +DOX.tif
- Figure 4 Source Data/Fig 4A image siCtr -DOX.tif
- __MACOSX/Figure 4 Source Data/._Fig 4A image siCtr -DOX.tif
