# Supplementary material for: Centrosome amplification fine tunes tubulin acetylation to differentially control intracellular organization
Source: EMBO J. 2023 Jul 5;42(16):e112812. doi: 10.15252/embj.2022112812 (PMC10425843; doi:10.15252/embj.2022112812)
Supplement: Supplementary file 10 — Source Data for Figure 4 [file EMBJ-42-e112812-s013.zip › Figure 4 Source Data/Figure 4 Source Data.xlsx]

## Sheet: 4B
siNT_-DOX	siNT_+DOX	siATAT1#5_-DOX	siATAT1 #5+DOX				siCtrl	siCtrl+DOX	siaTAT1 #9	siaTAT1#9 +DOX
0	0	0	0				0	0	0	6.8
0	2.3341	0	0				5.2785	0	0	6.46
0	2.0162	1.7051	6.8204				6.6793	1.9006	2.0468	2.04
0	0	5.6287	0				1.5674	0	0	0
0	1.0217	0	0				4.6478	3.2419	2.21	0
0	2.5619	8.0019	4.4489				1.0047	5.1	1.1832	0
0	6.9751	5.355	11.9				0	1.7187	0.9775	2.4157
1.258	10.6267	1.1832	1.4399				0	0	0	9.503
3.3609	6.0809	2.1709	0				1.36	2.2117	1.6116	0
1.5674	3.0192	0	0				4.9385	3.06	0	0
0	2.9308	0	2.6758				0	5.8208	0	1.9397
0	0	0	3.5462				0	1.5198	3.57	1.4535
0	0	1.0149	1.6337				0	3.9168	1.5589	4.437
0	0	0	0.9163				3.06	0	0	2.1029
0.7429	0	0	1.8258				0	0	0	0
0	0	0	0				2.1454	1.292	4.0103	3.7026
2.4922	0	0	0				0	1.3838	3.1348	2.6571
0	0	3.2844	0				0	0	1.53	2.55
1.8564	5.9143	0	0				0.7599	0	0	1.02
4.165	17.3145	0	0				2.72	7.3049	4.59	2.1777
0	0	2.6554	0				0	2.2457	0.5661	2.9019
0	0	4.08	7.378				4.7872	0	3.4731	0
0	0	1.5028	1.0506				1.0489	0	0	0
2.6996	2.1964	0	2.2678				0.7089	1.938	2.38	0
1.9771	0	0	4.8943				0	0	6.511	0
0	0.6885	4.1055	7.1604				4.097	2.8254	2.3613	0
0	2.4854	1.9567	0				0	3.468	7.667	2.6554
0	4.3418	0	0				2.89	0	2.2355	4.1871
2.2678	5.3873	0	0				1.734	5.678	2.4055	0
1.0268	7.9509	0	0				2.958	0	3.842	0
0	2.1675	1.054	0				4.692	1.4144	1.0744	0
0	0	2.6656	0				0	2.2678	0	0
3.3201	2.805	0	4.0086				2.21	4.76	0	2.0468
3.4459	0	0	0				0	3.23	0	3.7876
0	2.5279	5.3788	0				0	0	0	0
0	1.4892	2.3953	0				0	0	0	3.315
3.9185	0	5.0252	0				0	4.08	1.938	0
4.182		0	0				2.2168	10.71	0	2.363
4.641		0	13.8754				4.3435	7.48	2.38	5.44
0		1.989	0				1.2631	0		0
1.088		2.0315	0				1.9397	3.9253		0
2.8254		2.04	0				4.7787	2.2168		3.23
5.2802		0	0				0	1.7		1.462
1.292		0	0					1.87		0
1.1101		1.0081	1.1594					3.468		3.06
2.1794		2.1607	0					2.5092		0
0		0	0					0.8874		2.89
1.9669		2.9682	1.3277					0		0
		3.8046	0					3.5003		0
		0	0					2.7676
		0	1.7119
		0	0.765
		0	1.9567
		2.9002	2.754				2.0281	0.6341	1.5181	0
		4.9232	0				0	1.4297	1.615	3.8454
		1.734	0				1.3311	11.7147	0	1.0183
		2.3817					0	3.4425	0	9.8872
		0					5.5165	0	2.2457	0.8347
		0					0	1.9465	1.0132	3.0923
		0					3.791	0.8143	0	0.5576
		0					0	4.2347	4.1038	0
		3.7706					5.338	0.5457	0.9061	2.1335
		4.0137					0	4.3928	2.6996	0.7395
		0					0	0	2.9393	0.9163
		0					4.947	0	3.366	0
		2.3715					5.1068	6.528	2.6928	3.876
		0					3.1416	7.5701	1.0625	0.8568
		0					0	2.25675	0	0.9894
		0					0	10.7304	1.3175	8.3062
		1.1679					1.1849	2.4021	0	0
		3.5717					0.7412	4.1956	0	0
		0					3.3949	1.8904	0	0.7327
		0					1.7153	2.4089	0.4386	0.391
		0					0	2.0162	2.4446	1.1084
		0					0	1.8836	1.1934	4.4234
		0					0.3757	1.5589	1.1747	0.7684
		0					0	4.6546	0	0.6392
		0					0.5763	0	0.8551	0
		2.4208					0.4301	0	0.51	2.8152
		2.0604					0.2023	0	0.7174	0
		7.2267					0.5372	15.198	0.6783	3.3201
		0					3.247	2.2304	0	0.8653
		0					1.649	3.3456	0.9197	0.9707
		0					2.2848	2.193	2.8696	0.595
		0					2.9937	0	0	1.1645
		0						0.85	0.9316	3.1297
		0						1.0727	1.9465	1.8275
		0						1.0251	0.6868	2.0995
		0						5.95	0	1.1424
								0	1.6507	0.4335
0	0	0	5.2309					0	2.4225	0
0	0	0	2.125					3.1229	2.1471	5.4757
4.2313	3.9134	0	0						2.4616
2.9121	7.735	4.0664	4.2109						4.3418
2.4854	2.8322	5.2377	7.4851						2.8288
0	0.8959	0	4.9759						0.5593
0	4.3843	0	3.6142
0	0	3.1348	5.5692
0	2.6792	0	3.1552				1.1832	0.5661	0	0
0	0.8381	0	1.7476				2.1777	0	0.4539	0
0	2.21	2.2559	0				0	0	1.5827	0
1.8581	0	0	0				0	0.7361	3.9525	2.6231
0	0	0	1.9873				0	1.7918	4.641	0.7565
0	0	0	0				0	0.7599	2.8356	0
1.904	0	1.394	0				0	4.4914	0	0.6528
6.0605	4.6393	1.2546	4.6019				2.7251	3.7094	3.774	2.3392
0	4.3248	0	5.4502				1.802	2.0536	3.7434	0.306
0.7242	11.7351	5.2734	1.9108				0.8602	0.9809	0	2.7234
0.7922	0	0	0				1.989	5.049	0	0
2.1539	2.142	0	1.9312				0.68	1.3328	0	0
1.1832	2.5449	0	0				0.6817	1.462	0.714	0.34
1.9431	3.8488	0	3.1178				0.816	2.0876	1.564	0
0	5.1714	0	4.7634				2.125	0	1.904	0.7701
6.3019	5.7409	0	0				1.479	17.1173	0	0
7.514	7.8081	0	10.1609				0	11.9102	1.972	4.7787
0	17.0986	0	0				2.142	1.19	4.335	0
2.8543	14.9685	5.9687	0				0	2.8356	2.5857	1.1441
7.1111	2.3273	3.3286	0				3.6159	0.85	0.799	0
1.8037	11.3016	3.4306	2.5721				0	0.6851	0.714	0
1.2342	3.5598	1.4892	0				0	0.8636	0	0.3553
0	2.3256	0	0				3.74	0	1.751	3.3864
0	0	2.2457	1.1475				0	1.3617	0	2.0859
0	3.0022	2.0723	0				0	3.9236	0	0.748
1.0591	2.057	1.7748	0				4.862	0	0	4.3639
1.1135	2.1267	0	0				0.7004	0	1.4875	0
2.7251	0	4.1344	0				1.037	0	0.4522	0
0	6.8357	1.0931	0				0.6817	2.0009		2.6554
0	0	0	0				0	2.346		7.1485
2.7081	1.3192	0	0				1.411
4.5543	1.6558	0	0				0
2.1352	3.6635	2.2219	0
0	4.7141	5.6933	0
0	4.8399	4.1854	3.8131
0	0	3.2368	0
0	9.1018	4.845	0
2.5993	0	2.2882	4.7872
1.7867	3.5156	0	0
2.9274	0	1.1968	0
9.2191	0	3.8369	1.1407
0	6.3716	0.9775	2.2916
5.6202	0	0	2.8084
	10.3241	5.2054	0
	1.2954	3.8913	3.0056
	3.1773	2.465	0
	0	1.0642	2.3273
	3.5564	1.649	6.46
	0	2.6078	0
		3.5938	0
		8.3436	0
		0	0
		0	0
		3.4748	0
		2.8866	2.1454
		0
		0
		0
		0
		0
		0
		1.6558
		1.2614
		1.4161
		6.6385
		4.2738
		0
		3.247
		0
		2.1148
		3.3201
0	2.9189	0	1.4025
0	2.3919	4.2534	1.1475
0	0	0	0
4.1752	2.0961	2.8407	0
0	0	1.1067	4.5407
0.8636	4.165	0	0
1.7017	0	0	0
0	1.3821	1.9057	0
2.8526	0	0	1.5232
0	0	0	0
0	1.275	2.8288	0
2.9444	3.5003	0	0
0	2.1165	0	0
0	0	2.5806	4.5186
0	0	0	0
3.9508	0	0	0
0	0	0	3.281
0	3.2181	1.4195	2.1692
6.2883	0	2.1573	1.2682
0	2.3936	0	0
0	0	0	2.1114
0	3.6907	0	3.2317
7.9594	3.4799	2.057	0
0	2.856	0	1.8632
4.6767	5.4349	0	5.576
0	0	0	1.6847
6.97	4.4251	0	0
0	1.7952	0	0
0	1.785	5.916	0
0	3.2589	0	0
2.788	7.0278	0	0
2.6367	1.5878	0	0
4.2687	6.7235	0	7.7996
0	3.8828	5.7528	3.2521
0	3.9797	0	4.4625
0	0	0	0
0	0	0	0
0	0	3.0124	2.9087
0	0	3.3609	1.6133
0	1.7799	1.3447	0
0	0	1.5912	0
0	1.4909	1.5691	0
3.2079	4.2109	3.2011	0
5.2462	0	5.3142	0
6.5348	0	0	0
2.9733	5.0643	0	0
0	4.2024	0	2.0893
0	6.885	0	0
3.1756	0	4.029	2.7693
2.1777	4.4336	2.8339	0
0	0	0	3.9185
4.1157	5.0184	0	2.5347
5.2377	0	0	0
0	2.0842	0	0
0	0	1.0421
0	0	1.1424
0	0	2.9036
2.8424	4.4132	2.754
4.4336	3.0651	0
0	3.8947	1.4127
0	0	2.142
2.8254	0	1.5198
4.505	0	0.9928
4.3537	8.738	1.5147
2.0417		0
		2.4939
		2.1488

## Sheet: 4D
siNT_-DOX	siNT_+DOX	siATAT1#5_-DOX	siATAT1 #5+DOX					siCtrl	siCtrl+DOX	siaTAT1 #9	siaTAT1#9 +DOX
0.83	1.53	1.42	0.34					0.483702	1.15041	0.73545	0.542225
1.23	1.17	0.53	0.83					0.114399	0.779576	0.583331	1.40766
1.21	1.14	1.1	0.75					0.157621	0.928235	0.106996	0.793272
0.9	2	0.63	1.08					1.13097	1.58309	0.618001	0.0259254
0.75	1.26	0.63	1.16					0.870216	1.21001	0.486123	0.59988
0.52	0.67	0.66	1.19					1.46316	0.935947	1.08627	1.47436
0.92	2.28	0.74	0.82					1.09841	0.949256	0.759226	1.19275
1.28	0.94	0.53	0.81					0.962021	0.698244	0.354811	1.00684
0.89	1.34	0.96	0.75					0.734916	0.960166	0.929866	1.01264
0.78	1.11	0.43	0.82					0.758528	1.33995	1.02738	0.819067
0.45	1.1	0.9	0.85					1.51191	1.04083	1.08167	0.686976
0.78	2.51	1.06	1.19					0.809578	1.62321	0.834384	0.850161
0.78	2.37	0.73	1.18					0.749079	0.981138	0.672604	0.691692
1.34	1.64	1.06	1.12					0.886928	1.0745	0.771936	0.670508
1.09	1.16	0.77	0.84					1.00278	2.02943	0.707974	0.688768
1.38	0.83	0.89	1.07					0.67986	1.22629	0.464914	0.584774
1.7	1.16	1.02	0.76					0.417738	0.589142	1.39622	0.330121
0.94	1.66	0.73	0.68					1.00989	1.22636	2.58556	0.284292
1.73	1.05	1.12	0.19					0.478751	1.67892	0.537348	0.469051
1.07	1.12	0.67	0.89					0.602637	1.39864	0.619945	0.742724
1.14	1.03	0.29	0.5					1.23703	1.5136	0.805967	0.0711128
0.94	0.77	1.03	0.82					1.24688	0.275972	0.502475	0.875052
1.01	1.01	1.15	0.75					1.43466	0.698886	0.162658	0.389496
1.04	1.26	0.86	0.87					0.20621	0.663431	0.61872	0.638953
0.85	0.84	0.3	0.78					0.718681	1.55036	1.22978	0.870289
1.02	0.9	0.47	0.58					0.857983	1.55036	1.08129	1.15416
0.85	0.82	1.08	0.72					1.04411	0.663431	0.17424	1.01563
1.76	1.46	1.55	0.8					0.358617	1.08488	0.785393	0.593486
0.92	0.92	0.83	1.29					0.331032	0.808214	1.18198
0.59	1.87	0.87	0.65					1.71191
0.85	1.59	0.82	1.02
0.89	0.84	0.52	0.57					0.7	1.5	1.66	0.83
1.25	1.58	0.76	0.76					1.89	0.99	0.7	0.73
0.61	0.86	1.02	0.78					1.44	1.17	0.57	1.49
1.11	0.88	0.96	1.1					0.56	1.71	0.54	1.31
1.58	1.64	0.94	1.18					1.43	1.19	0.73	0.61
0.95	1.05	0.62	0.69					1.18	0.91	0.99	0.61
0.78	1.28	1.13	1.04					1.01	1.11	1.09	1.34
1.17	1.11	0.55	1.04					0.45	0.85	1.16	1.11
0.88	1.17	0.79	1.07					1.75	1.98	0.88	0.36
0.99	2.13	0.88	1.21					0.84	1.52	1.06	2.08
1.6	0.88	1.62	1.03					0.93	0.91	1.73	0.63
0.68		1.4	1.09					0.91	0.86	0.66	1.01
0.79		1.72	0.81					0.41	0.52	0.45	0.63
0.9		1.19	1.52					0.72	1.17	0.64	0.81
0.88		0.96	1.03					1.04	1.08	0.95	0.73
1.35		0.95	0.73					0.43	1.19	0.65	1.28
1.22		1						0.69	1.63	1.62	0.95
0.76		0.98						1.43	1.24	0.91	0.6
0.65		1.05						1.38	1.39	0.68	1.16
0.64		0.71						1.02	0.94	0.62	0.45
0.9		0.55						1.68	0.8	0.9	0.76
0.74		0.32						0.7	0.73	1.79	0.99
0.7		0.8						0.81	0.91	0.77	1.91
		1.4						0.67	0.68	1.2	0.41
		0.68						1.73	1.35	1.29	1.38
		0.55						2.44	1.45	1.09	1.27
		0.88						1.12	0.89	1.16	1.06
		0.99						1.01	1.92	1.22	0.75
		0.85						0.4	1.24	1.63	0.82
		1.1						1.39	1.32	1.17	0.88
		0.45						0.47	1.42	0.52	0.56
		0.9						0.83	0.87	0.41	0.9
		0.72						1.42	1.92	1.61	1.27
		1.18						0.36	1.65	1.41	1.57
								1.28	1.64	0.9	1.54
								0.59	1.46	0.46	1.02
1.55	1.29	1.48	0.13					1.51	0.94	1.6	0.33
1.93	1.24	1.1	1.03					1.08	1.32	1.02	0.8
1.29	1.96	0.85	1.28					1.68	1.36	1.13	1.11
0.67	1.28	0.14	2.08					1.1	1.34	1.59	0.63
0.76	0.81	0.41	1.12					0.83		1.21	1.68
1.61	1.03	0.61	0.44					1.24		1.31	0.66
0.97	1.14	0.36	0.57					1.23		0.95	1.15
0.67	0.88	0.73	0.31					1.35		0.37	0.59
0.48	3.31	0.52	0.59					0.66		1.03	1.07
0.82	1.57	0.65	0.83					0.85		1.07	1.1
1.27	1.32	0.41	0.49					0.81		0.67	1.31
1.27	1.05	0.89	0.5					0.7		0.88	1.16
0.72	0.42	0.85	1.15					1		1.12	1.33
0.43	1.33	0.68	0.42					0.62		0.81	1.04
0.86	1.31	0.8	0.7					1.07		1.34
1.34	0.5	0.45	0.62					1.73		0.56
0.36	1.38	0.99	1.61					0.59		0.94
0.34	0.56	0.42	1.87					0.17
0.46	1.81	0.48	0.68					0.34
0.96	0.78	0.76	0.39					1.11
1.53	0.77	2.67	0.53					0.69
1.52	0.9	0.59	0.64					0.82
0.72	1.08	1.49	1					1.03
1.02	1.04	0.42	0.42					0.65
1.04	1.82	0.86	0.52					0.8
0.74	1.09	0.9	0.98
0.83	1.84	0.37	0.78					0.54	1.42	0.64	0.85
1.72	1.55	1.6	1.06					0.53	0.8	0.69	1.41
1.9	0.91	0.48	0.71					2.21	1.56	0.75	1.26
0.93	1.46	1.6	1.28					1.26	0.98	0.67	0.75
3.04	0.59	0.98	0.76					0.87	1.23	0.36	0.98
0.86	2.21	0.79	0.44					1.16	1.39	1.45	0.56
2.54	0.41	1.52	1.52					0.53	0.99	0.6	0.8
0.99	0.97	0.87	0.91					0.19	1.4	1.4	1.2
2.17	0.88	0.45	1.33					0.66	1.47	0.39	0.61
1.19	1.5	0.51	1.07					1.11	1.56	0.39	0.63
0.48	0.96	0.89	0.27					0.71	0.97	0.74	0.73
0.27	1.55	0.33	0.35					0.35	0.77	1.25	0.48
0.92	1.83	0.52	0.52					1.76	1.07	0.5	0.97
1.28	0.37	0.33	1.36					0.85	0.61	1.07	0.76
0.44	2.44	1.27	1.19					1.08	1.62	0.61	0.57
0.88	1.85	0.89	0.56					0.71	1.29	1.08	0.57
0.45	1.86	1.25	0.94					0.99	1.18	0.56	0.91
0.55	0.36	1.53	0.43					0.5	0.77	0.46	0.93
2.3	1.34	0.52	0.36					0.38	0.96	1.2	0.57
1.07	0.91	0.77	0.84					0.35	1.35	1.15	0.42
0.46	1.24	0.85	1.27					0.94	1.28	1.2	0.75
1.69	1.1	1.4	0.84					0.46	1.16	0.71	0.6
0.8	2.01	0.86	1.18					0.88	1.02	0.94	1
0.99	2.27	0.45	0.67					0.32	1.72	0.58	0.67
0.94	0.88	0.23	0.79					1.02	0.8	0.62	0.5
0.89	2.24	0.44	1.68					0.55	1.41	1.14	0.99
0.66		1.34	1.55					0.29	0.72	0.6	0.57
1.42		0.9	0.28					0.43	1.31	1.59	0.81
1.2		0.39	1.07					0.73	0.53	0.51	0.65
0.62		0.57						0.49	0.77	1.3	1.16
0.51		0.85						0.73	1.39	0.14	0.49
1.21		0.78						0.55	1.73	0.76	1.22
1.35		1.29						0.64	1.03	1.24	1.02
0.57		1.14						0.21	0.94	1.77	0.93
0.73		0.37						0.73	1.12	0.99	0.8
0.86		0.52						0.5	1.35	1.23	0.64
0.57		0.26						0.7	1.29	0.84	1.21
1.07		1.7						0.63	1.38	0.55	1.09
0.32		1.14						0.3	1.39	1.04	0.85
0.91		0.73						0.61	1.78	0.64
0.61		1.3						1.77		1.38
2.11		0.66						0.59		0.9
0.71		0.23						1.64		0.87
		0.63						0.79		0.87
								0.94		0.33
0.59	1.37	1.13	0.74					1.09		0.72
0.84	1.2	0.13	0.8					2.12		0.9
0.81	1.19	0.89	0.4					2.15		1.03
1.56	1.47	1.21	0.73					0.35
1.71	0.77	0.49	0.65					1.03
0.91	0.83	0.43	0.31					0.85
0.98	1.35	0.39	0.25					1.14
1.07	1.94	1.1	1.44					0.93
0.3	1.26	0.63	0.34
1.29	1.03	0.91	0.86
0.91	0.96	0.83	0.89
1.1	2.06	1.09	0.53
0.25	1.27	0.65	1.28
0.75	1.37	0.74	0.4
0.68	0.89	1.22	1.59
0.63	0.3	0.38	1.42
0.47	1.66	0.7	0.89
0.95	1.68	2.04	0.71
1.31	0.8	1.18	1.18
0.5	1.49	1.25	0.47
1.24	1.06	0.97	1.37
2.06	0.88	0.7	0.26
1.72	0.94	1.31	0.62
0.83	1.66	0.77	0.3
1.3	0.91	0.73	0.52
0.34	1.15	0.76	0.44
1.12	0.9	0.87	0.67
0.61	1.31	0.72	0.78
1.24	1.55	0.82	0.79
1.01		0.91	1.35
0.88		1.48	0.72
2.32		0.99	0.73
0.93		0.37	0.6
0.93		1.07	0.55
1.67		0.94	1.03
0.47		0.9
1.34		1.21
1.62		0.9
0.66		0.42
0.49		0.46
0.92		0.92
		1.59
		0.87
		1.07

## Sheet: 4F
siNT_-DOX	siNT_+DOX	siATAT1#5_-DOX	siATAT1 #5+DOX				siCtrl	siCtrl+DOX	siaTAT1 #9	siaTAT1#9 +DOX
43.31	33.68	16.26	19.64				42.5375	43.604	36.6796	63.9156
40.67	33.52	26.15	25.81
40.81	33.61	27.87	26.91				36.7928	42.8671	48.8081	37.9753
50.89	45.21	22.48	43.18
45.14	56.18	24.84	25.88				26.823	43.604	67.8806	57.7373
28.68	31.14	20.05	36.91
31.21	37.67	29.51	22.07				31.3677	42.8671	41.4641	41.4237
30.1	43.09	22.1	23.72
27.03	43.72	40.44	30.98				33.3055	47.0207	44.4916	25.4604
40.86	39.76	21.77	30.19
52.95	41.17	32.88	21.89				59.6456	38.8588	33.1384	48.8904
43.99	43.18	29.03	34.48
40.25	28.17	24.15	32.69				34.7106	40.6126	39.3927	33.0304
33.82	53.9	24.38	43.79
26.7	46.06	35.37	39.22				41.3691	49.3404	36.324	26.8814
36.53	57.63	42.22	32.49
30.23	48.26	32.45	31.83				30.5679	56.1764	30.4897	31.7239
29.6	52.84	17.08	39.99
33	51.3	13.29	39.99				42.4295	51.3553	27.3935	37.529
23.48	49	21.06	40.21
31.08	43.78	40.21	34.86				43.7517	56.0358	26.0289	37.6346
39.77	48.69	59.2	26.75
40.44	59.89	33.1	40.05				29.6588	62.3559	25.0897	31.8716
35.13	35.97	35.98	45.37
44.89	53.28	35.86	38.36				38.68	33.6708	27.4316	38.0422
38.17	52.43	36.05	25.24
24.02	67.76	34.09	24.54				29.1494	51.716	31.105	41.808
17.3	47.47	22.85	26.83
24.12	54.71	36.3	38.14				32.9672	45.6484	34.4999	29.8039
35.22	54.98	30.99	31.84
24.44	66.12	25.93	32.66				34.6493	38.6325	49.332	51.4754
24.14	65.47	32.99	24.07
41.91	68.86	38.68	27.99				35.5151	53.3841	32.8256	35.9711
31.83	54.1	30.06	22.21
38.39	47.37	11.19	33.93				26.4862	48.5698	28.987	42.3874
34.09	54.66	39.79	41.01
28.97	70.77	26.64	29.88				32.5824	50.4301	36.5449	28.2356
26.6	72.09	30.02	45.21
26.18	51.21	46.89	37.76				27.9767	46.8896	31.6463	30.221
27.35	62.42	40.64	34.74
32.55	64.1	24.49	33.6				46.2359	61.6461	46.5832	48.558
29.57	57.52	33.67	34.92
34.37		24.15	37.3				30.3697	49.7672	32.9056	35.1285
27.52		24.57	23.75
23.93		43.28	38.35				31.6256	41.8956	31.187	49.4013
33.86		38.22	50.83
29.39		28.95	38.99				38.5471	54.808	34.182	30.8056
38.53		40.15
23.13							34.6196	57.2798	27.6924	35.1689
43.94
32.66							29.6311	61.3531	30.9649	31.2716
39.61
37.14							33.3862	39.1874	34.8851	23.0021
25.29
22.5							28.0958	32.6897	36.9882	27.2257
18.49
36.24							43.2969	38.3853	48.8669	40.6297
39.57
							43.7143	57.8513	37.1009	47.346
34.5215	45.8507	59.3946	55.6982
54.0511	42.5101	48.2594	39.415					49.5124	38.5305
38.3381	28.6409	34.5502	43.496
38.8666	54.9939	32.7394	44.203						29.8998
37.1224	61.1203	46.7135	47.8367
45.258	64.2176	37.1076	27.2867						29.5403
37.9847	50.752	53.0993	42.7648
39.7359	50.7963	24.7939	55.7702						28.2662
45.6805	55.2819	31.5591	46.4871
47.5491	61.6233	50.6173	42.4668						35.6932
42.8502	50.9091	39.3687	45.1394
29.4755	52.7831	37.5236	31.4727						29.5728
43.3994	36.3152	40.4153	48.8664
39.7003	53.8304	51.9938	51.4466						37.2186
35.0844	42.0361	31.2895	38.3061
39.2861	48.0093	38.4753	34.3991						41.2856
20.3756	52.4321	56.7744	44.28
63.4412	56.1686	33.544	43.3804						41.4023
45.5626	45.8115	30.7803	42.214
38.8193	46.3579	51.4095	46.0853						28.179
30.8558	70.257	30.4469	37.688
52.2022	53.7263	53.2633	48.8415						35.4752
41.6692	54.4909	31.1534	32.3046
68.3852	58.5761	48.6611	34.4704						49.7704
46.3059	66.0494	26.4633	57.2214
35.6192	38.6911	39.8762	49.0469						49.096
49.1607	48.2815	49.6785	50.5214
54.5332	52.7045	39.3491	41.2104
46.1199	43.051	32.8888	35.6875
40.8541	49.465	34.8448	41.1669
38.5687	42.1074	37.0219	40.8799				40.9634	39.084	36.048	38.0549
42.4221	52.1211	35.2081	35.2568
43.2125	52.5161	32.0234	55.2872				25.2092	43.8814	49.064	52.3521
41.8335	43.8255	44.6655	58.8158
54.2839	59.5521	30.0036	27.2627				34.2587	35.1653	33.3627	40.519
48.0932	52.4416	43.1138	27.0351
41.6274	45.2449	42.1392	29.4647				29.4471	36.6438	50.9863	34.6917
28.564	67.1824	43.4496	32.2713
29.2834	50.2344	37.7267	44.9848				35.3881	53.708	34.4371	30.1152
30.2966	54.5705	37.3076	55.3626
45.0898	56.007	36.3489	56.1486				27.2218	55.1092	35.3433	55.2377
34.1641	46.1322	33.5821	25.094
34.9807	38.7566	40.5267	34.183				41.7113	47.1633	42.7385	35.1161
20.7602	41.7049	33.9617	41.7843
39.0189	47.3971	45.6	50.593				40.814	43.5358	43.0367	33.4649
47.2087	62.7563	50.7215	52.2714
39.4988	53.1819	41.5447	36.4172				45.2669	63.5777	38.5198	29.7636
51.7068	57.215	33.654	37.6429
32.0133	53.5739	32.6791	44.2237				26.8589	45.6256	39.4139	44.4414
39.8942	58.9347		46.0152
29.4819							33.5736	42.4024	46.5791	31.5853
41.0768
23.9797							48.1664	55.6377	37.2359	40.0219
35.9716
38.8727							38.9395	66.2771	29.8164	35.3346
46.3724
37.1593							34.8258	51.4373	56.9218	41.1888
36.7877
45.2191							43.3944	40.1221	40.9293	38.3828
31.7158
40.157							24.9486	66.482	31.3967	27.9268
52.9669
55.5283							29.8969	49.8639	48.2317	41.1831
41.6374
49.2231							38.5792	47.8821	26.1069	60.7734
57.0846
							27.0799	41.8642	27.6278	42.4178
38.75	42.56	51.52	36.83
30.97	20.73	18.9	43.22				49.4658	50.1032	39.261	47.5264
23.06	44.29	25.47	34.15
38.52	43.2	28.24	43.73				46.5496	65.2723	33.3741	56.3357
35.23	46.77	28.68	41.42
44.03	53.19	14.3	32.64				37.7541	53.7075	40.6161	34.1385
40.3	55.87	23.78	47.66
52	41.85	30.82	36.77				37.6947	49.338	37.4612	32.3277
26.74	54.86	41.95	34.14
40.54	52.9	33.78	31.22				29.2884	61.8844	33.0831	31.0487
36.86	48.95	31.85	49.74
30.18	47.99	35.33	47.36				30.3039	53.5631	36.8677	32.1281
28.21	42.48	41.15	55.81
38.71	54.03	39.36	37.17				61.3165	52.8458	37.9526	31.8654
35.23	43.07	36.6	53.15
28.05	47.67	22.36	41.75				45.143	90.1825	44.1552	42.2838
50.79	45.84	25.13	44.16
41.31	52.75	26.81	37.06				30.101	61.74	32.3427	34.2769
42.26	47.95	44.66	27.17
37	45.34	39.29	37.18				40.7355	58.0395	35.7071	38.8908
41.95	44.79	38.43	52.71
36.33	44.13	50.12	36.13				52.8624	43.0428	32.5432	46.6094
33.87	61.18	49.95	46.13
39.93	41.58	34.69	49.08				32.7655
37.28	33.27	45.81	51.5
35.44	54.33	41.18	47.29				28.6073
32.03	56.92	34.55	39.62
42.35	49.57	42.17	21.97
33.18	58.06	48.07	46.32
31.57	44.5	39.12	37.18
30.61	52.44	57.82	37.39
30.75	51.58	55.45	42.16
22.78	35.52	43.56	46.12				36.8264	56.4869	43.9215	37.3609
43.07			32.79
40.68			44.65				47.418	32.5922	30.1867	42.8493
41.21			45.22
54.09			55.95				45.2217	59.7042	29.7492	46.4015
34.38
45.38							42.5555	47.4785	33.9409	43.0358
51.04
30.08							51.3349	55.7966	43.433	44.2544
30.2
35.72							38.7106	48.0606	43.4258	38.7185
37.52
43.46							34.5995	53.0215	48.6765	57.7648
							30.9395	58.5942	39.961	49.5208
							40.6226	50.9294	50.8597	50.7298
							44.8997	47.1504	34.44	37.9325
							30.1417	30.1246	39.4613	54.0184
							42.5486	49.4417	35.2211	32.9624
							36.9024	63.97	32.5534	31.2228
							63.1555	50.2771	31.1657	31.1948
							33.5547	57.5007	34.942	23.9766
							33.2211	55.4951	41.0338	23.7193
							33.2423	48.7237	35.0597	35.8163
							40.2681	47.3597	31.0611	41.6542
							49.9714	51.3828	36.2742	52.6472
							47.4526	50.6566	36.9242	33.5342
							36.3664	47.3733	38.3308	40.4616
							33.8257	66.108	36.4866	28.2925
							39.9576	73.8048	28.9597	67.3629
							61.4302	61.8993	21.5928	39.5636
							41.821	42.7701	30.9972	20.2179
							39.3687	42.5745	37.238	40.7176
							48.4989	59.6482	34.7343	23.4295
							33.1605	56.579	30.3411	54.829
							33.9738			34.9784
