# Supplementary material for: Centrosome amplification fine tunes tubulin acetylation to differentially control intracellular organization
Source: EMBO J. 2023 Jul 5;42(16):e112812. doi: 10.15252/embj.2022112812 (PMC10425843; doi:10.15252/embj.2022112812)
Supplement: Supplementary file 11 — Source Data for Figure 5 [file EMBJ-42-e112812-s010.zip]

Archive with 29 entries (28 files):
- Figure 5 Source Data/
- Figure 5 Source Data/Figure 5 Source Data.xlsx
- __MACOSX/Figure 5 Source Data/._Figure 5 Source Data.xlsx
- Figure 5 Source Data/Fig 5I image Ctr.tif
- __MACOSX/Figure 5 Source Data/._Fig 5I image Ctr.tif
- Figure 5 Source Data/Fig 5E image Tubacin.tif
- __MACOSX/Figure 5 Source Data/._Fig 5E image Tubacin.tif
- Figure 5 Source Data/Fig 5I image ATAT1OE.tif
- __MACOSX/Figure 5 Source Data/._Fig 5I image ATAT1OE.tif
- Figure 5 Source Data/Fig 5G image Ctr.tif
- __MACOSX/Figure 5 Source Data/._Fig 5G image Ctr.tif
- Figure 5 Source Data/Fig 5C image Ctr.tif
- __MACOSX/Figure 5 Source Data/._Fig 5C image Ctr.tif
- Figure 5 Source Data/Fig 5G image Tubacin.tif
- __MACOSX/Figure 5 Source Data/._Fig 5G image Tubacin.tif
- Figure 5 Source Data/Fig 5A image Ctr.tif
- __MACOSX/Figure 5 Source Data/._Fig 5A image Ctr.tif
- Figure 5 Source Data/Fig 5G image ATAT1OE.tif
- __MACOSX/Figure 5 Source Data/._Fig 5G image ATAT1OE.tif
- Figure 5 Source Data/Fig 5E image Ctr.tif
- __MACOSX/Figure 5 Source Data/._Fig 5E image Ctr.tif
- Figure 5 Source Data/Fig 5C image H2O2.tif
- __MACOSX/Figure 5 Source Data/._Fig 5C image H2O2.tif
- Figure 5 Source Data/Fig 5I image Tubacin.tif
- __MACOSX/Figure 5 Source Data/._Fig 5I image Tubacin.tif
- Figure 5 Source Data/Fig 5E image ATAT1OE.tif
- __MACOSX/Figure 5 Source Data/._Fig 5E image ATAT1OE.tif
- Figure 5 Source Data/Fig 5A image H2O2.tif
- __MACOSX/Figure 5 Source Data/._Fig 5A image H2O2.tif
