# Supplementary material for: Centrosome amplification fine tunes tubulin acetylation to differentially control intracellular organization
Source: EMBO J. 2023 Jul 5;42(16):e112812. doi: 10.15252/embj.2022112812 (PMC10425843; doi:10.15252/embj.2022112812)
Supplement: Supplementary file 11 — Source Data for Figure 5 [file EMBJ-42-e112812-s010.zip › Figure 5 Source Data/Figure 5 Source Data.xlsx]

## Sheet: 5B
Ctrl	H2O2
0	4.0341
0	0
0	0
0	0
0	0
1.734	2.5449
0.9384	0
1.462	4.8569
0	0
0.7276	0
0.5865	3.3626
0.4403	8.8145
0.5729	3.5887
3.5292	0.408
0.7888	0
0.544	2.0281
1.2478	5.6304
1.1679	2.5891
0.867	4.5101
1.1798	1.7816
0	2.9988
1.0778	2.4667
0	0
0	0.7344
1.2427	0
0	2.4752
1.1951	2.1369
0.986	1.3039
0.8534	2.4871
0	2.4344
	3.2946
	5.1357
	1.2325
0	0
0	0.7922
1.5436	0
7.5344	6.0945
0	5.508
0	2.6333
0	0
0	3.0515
0	5.3006
0	2.4752
0	2.8798
0	2.8645
4.301	3.0906
1.7	2.0791
3.8539	0
5.4468	0
0	0
0	0
0	0
0.8177	2.8186
8.6156	6.7779
0	5.9568
0	4.4931
0	0.7344
0	2.2627
0	0
1.5164	1.5793
0	4.165
0	0
3.1365	2.5925
9.0661	0
0	2.0638
0	9.9433
3.8539	14.8733
3.1705	4.012
5.4077	0
0	0
3.3065	1.36
1.3141	2.6911
2.4667	3.4901
0	2.2185
0	2.805
2.1029	1.887
4.1854	3.2776
1.5776	0
0	2.7744
0	4.2602
0	1.6014
2.5857	3.0498
0	4.4285
0	2.9172
0	6.8017
2.3086	0
5.4434	0
0	3.774
0	1.8037
0	1.3039
0	1.5504
0	3.9593
0	0
0	0
0	0
0	3.3949
0	0
0	0
2.0519	4.3418
3.4969	1.9057
1.8292	3.5615
0	16.2707
1.7816	0
0	3.5666
0	3.0515
1.3617	0
2.3222	5.9687
4.6886	9.3568
	7.2811
	0
	0
	0
	0
	0
	0
	7.0261
	1.6575
	2.5721
	0
	3.8199
	0
	0
	7.378
	2.6333
	0
	6.6929
	6.9683
	7.565
	4.5424
0	1.5997
1.8139	1.0234
0	5.4536
0	5.1459
2.9138	2.3375
1.3396	6.239
0	0
1.3141	1.4977
0	1.1509
0	1.6711
0	0
1.4501	5.4247
0	3.5751
0	1.9278
0	2.0077
0	0
1.1339	0
0	2.9784
3.0396	3.9831
1.6286	6.4379
2.8645	0
0	0
0	5.9602
0	2.0553
0	0
4.3163	6.0792
1.8071	1.9516
2.2406	0
0.8806	0
0	2.0944
0	3.4935
0	1.8071
0	2.2848
1.0931	3.3201
0	4.9946
0	0
0	0
0	7.3066
0	0
0	4.4489
0	1.1475
7.2658	2.6639
2.4106	3.2079
0	2.9427
0	6.6215
0	0
0	0
0	5.7018
0	3.3422
3.5938	2.2219
1.1611	0
0	1.9839
0	4.25
0	0
0	0
1.7204	6.1574
0	5.2513
0	3.8114
0	5.542
0.867	2.7353
1.4433	1.3515
0	0
0	1.8989
0	7.0499
0	4.6359
0	8.4796
2.0434	11.7453
2.6333	6.409
0.9384	1.2172
1.6609	6.052
0	0
4.1055	6.2271
0	0
0	0
0	8.0342
3.0379	5.1323
2.7251	1.6524
2.0383	0
1.054	0
0	1.6677
1.887	5.4893
0	1.8581
2.8186
0
2.0723
2.7013
0

## Sheet: 5D
Ctrl	H2O2
1.18604	3.15286
0.829431	1.7314
0.846117	1.44773
1.13157	1.11769
1.40309	3.12497
0.898083	0.953597
	1.78566
0.591513	1.90578
0.833067	0.984455
1.03286	1.36678
0.554593	1.12679
1.64745	1.19166
0.745763	1.15612
0.567359	1.54935
0.848988	1.55927
1.85849	1.56638
1.13499	3.04903
1.23809	1.57052
1.58048	1.57052
0.883322	0.639143
0.760996	1.40218
0.619687	0.775149
1.16683	1.88248
1.07576	1.88248
1.00349	1.3983
0.789578	1.33305
0.772825	1.19134
0.341467	1.28116
1.30962	3.2866
	2.23713
0.67	0.44
0.24	1.11
0.87	0.61
0.62	0.96
1.03	0.65
0.85	0.99
0.59	1.04
0.39	1.17
0.57	0.96
1.21	0.82
0.16	1.1
0.99	1.18
1.15	1.39
1.14	0.97
0.53	1.35
1.07	1.05
0.67	1.17
0.91	1.28
1.06	0.86
1.35	0.54
0.97	1.22
2.29	1.21
0.82	0.71
0.65	1.11
1.3	1.86
1.44	1.3
1.14	1.34
0.39	0.94
1.12	0.63
1.09	0.88
0.72	1.1
0.67	2.8
0.35	1.53
0.31	1.44
0.79	1.19
0.82	1.69
0.79	1.1
0.65	0.8
0.73	2
0.83
0.51
1.48
0.67
0.72
0.66
1.12
0.7
0.91
1.04
1.28
0.69
0.81
0.62
0.51
0.24
0.47	0.63
1.46	1.45
0.66	2.36
1.5	0.67
1.41	1.06
0.42	1.64
0.51	1.5
1.41	0.72
0.66	1.83
0.44	0.46
0.39	0.68
0.54	1.3
1.4	1.74
1	1.59
1.21	1.79
0.63	0.39
1.21	1.03
1.06	1.22
1.23	1.09
1.08	0.93
1.24	1.69
0.82	1.52
0.46	0.95
0.52	0.8
1.01	0.42
0.63	1.85
0.37	0.8
0.87	1.06
0.42	1.41
1.02	1.32
0.57	1.61
0.85	1.7
1.06	1.7
1.39	1.11
1.03	1.23
1.22	1.89
0.51	1.43
0.91	1.83
1.06	1.21
0.86	2.05
0.69	1.43
1.2	1.58
0.58	1.37
0.9	0.55
0.39	1.19
1.41	0.85
1.11	1.32
	1.43

## Sheet: 5F
-DOX	+DOX	ATAT1OE	Tubacin
0.52	1.02	1.15	1.09
0.69	1.45	1.17	1.06
1.84	1.05	1.04	1.86
1.3	1.33	1.21	0.86
0.56	1.32	1.38	1.3
1.24	1.31	1.45	0.85
0.88	1.29	1.63	1.27
0.9	1.09	0.77	0.85
0.28	0.67	1.54	2
0.67	0.85	1.34	1.03
0.95	0.92	1.6	2.09
0.8	1.19	0.92	1.6
0.85	1.84	1.31	0.88
0.79	1.41	1.37	1.94
0.8	1.05	0.95	1.39
0.41	1.17	1.19	1.21
0.98	1.49	1.42	0.92
0.75	1.32	1.06	0.92
0.46	1.46	1.71	1.14
0.59	0.98	0.83	1.05
1	1.07	0.73	1.25
0.33	1.04	0.89	0.91
0.66	2.53	0.94	1.28
0.63	0.96	1.27	0.89
0.51	1.11	1.15	0.9
0.72	1.07	1.21	0.72
1.14	1.34	1.08	0.86
1.06	0.83	0.65	1.07
1.11	1.69	1.07	1.21
0.69	1.21	1.16	2.03
0.95	0.95	1.24	1.18
0.82	1.19	0.96	1.11
		1.28	1.48
		1.34
		1.45
		1.88
		1.32
		0.91
		1.09
		0.89
1	0.69	1.3	0.68
0.57	1.12	1.19	0.74
0.97	0.85	0.92	1.48
1.22	0.88	1.01	0.73
1.02	0.94	1.03	1.28
0.93	0.91	1.19	0.98
0.59	0.95	0.85	0.99
0.84	1.12	1.56	1.62
0.81	0.96	1.25	1.19
1.06	1.38	1.13	0.96
1.13	1.08	1.02	1.21
0.7	1.74	0.97	1.75
0.81	1.13	0.49	0.66
0.8	1.29	1.32	1.12
0.46	1.18	1.16	0.73
0.7	1.46	1.05	1.27
0.61	1.08	0.99	1.44
0.96	0.96	1.21	1.5
0.66	0.94	0.8	1.08
0.66	1.05	0.97	1.33
1.02	0.97	1.05	1.24
0.85	1.24	1.26	0.85
0.4	1.47	0.74	0.64
1.25	0.88	1.5	1.02
1.71	1.08	1.13	0.91
1.09	0.83	1.36	0.68
0.77	1.1	0.96	1.31
0.46	0.95	1.17	1.18
0.62	1.04	0.84	0.94
0.97	1.09	0.9	0.92
1.21	1.48	0.71	1.27
1	1.02	1.32	1.01
0.64	1.28	0.86	1.04
1.18		0.86	1.41
0.88		1.07	0.78
0.9		1.67	1.33
		0.94	1.07
		0.86	1.14
		0.7	0.94
		1.85	0.83
		1.09	1.17
		1.06	1.4
		0.77	0.67
		1.12	1.12
		0.94	1.24
		1.08	1.29
		1.08	0.94
		1.18	0.73
			0.81
			0.91
			0.67
			0.89
			1.28
			0.9
			0.84
			0.79
			0.59
			1.41
			1.38
			1.03
			1.05
			1.35
			1.22
0.7	0.98	0.68	1.01
1.16	0.79	1.38	1.2
0.79	0.8	0.77	0.64
1.2	1.31	0.96	0.81
1.1	1.06	1.02	1.63
0.89	1.45	0.84	1.1
0.83	1.29	1.15	1.12
1.02	1.01	1.37	1.23
0.94	0.73	1.06	0.85
0.64	0.89	1.2	1.16
0.79	1.02	1.77	1.2
1.38	1.34	1.13	1.36
0.83	1.2	1.18	1.37
0.95	1.75	1.47	0.74
1.2	1.36	0.91	1.48
0.71	0.82	0.93	1.01
0.75	1.15	1.12	0.74
1.09	1.21	0.98	1.19
0.65	1.15	1.93	1.01
0.68	0.63	1.54	1.54
0.53	1.06	0.82	1.06
0.87	1.17	0.72	1.13
0.64	1.02	1.41	1.29
1.33	1.1	1.71	0.56
1.2	1.4	1.11	1.73
0.7	2.16	0.92	1.11
0.98	0.94	1.39	0.99
0.92	1.16	1.12	1.13
1.46	1.41	1.9	0.87
0.98	1.25	1.38	0.97
1.28		1.13	1.29
1.17		1.09	1.31
0.7		1.05	1.32
0.64		1.1	1.55
0.58		1.45	1.35
0.75			1.2
0.93			1.24
0.68			0.92
0.72			1.21
1.18			1.24
			1.27

## Sheet: 5H
-DOX	+DOX	ATAT1OE	Tubacin
35.14	51.81	37.13	50.52
33.81	30.45	53.9	46.68
37.52	39.48	29.4	48.88
21.93	40.79	43.61	57.5
28.93	36.37	50.39	35.3
24.78	50.7	33.31	32.51
23.37	51.5	46.8	40.84
26.7	45.56	47.71	50.22
37.21	61.3	40.88	39.08
33.7	57.11	47.59	62.73
29.56	51.41	29.68	45.07
41.65	42.77	47.72	53.74
39.97	49.22	56.98	35.94
24.16	71.93	44.37	55.81
24.56	57.38	40.35	44.13
38.47	66.28	53.56	34.73
29.43	44.01	39.41	61.88
42.67	27.84	34.46	55.82
30.39	66.11	53.03	39.59
29.7	40.13	57.6	36.75
28.03	38.4	52.25	31.67
25.74	52.66	55.08	35.13
26.38	52.41	44.31	28.46
40.56	37.28	54.97	29.62
33.94	45.05	32.44	30.76
36.49	58.14	69.38	37.54
24.38	54.16	44.36	60.05
29.96	56.87	55.16	50.95
29.7	59.11	36.66	39.37
32.53	31.08	53	51.75
39.62	43.08	62.19	49.43
31.78	35.45	43.12
37.97	51.82	52.32
29.49	44.5	35.12
20.38	57.59	51.5
36.17	58.88	52.03
40.52	54.73	31.95
17.48	53	55.38
28.14	49.8	51.71
27.55		66.74
24.52		51.15
43.04		47.99
39.95		51.15
28.92
26.32
22.63
31.11
35.39	46.46	50.48	37.73
33.82	61.78	43.76	42.92
35.73	49.67	40.66	37.62
36.1	42.36	41.5	41.65
32.78	37.45	37.99	33.13
34.67	51.55	48.91	28.58
32	52.98	37.85	35.86
35.16	48.12	47.49	35.52
26.19	54.28	47.9	38.31
31.26	39.19	49.95	39.04
29.16	60.73	67.83	29.04
22.77	49.28	52.7	49.01
44.65	51.04	41.54	47.8
44.98	49.51	39.55	42.37
46.11	50.51	50.35	68.64
44.44	67.66	50.13	34.28
31.38	56.75	37.97	34.6
29.22	48.05	40.93	45.14
43.75	55.07	54.32	44.64
24.18	57.61	46.14	48.33
26.93	42.47	63.25	43.32
36.92	60.52	44.1	41.44
31.52	68.53	60.8	61.94
26.57	46.29	54.35	43.98
39.74		45.04	59.76
37.7		56.68	48.47
20.32		51.98	44.36
43.16		53.87	47.64
39.71		51.72	48.91
31.24		63.46	41.98
		53.79	51.52
		32.28	62.09
		58.42	59.83
		44.02	53.71
		61.66	42.14
		54.59
21.0979	40.3678	46.7967	47.8429
29.2822	49.1075	40.0358	46.7783
23.4321	38.8094	51.6715	38.602
32.2445	49.6663	27.4631	36.1577
28.2107	28.6547	34.4351	34.0533
28.4405	32.4382	35.3807	34.9554
24.5327	59.5111	27.6508	23.7632
23.9776	45.3126	42.3174	32.8676
29.6529	30.4407	54.8603	33.0613
28.8213	49.2887	36.8273	68.2754
27.7135	45.4496	37.1579	58.1497
23.3305	30.2733	27.6757	31.565
23.0179	52.3676	35.8882	34.3515
31.2904	36.3442	37.6108	50.0539
24.2162	51.246	32.1219	33.6503
54.064	38.1157	62.3253	51.9481
35.4248	42.7025	32.7754	40.6444
45.3401	37.7657	51.6172	38.147
43.229	34.1731	51.7598	27.7522
35.741	43.0806	31.6749	28.8161
26.468	53.7575	54.124	46.3569
44.0108	42.9098	35.7912	23.9662
35.5241	38.2948		39.6973
28.3837			34.164
33.7858

## Sheet: 5J
-DOX	+DOX	ATAT1OE	Tubacin
0	7.6789	4.8858	0
5.9381	0	0	0
0	1.5742	0	0
1.9465	0	0	0
0	1.3345	0	0
0	1.9397	0	0
3.23	4.1242	0	0
0	0	3.0753	0
3.0515	0	1.5062	0
1.751	0	1.0557	2.006
2.1352	0	1.6507	8.1243
0.5763	0	0	2.7081
0	4.9028	0	0
0	6.0503	0	0
0	0	0	0
0	0	3.0464	1.462
0	0	0	0
0	4.7362	0	0
0	3.0668	0	0
0	2.7982	3.995	9.1307
3.2504	0	2.244	0
0	2.4038	0	0
0	1.2257	0	0
0	13.0849	0	0
0	2.1063	0	0
0	0	0	0
0	0	0	0
0	0	0	1.9839
0	0	0	4.981
0	0	0	0
6.6759	0	0	0
2.4514	0	6.0945	0
0	0	6.6827	0
0	0	1.9975	0
0	0	0	0
0	5.8276	0	3.757
0	0	0	1.8411
0	0	5.0694	0
0	1.2512	0	0
0	4.9045	0	0
0	9.2191	0	0
0	0	0	0
0	0	0	0
0	2.7404	0	0.9911
0	12.9472	4.9504	1.853
0	10.6658	0	1.5674
0	1.6728	0	1.5351
0	0	0	3.5258
1.2376	0	0	0
0	0	0	1.7595
0	0	0	7.6704
0	5.3516	0	1.9312
0	0	0	0
1.1475	0	0	0
2.9036	2.8067	1.5674	3.6159
11.0636	0	1.4025	1.6609
0	0	4.08	2.9104
1.9584	0	5.78	0
8.3759	0	0	0
0	0	0	0
0	0	0	0
0	0	0	0
1.7034	0	0	0
2.9478	0	0	3.23
0	0	0	3.0583
0	0	0	0
0	0	0	0
3.6244	2.6248	0	0
0.5508	0	1.7306	0
0	2.7268	2.1692	0
5.6508	7.1043	4.0613	0
2.4055	0	0	0
7.2131	0	0	0
0	3.4153	0	0
0	2.3766	0	5.2513
0	0	0	2.1114
0	0	0	0
0	0	0	3.3932
0	2.8288	0	2.618
0	0	0	0
3.3541	0	0	0
5.7528	0	0	0
1.156	4.6155		0
0	5.6746		0
0			0
0
0
0
0
0
0
0
0
0
0
0
3.5377
2.3817
0
0
0
0
0
0
0	0	0	0
0	2.856	0	0
0	0	0	0
0	0	0	0
6.3444	0	0	4.4625
6.6963	2.1505	0	2.924
0	0	0	2.6469
0	6.8	0	4.2194
0	2.8764	0	1.3141
0	3.6159	0	2.1097
6.8391	0	0	1.054
0	15.3425	9.9756	0
0	0	1.9533	0
0	2.4599	0	0
5.3312	1.9533	0	0
4.6002	0	0	0
0	12.9472	3.0039	0
0	8.9913	0	0
0	0	0	1.7459
0	1.8768	0	4.5781
0	3.5615	1.6082	0
0	0	0	0
1.513	0	0	0
0	0	0	0
0	0	3.0668	0
0	1.2971	0	0
0	0	0	0
0	0	1.2223	0
0	0	0	1.751
0	0	0	0
3.6941	0	1.9482	0
3.3558	3.7111	8.0954	3.1858
0	3.6499	1.02	2.8152
0	0	0	2.6418
0	5.0711	0	0
0	0	0	0
0	0	0	0
0	2.6078	1.8394	0
0	5.1	1.2087	2.4225
0	0	3.9253	2.8458
0	0	2.6639	0.867
0	5.3142	4.5628	0
0	4.7362	6.4736	0
0	2.5279	1.7748	0
4.726	0	0	2.1726
0.9911	1.8394	1.4518	1.8037
7.0091	2.941	1.6847	0
0	1.734	2.5891	0
0	4.9504	0	0
0	0	3.2827	0
0	2.6605	0	0
3.2011	0	0	0
0		0	1.4433
0	5.5046	0	3.6023
0	5.8837	0	0
0	0	0	0
0	2.8492	0	1.36
0	3.009	2.057	1.4518
0	0	1.5317	0.9911
0	0	0	3.0651
0	0	0	0
0	2.3069	0	0
0	5.5114	0	0
0	0	0	0
0	0	5.2496	0
0	2.7251	5.6338	0
0		0	0
6.154		0	0
3.587		0	0
0		0	1.8003
0		0	3.825
5.814		0	0
		0	0
		0	0
		0	6.6487
		0	0
		8.7652	0
		1.9635	0
		1.6133
		1.7
		0
		0
		0
		0
		4.2891
		0
		0
		1.6745
		6.1965
		2.5653
		0
		0
		0
		0
		0
		2.8339
		2.6214
		0
		0
		0
		0
		0
		3.6771
		3.6159
		2.5891
		0
		0
		3.0617
		3.5564
0	2.312	0	0
0	0	0	0
0	4.335	0	0
0	7.7945	0	0
0	4.9895	0	1.8156
1.6235	0	0	1.4671
0.8126	0	0	0
6.3138	0	3.7519	0
1.1237	1.6439	0	0.8959
2.7472	4.896	0	2.5517
0	0	0	0
0	0	0	0
0	0	0	0
0	0	0	0
3.8624	0	0	0
0	0	0	0
0	0	0	1.1407
0		0	4.3367
0	0	0	4.4115
1.496	0	0	0
0	0	0	0
1.9414	0	0	0
2.091	5.8225	4.9657	0
0	2.1505	0	0
1.9397	0	0	0
1.2461	0	0	0
0.9945	0	0	0
0	0	0	0
1.4212	3.7417	0	1.5878
0	1.7051	0	0
0	1.2852	2.8475	0
0	0	0.8126	0
0	0	4.9215	0
0	0	2.2491	0
0	0	0	0
0	0	0	0
0	0	0	0
0	3.8641	0	0
0	0	0	0
0	0	0	0
0	2.38	0	0
0	8.2365	0	0
3.5054	6.273	0	0
0	0	0	0
0	0	0	2.2916
0	4.2347	0	0
0	0	0	0
1.598	0	0	0
0	6.732	0	0
0	5.6202	0	0
0	2.3477	0	0
0	0	4.0902	0
1.8275	0	2.278	0
0	0	0	1.9788
1.785	0	0	0
2.6401	3.6465	0	0
2.7574	0	0	0
0	0	0	2.9852
0	0	0	0
2.1777	0	0	0
4.0035	2.8849	0	0
0	4.42	0	4.3571
0	5.0456	2.2474	3.5054
1.938	0	0	5.8616
2.0009	0	0	4.4098
0	0	0	2.312
3.2827	0	0	0
9.0865	0	0	0.85
3.4578	0	3.638	3.6057
0	1.2019	3.91	1.7714
0	3.2708	0	0
0	4.2092	0	0
0		6.987	0
0		0	0
1.1339		0	0
0		4.5934	4.6478
0		1.462	0
0		0	0
2.8288		0	0
0		0	0
0		0	0
0		0	0
0		0	0
0		0	0
0		0	0
0		0
0		0
0		0
1.6745		0
3.9627		2.6843
0		0
0		0
0		0
0		0
		2.5466
		2.7574
		2.5772
