# Supplementary material for: Centrosome amplification fine tunes tubulin acetylation to differentially control intracellular organization
Source: EMBO J. 2023 Jul 5;42(16):e112812. doi: 10.15252/embj.2022112812 (PMC10425843; doi:10.15252/embj.2022112812)
Supplement: Supplementary file 12 — Source Data for Figure 6 [file EMBJ-42-e112812-s001.zip]

Archive with 29 entries (28 files):
- Figure 6 Source Data/
- Figure 6 Source Data/.DS_Store
- __MACOSX/Figure 6 Source Data/._.DS_Store
- Figure 6 Source Data/Fig 6E color time scale.png
- __MACOSX/Figure 6 Source Data/._Fig 6E color time scale.png
- Figure 6 Source Data/Figure 6C image Tubacin.tif
- __MACOSX/Figure 6 Source Data/._Figure 6C image Tubacin.tif
- Figure 6 Source Data/Figure 6C image H2O2.tif
- __MACOSX/Figure 6 Source Data/._Figure 6C image H2O2.tif
- Figure 6 Source Data/Fig 6E image Tubacin.png
- __MACOSX/Figure 6 Source Data/._Fig 6E image Tubacin.png
- Figure 6 Source Data/Fig 6E image H2O2.png
- __MACOSX/Figure 6 Source Data/._Fig 6E image H2O2.png
- Figure 6 Source Data/Fig 6E image -DOX.png
- __MACOSX/Figure 6 Source Data/._Fig 6E image -DOX.png
- Figure 6 Source Data/Fig 6C image aTAT1OE.tif
- __MACOSX/Figure 6 Source Data/._Fig 6C image aTAT1OE.tif
- Figure 6 Source Data/Fig 6E imafe aTAT1 OE.png
- __MACOSX/Figure 6 Source Data/._Fig 6E imafe aTAT1 OE.png
- Figure 6 Source Data/Figure 6C image -DOX.tif
- __MACOSX/Figure 6 Source Data/._Figure 6C image -DOX.tif
- Figure 6 Source Data/Fig 6C image +DOX.tif
- __MACOSX/Figure 6 Source Data/._Fig 6C image +DOX.tif
- Figure 6 Source Data/Figure 6 Source Data.xlsx
- __MACOSX/Figure 6 Source Data/._Figure 6 Source Data.xlsx
- Figure 6 Source Data/Fig 6E image +DOX.png
- __MACOSX/Figure 6 Source Data/._Fig 6E image +DOX.png
- Figure 6 Source Data/Figure 6D +DOX+Tubacin.tif
- __MACOSX/Figure 6 Source Data/._Figure 6D +DOX+Tubacin.tif
