# Supplementary material for: Centrosome amplification fine tunes tubulin acetylation to differentially control intracellular organization
Source: EMBO J. 2023 Jul 5;42(16):e112812. doi: 10.15252/embj.2022112812 (PMC10425843; doi:10.15252/embj.2022112812)
Supplement: Supplementary file 12 — Source Data for Figure 6 [file EMBJ-42-e112812-s001.zip › Figure 6 Source Data/Figure 6 Source Data.xlsx]

## Sheet: 6C
	Acetylated Tubulin
	Angle bins
	7.5	22.5	37.5	52.5	67.5	82.5	97.5	112.5	127.5	142.5	157.5	172.5
-DOX	2.7327	3.34167	4.18101	6.40444	6.95507	8.12244	7.52068	6.65068	5.57825	4.13006	3.04381	2.60976
+DOX	2.02092	2.9969	4.23206	6.05155	8.34943	11.7941	12.2838	8.16698	4.89705	3.4041	2.7336	2.02082
Tubacin	2.8699	3.66271	4.71872	6.0713	8.03332	11.2192	8.93749	5.42418	3.90737	2.99329	2.42606	2.48542
H2O2	2.33312	2.66118	3.3761	4.50247	6.44735	9.33394	9.1699	6.47918	4.62217	3.0646	2.5729	2.35696
aTAT1 OE	2.60419	3.05619	3.95554	5.73626	8.03181	12.082	10.7108	6.86826	3.96535	2.91662	2.17335	2.19085
	Total Tubulin
	Angle bins
	7.5	22.5	37.5	52.5	67.5	82.5	97.5	112.5	127.5	142.5	157.5	172.5
-DOX	1.73657	2.02033	2.79067	4.52021	7.73353	12.0108	11.4496	5.90785	3.11978	1.93467	1.65641	1.80077
+DOX	1.51159	1.46266	2.25415	3.81838	6.73907	13.8913	14.1173	6.3817	4.12713	2.82447	1.83597	1.62695
H2O2	1.17286	1.30226	1.89089	3.22636	5.44434	11.6947	11.2698	5.62668	2.86542	1.93283	1.36222	1.0988
aTAT1	2.64056	2.58621	2.76568	4.15666	7.24657	12.059	12.1683	6.72203	3.91594	2.53386	2.18076	2.28228
Tubacin	2.77115	2.98092	3.49284	4.39238	6.87733	11.7659	10.1135	6.11081	4.11131	3.18757	2.71748	2.79249

## Sheet: 6D
	Acetylated Tubulin
	Angle bins
	7.5	22.5	37.5	52.5	67.5	82.5	97.5	112.5	127.5	142.5	157.5	172.5
+DOX+Tubacin	2.37853	2.56083	3.73005	5.68244	9.23864	13.4129	10.8741	6.66843	4.24932	3.09021	2.59507	2.38081
	Total Tubulin
	Angle bins
	7.5	22.5	37.5	52.5	67.5	82.5	97.5	112.5	127.5	142.5	157.5	172.5
+DOX+Tubacin	2.11913	2.22094	2.94757	4.32508	8.17453	14.1262	12.8437	7.39568	4.30156	2.99478	2.37722	2.19655

## Sheet: 6F
-dox	+dox	H2O2	Tubacin	aTAT1 OE
97.2335	97.5335	98.3413	97.1264	98.1437
97.2126	96.7611	98.2158	96.2203	98.7072
96.9533	97.1203	97.7284	96.2454	97.9346
