# Supplementary material for: Centrosome amplification fine tunes tubulin acetylation to differentially control intracellular organization
Source: EMBO J. 2023 Jul 5;42(16):e112812. doi: 10.15252/embj.2022112812 (PMC10425843; doi:10.15252/embj.2022112812)
Supplement: Supplementary file 13 — Source Data for Figure 7 [file EMBJ-42-e112812-s002.zip]

Archive with 11 entries (10 files):
- Figure 7 Source data/
- Figure 7 Source data/.DS_Store
- __MACOSX/Figure 7 Source data/._.DS_Store
- Figure 7 Source data/Figure 7G image +DOX+Tubacin.tif
- __MACOSX/Figure 7 Source data/._Figure 7G image +DOX+Tubacin.tif
- Figure 7 Source data/Figure 7 Source data.xlsx
- __MACOSX/Figure 7 Source data/._Figure 7 Source data.xlsx
- Figure 7 Source data/Figure 7G image -DOX.tif
- __MACOSX/Figure 7 Source data/._Figure 7G image -DOX.tif
- Figure 7 Source data/Figure 7G image +DOX.tif
- __MACOSX/Figure 7 Source data/._Figure 7G image +DOX.tif
