# Supplementary material for: Centrosome amplification fine tunes tubulin acetylation to differentially control intracellular organization
Source: EMBO J. 2023 Jul 5;42(16):e112812. doi: 10.15252/embj.2022112812 (PMC10425843; doi:10.15252/embj.2022112812)
Supplement: Supplementary file 13 — Source Data for Figure 7 [file EMBJ-42-e112812-s002.zip › Figure 7 Source data/Figure 7 Source data.xlsx]

## Sheet: 7A
	-DOX (Front Values)
Orientation	-89.5	-88.5	-87.5	-86.5	-85.5	-84.5	-83.5	-82.5	-81.5	-80.5	-79.5	-78.5	-77.5	-76.5	-75.5	-74.5	-73.5	-72.5	-71.5	-70.5	-69.5	-68.5	-67.5	-66.5	-65.5	-64.5	-63.5	-62.5	-61.5	-60.5	-59.5	-58.5	-57.5	-56.5	-55.5	-54.5	-53.5	-52.5	-51.5	-50.5	-49.5	-48.5	-47.5	-46.5	-45.5	-44.5	-43.5	-42.5	-41.5
individual cells	15	13	13	17	13	15	10	16	18	15	19	20	16	18	17	25	28	24	28	40	42	61	96	97	93	90	109	120	164	121	46	38	32	103	197	163	41	33	34	27	25	57	62	55	62	51	62	57	56
	60	48	50	35	49	36	42	41	43	54	35	50	53	42	43	46	50	55	52	26	27	29	29	26	18	26	24	34	24	33	34	33	52	70	63	64	82	78	136	173	232	167	135	126	107	113	104	110	133
	188	186	194	211	184	138	143	143	150	118	140	129	118	133	129	127	124	132	135	161	190	204	199	243	302	294	310	250	226	210	203	168	161	142	140	132	139	154	124	134	118	121	126	135	121	145	122	169	144
	20	31	41	40	41	96	73	25	14	28	21	19	25	23	23	28	32	34	23	22	39	35	29	54	43	133	94	87	88	97	96	106	149	162	128	122	104	100	87	104	143	133	110	119	102	102	97	103	93
	112	81	75	77	59	74	77	63	65	84	73	69	85	94	95	100	134	152	117	105	124	127	139	137	152	150	151	190	193	96	79	57	59	73	62	52	58	58	54	41	58	57	53	66	62	117	124	129	123
	44	40	46	39	23	41	31	35	45	30	38	45	42	71	69	65	84	99	101	122	111	59	67	64	63	66	68	62	74	82	72	74	89	99	102	116	112	109	111	106	127	209	219	235	248	239	252	206	246
	50	48	50	63	65	56	110	85	81	66	71	61	63	66	57	71	75	84	64	83	79	69	70	87	84	80	79	93	101	92	104	104	121	142	123	119	130	133	136	144	166	169	215	248	291	292	199	208	191
	25	35	34	41	38	37	53	57	44	55	55	53	68	73	77	73	96	110	148	134	102	99	105	106	130	122	179	148	129	150	137	136	127	148	161	213	235	224	243	278	323	256	243	169	195	211	159	182	179
	323	324	322	338	313	330	315	309	329	358	297	310	280	301	312	330	341	345	391	373	360	293	267	264	274	227	218	207	243	230	240	228	222	229	221	180	170	178	186	185	192	241	281	251	204	206	181	137	140
	90	82	101	93	106	101	138	109	127	111	160	160	176	169	160	166	138	156	160	127	144	113	129	180	215	187	209	233	301	280	265	265	342	319	326	234	218	214	202	183	213	194	165	191	171	240	280	298	391
	50	62	53	60	82	69	87	84	83	79	89	87	60	43	36	37	40	52	42	43	47	50	56	92	82	98	91	92	111	113	117	92	98	102	97	93	108	108	110	126	126	117	74	95	91	89	111	116	139
	91	78	80	84	85	87	93	90	90	75	72	77	99	107	99	93	68	72	82	87	82	100	121	111	120	113	97	101	98	95	133	107	130	127	137	148	141	126	271	264	341	211	183	153	157	153	184	211	209
	46	42	46	50	47	44	44	38	40	43	37	37	38	43	40	40	43	41	37	49	34	47	45	36	54	43	62	56	65	65	61	54	76	64	81	91	98	157	180	138	132	124	116	151	155	184	234	252	264
	33	39	31	43	32	48	48	50	43	53	52	51	62	48	58	72	63	72	72	77	72	79	72	73	71	87	75	93	103	126	123	105	99	98	92	116	125	115	111	120	132	161	222	171	117	74	89	91	114
	48	51	44	78	78	74	70	59	57	51	70	51	44	28	42	44	50	35	52	51	67	57	58	66	69	71	89	84	74	78	90	85	92	76	68	51	58	49	53	59	48	46	58	58	57	51	63	63	59
	2	1	0	3	0	0	8	3	0	3	1	5	5	2	2	1	7	2	3	3	3	7	3	1	10	6	7	10	7	9	17	43	32	26	22	31	31	34	38	43	55	71	180	186	127	114	93	98	100
	42	51	59	50	63	68	109	236	128	79	48	39	45	38	59	46	45	46	56	54	57	63	69	71	75	80	103	87	106	103	124	137	138	141	149	132	183	152	170	172	199	195	232	209	258	253	288	271	267
	52	45	44	42	37	44	41	43	39	40	33	28	29	35	39	42	51	81	91	91	84	94	83	76	68	64	64	62	61	64	54	69	63	106	70	75	73	69	63	72	71	68	69	72	87	96	87	123	169
	32	43	41	36	54	47	48	71	50	64	46	44	69	69	93	96	99	114	100	113	99	119	110	115	223	206	184	153	143	145	121	136	128	137	151	136	170	139	137	159	139	75	68	151	191	206	169	155	162
	29	31	38	36	39	39	37	34	39	48	66	57	66	42	47	43	44	68	56	50	46	50	42	71	75	74	79	64	71	96	119	132	133	138	117	123	129	137	168	182	202	193	280	209	168	180	230	271	263
	2	3	2	0	2	0	2	1	0	2	3	2	0	0	2	6	215	125	91	74	60	59	50	49	47	36	41	35	38	30	33	32	39	21	35	32	32	29	26	39	39	35	33	42	50	59	64	60	68
	81	97	75	65	69	55	50	60	51	56	58	53	55	57	56	51	59	44	28	29	34	41	54	110	88	93	79	114	130	202	240	227	178	198	278	306	271	287	262	277	300	284	261	332	345	433	478	387	364
	13	7	14	15	14	19	19	23	34	38	59	68	92	120	232	281	103	68	42	23	18	17	15	6	14	4	9	7	5	5	7	8	2	8	1	10	0	9	0	7	8	3	1	0	0	1	0	1	1
	1	1	0	3	3	3	2	9	47	55	52	65	57	52	36	36	29	29	26	24	32	31	40	24	20	14	17	15	13	12	15	15	9	11	10	7	8	5	3	4	4	2	2	2	3	6	2	2	4
	35	26	30	35	29	38	38	34	34	24	6	7	5	7	6	3	3	5	5	4	11	5	5	8	8	7	9	6	6	8	10	9	9	12	10	11	14	13	14	15	17	15	13	21	17	20	24	24	24
	64	50	39	35	30	25	19	25	24	25	26	24	26	18	29	20	26	24	40	19	20	27	30	27	25	9	16	14	8	22	13	8	10	7	4	11	9	5	9	8	6	10	9	4	8	8	11	14	27
	85	60	61	64	48	50	43	39	33	39	37	40	42	44	42	26	19	11	5	12	14	11	17	15	10	10	11	16	12	20	28	22	36	45	56	52	52	57	57	64	61	151	174	153	116	85	98	97	153
	10	12	11	10	8	7	10	8	9	10	10	11	8	7	7	14	8	17	12	10	12	10	6	5	6	6	8	4	5	7	10	6	6	10	8	8	9	14	9	12	18	18	22	23	32	45	47	35	55
	16	12	16	9	1	3	5	0	3	4	2	3	3	4	3	2	5	5	6	6	5	6	11	9	15	12	21	29	61	176	27	10	9	7	7	8	3	9	6	5	5	2	4	22	41	66	79	148	242
	6	4	5	6	7	7	7	11	9	5	6	11	6	6	10	6	7	11	9	7	9	12	11	10	14	13	12	10	6	6	13	3	4	30	28	34	35	27	24	21	24	18	18	15	17	11	20	19	15
	290	187	156	126	154	182	212	237	292	288	271	194	132	131	130	113	79	100	87	86	98	134	159	206	311	236	217	160	143	138	144	142	150	166	155	133	100	106	111	137	143	162	183	221	276	279	310	291	284
	3	4	2	0	4	5	2	4	4	3	6	6	8	8	7	12	9	11	14	9	16	11	16	17	16	17	15	29	21	23	32	27	39	33	42	55	50	60	64	66	87	91	128	88	50	42	36	27	25
	26	29	42	40	38	37	42	40	37	41	45	38	41	52	45	50	59	74	108	93	56	44	35	31	33	34	21	32	28	22	29	25	31	33	32	37	34	40	41	49	49	43	50	42	46	39	44	60	55
	12	25	28	34	34	40	45	51	47	51	48	51	44	32	40	76	116	159	197	172	147	129	119	84	98	104	103	118	126	182	164	75	97	85	87	109	107	128	115	97	111	93	109	106	105	118	185	151	127
	132	126	114	147	128	145	135	146	136	136	111	108	84	83	56	34	19	20	19	23	27	40	28	19	13	11	18	11	8	9	10	8	12	10	13	14	16	13	17	15	20	17	18	22	17	26	25	32	35
	70	83	89	86	68	81	80	70	70	83	66	73	78	91	80	80	73	81	94	111	130	151	134	128	125	110	103	108	200	251	187	173	170	192	202	202	205	168	144	125	131	123	106	123	109	119	161	316	320
	259	216	211	228	278	270	123	84	79	85	78	88	93	112	112	150	173	185	204	221	260	292	237	214	149	125	64	61	45	48	47	48	50	48	49	50	48	53	51	46	59	54	50	63	48	50	40	51	52
	149	134	130	137	111	114	120	112	95	100	88	126	94	96	87	113	108	149	152	146	158	151	156	178	297	296	336	298	273	248	208	193	188	192	214	215	216	213	213	228	276	204	188	185	188	191	212	142	123
	72	71	61	55	40	40	38	38	38	30	29	29	32	23	26	24	18	25	22	20	20	11	7	10	8	9	5	9	9	3	12	6	10	6	8	8	10	7	11	10	10	14	10	16	14	16	15	20	19
	73	57	60	47	58	56	53	56	59	69	118	95	84	88	72	82	76	74	75	66	86	74	57	45	44	39	92	86	88	76	64	63	79	64	69	68	50	53	53	54	42	45	44	59	29	48	42	50	44
	105	82	37	28	25	31	34	26	30	27	28	33	41	44	35	48	40	37	38	57	47	42	50	69	56	57	71	71	66	85	118	118	119	106	110	114	134	148	195	235	342	241	272	256	262	238	234	235	229
	12	14	11	15	15	21	27	29	21	27	26	24	29	41	38	36	43	48	57	59	94	110	82	88	90	81	86	83	76	71	73	70	58	72	63	63	58	56	54	61	56	86	107	84	85	81	74	72	81
	40	64	63	146	222	134	112	102	97	88	81	84	87	75	62	63	59	79	62	71	111	123	125	110	116	138	134	156	189	206	242	238	229	229	249	236	296	309	300	310	250	261	256	283	273	289	299	289	315
	30	18	29	29	22	32	26	30	23	29	36	24	35	25	39	38	46	43	47	49	36	43	44	40	35	39	37	42	33	43	37	38	54	74	41	49	35	134	134	119	111	109	90	68	80	75	81	91	105
	105	123	148	98	101	89	81	75	80	65	64	79	71	81	95	113	112	70	67	65	62	62	58	60	57	63	72	82	125	91	92	90	156	103	89	27	38	30	32	30	31	42	55	56	55	56	58	46	40
	6	10	20	9	11	9	12	10	10	8	14	14	16	14	12	14	17	24	17	19	23	26	28	27	35	47	63	59	65	85	90	91	87	102	130	143	118	118	123	120	106	118	121	113	131	138	160	290	261
	220	228	273	284	248	440	523	507	334	324	270	256	231	205	184	180	165	150	106	93	96	85	84	104	81	88	110	111	184	150	138	148	128	149	129	140	135	127	139	132	141	140	150	160	172	170	188	173	201
	11	14	14	15	17	20	14	16	23	16	20	23	23	26	28	27	23	23	28	23	24	19	24	30	27	30	23	33	44	105	82	64	68	44	63	76	66	76	59	75	78	91	129	147	108	120	198	180	96
	27	32	30	34	31	30	31	28	23	35	22	21	25	27	25	19	23	34	29	36	27	46	43	51	78	51	42	40	39	38	31	36	26	33	24	20	26	24	18	22	20	16	26	23	63	59	54	54	52
	72	77	84	76	84	95	86	111	95	111	139	144	178	178	134	129	139	162	203	208	216	226	249	403	271	176	159	156	136	137	144	142	155	167	187	250	287	266	215	187	179	163	185	185	184	198	227	201	244
	21	15	24	27	21	20	22	19	25	17	30	23	32	22	29	35	50	62	52	77	48	71	80	83	81	94	104	114	95	88	93	100	101	94	105	99	97	116	108	123	118	170	198	244	289	228	115	109	122
	25	28	26	38	27	28	32	52	42	44	72	60	72	92	90	121	139	169	181	252	212	132	65	47	40	34	35	34	32	64	76	111	59	54	3	5	1	2	3	2	4	2	1	1	5	2	1	2	2
	1	1	1	0	1	7	6	5	11	10	63	114	86	87	76	81	79	84	83	92	99	111	149	106	87	92	85	86	70	24	23	25	24	25	28	28	33	43	54	54	45	42	39	50	36	37	38	30	31
	67	52	31	25	18	26	16	17	17	16	12	16	14	13	9	14	15	10	10	10	14	17	7	14	14	12	14	16	24	44	69	85	111	113	78	70	62	86	69	74	54	57	61	48	52	45	58	52	43
	6	6	1	5	2	5	1	3	2	3	2	0	2	2	0	1	2	2	0	0	1	0	1	2	1	0	1	0	0	12	14	15	19	16	16	7	12	11	4	14	9	6	11	22	33	30	27	34	31
	0	0	0	0	0	0	0	0	0	0	0	0	0	0	0	0	0	0	0	0	0	0	0	0	1	0	0	0	0	0	0	0	0	0	0	0	0	10	35	0	0	0	0	0	0	0	0	0	1
	48	44	55	35	27	41	31	39	21	37	41	37	21	18	19	15	17	12	10	5	21	13	14	21	14	18	18	26	27	29	33	32	28	43	65	106	125	146	123	126	117	102	89	88	81	80	86	75	72
	23	21	23	21	29	20	30	26	29	31	38	36	40	42	42	40	43	44	49	51	50	48	56	49	55	41	35	43	31	31	35	36	54	62	72	63	65	68	69	54	72	61	65	70	69	54	81	77	68
	46	162	101	81	70	58	47	13	10	11	10	28	49	14	17	11	18	17	21	20	24	21	30	29	36	42	82	144	85	66	52	52	41	35	34	29	34	33	23	20	23	22	14	15	20	16	8	13	15
	-DOX (Rear Values)
Orientation	-89.5	-88.5	-87.5	-86.5	-85.5	-84.5	-83.5	-82.5	-81.5	-80.5	-79.5	-78.5	-77.5	-76.5	-75.5	-74.5	-73.5	-72.5	-71.5	-70.5	-69.5	-68.5	-67.5	-66.5	-65.5	-64.5	-63.5	-62.5	-61.5	-60.5	-59.5	-58.5	-57.5	-56.5	-55.5	-54.5	-53.5	-52.5	-51.5	-50.5	-49.5	-48.5	-47.5	-46.5	-45.5	-44.5	-43.5	-42.5	-41.5
individual cells	-20	-24	-31	-31	-29	-34	-28	-36	-35	-28	-40	-40	-38	-47	-49	-48	-77	-66	-67	-72	-124	-146	-131	-126	-135	-155	-277	-318	-289	-226	-200	-192	-141	-152	-132	-136	-117	-123	-129	-128	-150	-132	-220	-371	-250	-142	-115	-117	-132
	-70	-51	-53	-45	-50	-48	-42	-51	-42	-32	-42	-19	-17	-23	-22	-17	-16	-16	-23	-16	-20	-27	-22	-23	-30	-26	-13	-20	-19	-16	-17	-17	-17	-18	-17	-17	-13	-16	-14	-16	-18	-33	-39	-139	-152	-168	-134	-122	-122
	-84	-69	-66	-56	-57	-52	-61	-53	-65	-55	-47	-49	-44	-40	-42	-43	-37	-38	-33	-52	-38	-51	-67	-48	-62	-95	-106	-133	-177	-160	-156	-187	-153	-162	-170	-164	-125	-170	-135	-134	-106	-116	-105	-120	-123	-130	-117	-96	-55
	-42	-36	-41	-41	-38	-41	-41	-44	-42	-43	-37	-34	-31	-26	-20	-15	-9	-12	-13	-19	-19	-44	-45	-26	-21	-20	-14	-9	-16	-9	-14	-10	-15	-25	-25	-32	-33	-43	-63	-51	-39	-28	-27	-10	-10	-6	-9	-9	-13
	-95	-94	-87	-81	-75	-41	-20	-33	-26	-29	-39	-38	-38	-45	-63	-67	-34	-27	-13	-23	-23	-25	-27	-35	-28	-26	-21	-17	-24	-19	-20	-17	-24	-19	-18	-18	-22	-17	-21	-20	-24	-26	-23	-28	-22	-32	-28	-28	-36
	-108	-104	-100	-131	-177	-246	-143	-105	-99	-97	-80	-97	-96	-103	-119	-141	-212	-256	-114	-111	-122	-180	-188	-166	-149	-161	-150	-170	-182	-195	-211	-282	-338	-292	-269	-336	-358	-419	-569	-747	-665	-594	-426	-302	-228	-194	-193	-190	-177
	-3	-5	-3	-7	-4	-6	-5	-6	-3	-3	-6	-4	-4	-5	-26	-21	-25	-20	-23	-23	-17	-22	-24	-17	-29	-24	-34	-21	-19	-19	-20	-16	-28	-25	-23	-34	-42	-132	-89	-68	-53	-31	-32	-25	-21	-13	-9	-3	-7
	-10	-9	-12	-12	-12	-10	-23	-24	-11	-21	-10	-18	-14	-21	-12	-23	-13	-17	-23	-18	-18	-29	-33	-33	-28	-32	-16	-7	-6	-7	-5	-3	-6	-5	-2	-6	-3	-3	-2	-6	-3	-14	-13	-15	-17	-15	-13	-22	-27
	-120	-136	-111	-147	-136	-128	-166	-139	-125	-133	-148	-106	-141	-135	-152	-161	-179	-204	-232	-274	-209	-193	-162	-144	-146	-118	-143	-144	-164	-147	-155	-157	-146	-154	-142	-134	-111	-119	-111	-112	-102	-116	-199	-151	-110	-93	-76	-68	-69
	-82	-75	-79	-80	-82	-72	-74	-64	-72	-77	-81	-93	-76	-90	-80	-92	-86	-99	-107	-142	-99	-88	-104	-119	-113	-166	-166	-130	-120	-123	-116	-143	-137	-172	-195	-215	-206	-212	-175	-166	-152	-165	-159	-191	-279	-359	-282	-296	-324
	-14	-14	-22	-6	-20	-18	-19	-18	-20	-27	-28	-39	-45	-69	-110	-52	-40	-34	-11	-6	-5	-6	-3	-5	-6	-5	-2	-2	-7	-4	-4	-7	-4	-7	-3	-9	-8	-11	-11	-16	-11	-13	-35	-28	-30	-24	-33	-24	-27
	-34	-33	-33	-43	-45	-62	-56	-52	-40	-32	-34	-30	-24	-17	-21	-22	-22	-19	-14	-18	-18	-22	-11	-14	-12	-24	-8	-29	-35	-35	-28	-50	-54	-78	-63	-81	-85	-80	-117	-137	-132	-109	-100	-87	-81	-91	-76	-90	-78
	-18	-20	-26	-27	-30	-22	-21	-19	-14	-13	-16	-15	-15	-13	-13	-16	-13	-15	-15	-16	-13	-16	-11	-19	-8	-22	-18	-16	-19	-22	-23	-21	-27	-25	-30	-30	-27	-33	-26	-36	-40	-45	-26	-23	-31	-21	-26	-22	-28
	-59	-63	-60	-58	-54	-48	-50	-42	-30	-46	-33	-30	-45	-37	-28	-32	-38	-31	-42	-39	-32	-40	-41	-53	-56	-69	-79	-60	-54	-50	-38	-43	-34	-30	-36	-37	-30	-33	-40	-30	-32	-27	-42	-43	-31	-44	-46	-49	-53
	-69	-59	-57	-59	-18	-12	-9	-9	-6	-9	-10	-8	-8	-10	-13	-11	-13	-13	-19	-20	-30	-31	-45	-58	-83	-43	-33	-40	-35	-16	-8	-14	-17	-29	-35	-56	-35	-38	-24	-24	-33	-22	-25	-22	-26	-30	-96	-89	-65
	-2	0	-3	-3	-4	-2	-2	-4	-1	0	-2	-1	-2	-16	-7	-10	-17	-16	-9	-20	-13	-11	-11	-15	-15	-12	-18	-18	-18	-18	-22	-24	-23	-27	-34	-33	-49	-55	-76	-104	-185	-89	-80	-149	-350	-206	-160	-145	-131
	-59	-55	-52	-41	-51	-62	-56	-60	-78	-78	-78	-65	-73	-77	-68	-108	-84	-94	-104	-101	-104	-128	-141	-97	-87	-82	-73	-81	-68	-69	-68	-73	-67	-62	-78	-80	-73	-118	-170	-237	-289	-188	-136	-197	-100	-72	-74	-79	-384
	-63	-60	-54	-49	-54	-52	-59	-57	-73	-64	-47	-36	-37	-33	-33	-25	-20	-21	-14	-24	-14	-17	-22	-13	-21	-17	-17	-18	-15	-24	-13	-22	-20	-21	-35	-42	-59	-85	-72	-74	-68	-90	-101	-81	-74	-77	-63	-70	-51
	0	-2	-2	-1	-1	0	0	-1	0	0	-2	0	-1	-1	0	-1	-1	-1	-2	-23	-23	-38	-56	-97	-94	-81	-86	-122	-102	-59	-21	-24	-23	-21	-23	-22	-30	-28	-26	-34	-34	-39	-41	-54	-55	-56	-66	-70	-76
	-24	-17	-11	-18	-13	-11	-18	-13	-18	-15	-14	-16	-13	-16	-25	-20	-23	-20	-13	-14	-28	-33	-47	-38	-31	-21	-10	-10	-3	-15	-9	-8	-12	-14	-18	-18	-17	-19	-25	-20	-28	-24	-24	-23	-27	-26	-30	-38	-41
	-9	-12	-13	-13	-10	-10	-13	-9	-13	-10	-16	-10	-18	-13	-16	-16	-12	-14	-9	-7	-16	-5	-12	-12	-10	-10	-11	-11	-14	-15	-16	-13	-16	-21	-21	-28	-30	-30	-27	-20	-23	-21	-25	-21	-28	-16	-16	-35	-14
	-12	-15	-20	-14	-11	-14	-6	-21	-15	-9	-12	-13	-12	-14	-14	-11	-19	-12	-14	-15	-11	-15	-20	-16	-26	-20	-35	-28	-36	-47	-49	-54	-38	-31	-35	-31	-31	-39	-35	-25	-34	-32	-38	-26	-41	-36	-32	-43	-41
	-19	-24	-21	-19	-27	-24	-25	-33	-52	-65	-70	-80	-66	-86	-101	-94	-112	-111	-101	-103	-145	-140	-197	-267	-248	-276	-244	-209	-216	-187	-206	-243	-289	-316	-311	-358	-484	-424	-343	-290	-282	-276	-319	-227	-207	-235	-212	-248	-161
	-103	-110	-95	-91	-98	-98	-81	-43	-24	-21	-14	-19	-19	-14	-24	-20	-25	-30	-32	-33	-40	-48	-51	-38	-20	-6	-7	-6	-4	-5	-5	-6	-9	-5	-3	-5	-8	-8	-7	-7	-8	-13	-9	-12	-12	-12	-12	-17	-27
	-18	-21	-20	-22	-20	-28	-23	-29	-30	-31	-42	-23	-28	-27	-31	-24	-27	-25	-35	-37	-27	-39	-31	-39	-36	-41	-53	-58	-58	-63	-70	-103	-174	-119	-80	-70	-43	-33	-48	-36	-55	-42	-49	-50	-60	-75	-77	-67	-69
	-4	-8	-4	-6	-8	-8	-12	-19	-32	-37	-50	-59	-83	-104	-240	-184	-33	-5	0	0	0	0	0	0	0	0	0	0	0	0	0	0	0	0	0	0	0	0	0	0	0	0	0	0	0	0	0	0	0
	0	0	0	0	0	0	0	0	0	0	-18	-34	-62	-75	-89	-113	-127	-89	-76	-49	-45	-37	-32	-13	-15	-7	-6	-8	-5	-7	-6	-5	-8	-11	-1	-4	0	-1	0	0	0	0	-1	0	0	-1	-2	-5	-4
	-16	-25	-16	-25	-25	-36	-71	-53	-56	-29	-18	-16	-21	-11	-19	-13	-17	-20	-18	-18	-18	-16	-25	-22	-30	-41	-27	-37	-39	-38	-72	-123	-53	-51	-58	-48	-54	-59	-56	-54	-40	-59	-54	-56	-69	-71	-60	-51	-51
	-1	-3	-3	-2	-2	-3	-2	-6	0	-3	-4	-5	-1	-7	-5	-6	-5	-8	-4	-8	-9	-13	-13	-17	-14	-14	-21	-22	-21	-27	-25	-27	-29	-28	-29	-27	-36	-28	-32	-42	-42	-44	-41	-40	-63	-86	-64	-74	-78
	-1	0	-2	-2	-6	-3	-2	-3	-1	-2	-3	-4	-2	-3	-2	-4	-4	-4	-2	-3	-4	-3	-5	-24	-24	-21	-26	-20	-25	-30	-26	-31	-30	-35	-39	-51	-47	-39	-39	-29	-37	-34	-48	-59	-69	-73	-76	-85	-97
	-3	-8	-6	-13	-5	-4	-5	-14	-9	-10	-8	-15	-15	-12	-14	-16	-12	-18	-20	-13	-20	-15	-18	-24	-20	-23	-20	-24	-25	-18	-25	-31	-29	-24	-40	-34	-44	-48	-49	-49	-62	-61	-71	-58	-65	-68	-82	-83	-110
	0	-1	0	0	0	0	-1	-3	0	0	-1	0	-2	-2	0	-1	-2	-2	-1	-2	0	-3	-1	-2	-2	-2	-2	-4	-6	-1	-8	-6	-8	-11	-15	-19	-22	-21	-21	-17	-14	-16	-7	-69	-76	-130	-319	-87	-61
	0	0	-3	0	0	0	-1	0	-1	0	-1	0	0	0	0	0	-1	-2	0	0	0	0	-1	0	-1	0	0	-1	-1	0	-1	-51	-57	-52	-56	-51	-47	-42	-41	-39	-43	-34	-56	-132	-92	-80	-122	-212	-126
	-57	-61	-84	-137	-115	-119	-107	-117	-108	-89	-106	-105	-110	-115	-203	-196	-175	-166	-189	-151	-197	-187	-165	-160	-156	-142	-159	-182	-201	-244	-236	-240	-236	-241	-228	-234	-239	-253	-197	-189	-230	-235	-214	-147	-157	-169	-82	-77	-84
	0	0	0	0	0	0	0	0	0	0	0	0	0	0	0	0	0	0	0	0	0	0	0	0	0	0	0	0	0	0	0	0	0	0	0	0	0	0	0	0	-27	-137	-69	-54	-47	-44	-38	-22	-32
	-3	-3	-2	-1	-5	-2	-4	-3	-3	-4	-3	-3	-4	-4	-2	-5	-3	-2	-4	-3	-5	0	-6	-1	-4	-3	0	-5	-2	-2	-4	-1	-4	-2	-1	-1	-5	-2	-1	-4	-3	-1	0	-5	-2	-1	-2	-5	-2
	-6	-1	-5	-3	-2	-6	-3	-3	-3	-7	-8	-3	-5	-2	-3	-2	-2	-4	-6	-9	-15	-15	-18	-15	-19	-23	-18	-19	-24	-21	-20	-28	-22	-17	-29	-29	-35	-38	-39	-43	-44	-39	-49	-45	-49	-41	-55	-42	-47
	-65	-86	-102	-107	-221	-156	-120	-94	-114	-104	-107	-101	-111	-121	-102	-107	-99	-96	-103	-89	-91	-90	-101	-105	-113	-92	-121	-92	-109	-82	-92	-79	-87	-85	-94	-91	-92	-97	-105	-124	-98	-91	-87	-88	-82	-88	-94	-90	-75
	-52	-72	-57	-77	-99	-68	-76	-69	-59	-54	-38	-23	-14	-15	-14	-20	-25	-24	-28	-16	-20	-20	-15	-22	-18	-10	-11	-15	-15	-15	-17	-10	-12	-10	-19	-9	-21	-17	-21	-20	-25	-24	-21	-36	-29	-42	-71	-45	-44
	-49	-45	-48	-39	-43	-45	-49	-40	-54	-63	-107	-82	-72	-77	-68	-66	-62	-55	-47	-51	-45	-36	-45	-44	-103	-115	-113	-84	-65	-72	-55	-66	-48	-48	-54	-48	-51	-56	-59	-38	-35	-54	-70	-45	-30	-35	-39	-45	-30
	-9	-7	-3	-17	-2	-4	-5	-15	-5	-4	-4	-5	-13	-12	-4	-4	-10	-6	-30	-103	-74	-70	-58	-39	-57	-55	-44	-51	-47	-65	-81	-102	-109	-124	-144	-208	-289	-176	-155	-137	-146	-133	-137	-137	-127	-114	-134	-131	-123
	-18	-18	-17	-13	-22	-30	-15	-26	-32	-52	-63	-94	-87	-76	-67	-65	-81	-62	-60	-70	-53	-59	-61	-48	-51	-84	-52	-48	-43	-22	-29	-35	-31	-32	-44	-50	-61	-67	-73	-87	-116	-98	-89	-81	-76	-80	-80	-86	-82
	-21	-28	-30	-33	-33	-35	-38	-36	-50	-48	-40	-56	-55	-64	-57	-60	-73	-75	-87	-121	-132	-105	-103	-93	-130	-130	-230	-245	-212	-234	-204	-182	-186	-152	-145	-149	-177	-201	-185	-305	-299	-300	-391	-346	-349	-293	-257	-249	-244
	0	0	0	0	0	0	0	0	0	0	0	0	0	0	0	0	0	0	0	0	0	0	0	0	0	0	0	0	0	0	0	0	0	0	0	0	0	0	0	0	0	0	0	0	0	0	0	0	0
	-46	-45	-31	-43	-44	-53	-41	-51	-47	-57	-61	-68	-68	-67	-67	-65	-77	-75	-83	-107	-130	-123	-109	-118	-125	-142	-100	-75	-76	-123	-137	-120	-107	-91	-44	-57	-75	-78	-94	-77	-106	-123	-97	-80	-75	-69	-68	-69	-74
	-12	-5	-3	-17	-3	-4	-5	-10	-9	-5	-6	-5	-4	-10	-12	-7	-9	-9	-7	-6	-8	-8	-7	-8	-11	-8	-10	-12	-9	-11	-13	-11	-12	-10	-6	-5	-8	-10	-10	-8	-6	-11	-12	-11	-14	-12	-12	-18	-17
	-200	-178	-185	-250	-193	-191	-200	-182	-180	-147	-140	-150	-127	-110	-108	-83	-79	-88	-96	-108	-147	-210	-164	-116	-101	-94	-83	-76	-67	-83	-68	-68	-52	-59	-58	-59	-70	-56	-51	-62	-63	-104	-334	-169	-196	-73	-58	-57	-57
	-35	-43	-42	-48	-51	-51	-75	-74	-87	-107	-95	-108	-150	-114	-99	-70	-85	-91	-77	-94	-121	-94	-68	-42	-49	-41	-45	-34	-42	-44	-36	-36	-50	-75	-108	-144	-106	-98	-98	-91	-105	-126	-151	-128	-122	-124	-119	-135	-136
	-3	-9	-6	-5	-3	-11	-6	-7	-7	-7	-8	-7	-12	-7	-5	-14	-19	-37	-31	-37	-34	-40	-36	-33	-28	-29	-33	-29	-28	-29	-27	-30	-27	-20	-20	-20	-20	-17	-25	-18	-16	-22	-18	-19	-17	-22	-14	-23	-23
	-89	-80	-72	-70	-81	-93	-112	-126	-122	-112	-137	-128	-129	-133	-128	-140	-170	-142	-167	-163	-183	-178	-173	-184	-246	-377	-167	-164	-152	-150	-172	-175	-215	-164	-155	-153	-138	-150	-139	-122	-133	-145	-128	-139	-132	-124	-163	-175	-204
	-3	0	-2	-1	-4	-3	-2	-5	-3	-8	-3	-6	-6	-8	-7	-5	-6	-9	-6	-6	-8	-9	-7	-6	-8	-11	-8	-6	-5	-7	-5	-6	-4	-10	-7	-6	-5	-8	-5	-6	-7	-4	-7	-10	-4	-8	-7	-6	-10
	-48	-64	-88	-92	-70	-48	-35	-27	-33	-39	-63	-67	-83	-88	-88	-116	-168	-166	-76	-82	-65	-58	-48	-51	-77	-81	-80	-92	-111	-65	-31	-6	-3	-8	-54	-111	-67	-65	-58	-25	-2	-5	-4	-7	-3	-3	-6	-2	-3
	-19	-16	-22	-19	-17	-27	-22	-29	-37	-53	-53	-22	-24	-20	-10	-12	-19	-13	-13	-11	-14	-11	-11	-9	-12	-13	-13	-13	-11	-15	-16	-13	-18	-17	-21	-19	-24	-29	-27	-29	-26	-26	-27	-30	-38	-42	-45	-42	-39
	-33	-33	-30	-31	-35	-29	-42	-65	-72	-99	-100	-98	-99	-91	-88	-71	-46	-41	-26	-23	-19	-11	-12	-9	-8	-13	-5	-9	-11	-4	-4	-7	-9	-15	-19	-52	-108	-75	-21	-17	-22	-29	-37	-53	-73	-90	-106	-120	-113
	-33	-27	-22	-25	-25	-26	-28	-22	-20	-22	-26	-28	-30	-21	-22	-26	-29	-7	-10	-7	-8	-7	-10	-2	-6	-8	-5	-6	-2	-4	-4	-4	-4	-3	-4	-3	-1	-4	-1	0	-5	-1	0	-1	-2	-3	0	0	0
	-12	-14	-10	-10	-11	-13	-14	-11	-10	-7	-12	-6	-11	-7	-9	-6	-10	-6	-6	-8	-6	-8	-6	-5	-6	-6	-3	-5	-4	-4	-3	-5	-3	-4	-2	-5	-10	-11	-14	-9	-8	-1	-2	-2	-3	-2	-1	-4	-1
	-16	-4	-1	-22	-8	-15	-6	-4	-13	-7	-6	-7	-8	-6	-5	-10	-6	-5	-7	-8	-8	-5	-2	-10	-7	-7	-4	-7	-6	-8	-5	-11	-6	-7	-9	-10	-9	-11	-12	-17	-31	-48	-57	-135	-67	-11	-9	-30	-79
	-9	-9	-8	-9	-9	-5	-8	-5	-10	-6	-8	-6	-10	-5	-9	-5	-24	-24	-29	-29	-31	-31	-33	-28	-31	-34	-30	-31	-29	-22	-26	-22	-30	-21	-28	-25	-19	-25	-23	-25	-28	-21	-59	-64	-104	-134	-127	-128	-123
	0	-1	0	0	0	0	0	0	-1	-1	0	0	-1	0	0	-2	0	0	0	0	0	-1	0	-1	-2	-1	0	0	-1	-1	-4	-1	-1	-4	-4	-4	-7	-8	-15	-28	-68	-54	-1	-4	-4	-2	-6	-5	-26
[truncated: 855 more columns]

## Sheet: 7B
	-DOX (Front Values)
Orientation	-89.5	-88.5	-87.5	-86.5	-85.5	-84.5	-83.5	-82.5	-81.5	-80.5	-79.5	-78.5	-77.5	-76.5	-75.5	-74.5	-73.5	-72.5	-71.5	-70.5	-69.5	-68.5	-67.5	-66.5	-65.5	-64.5	-63.5	-62.5	-61.5	-60.5	-59.5	-58.5	-57.5	-56.5	-55.5	-54.5	-53.5	-52.5	-51.5	-50.5	-49.5	-48.5	-47.5	-46.5	-45.5	-44.5	-43.5	-42.5	-41.5
individual cells	27	29	24	21	22	23	18	17	26	17	18	25	18	23	23	22	19	29	20	24	33	18	50	93	89	88	83	84	68	80	74	71	70	63	70	60	65	63	69	60	63	79	116	113	141	137	150	161	222
	14	19	19	18	16	15	22	17	16	14	22	22	20	19	20	22	21	17	21	18	19	21	18	19	17	19	17	22	14	14	20	14	29	21	17	17	26	22	25	26	25	23	27	30	27	46	43	45	47
	1075	1323	1388	1300	1183	1117	1114	1197	1224	1198	1089	1008	960	791	752	698	673	668	696	737	741	716	688	729	721	691	584	566	535	561	548	534	535	534	484	454	477	478	495	506	547	478	393	293	362	397	333	330	303
	4	2	8	9	7	4	11	3	4	9	8	4	23	19	19	34	38	54	47	50	51	55	75	55	50	48	42	39	43	20	22	20	13	16	14	15	17	15	20	22	13	20	13	18	16	21	20	21	29
	274	304	398	465	382	357	371	367	370	385	472	428	362	334	254	235	261	297	328	319	286	319	349	331	333	345	348	339	291	355	310	324	314	371	446	441	401	407	406	361	307	329	418	377	358	354	396	396	521
	16	29	21	109	45	47	38	37	33	34	42	36	25	39	35	32	46	46	47	64	110	147	138	133	108	114	104	105	92	94	100	122	110	134	153	157	167	218	231	271	382	421	367	369	385	453	404	394	429
	103	94	93	90	96	90	92	82	120	139	120	131	141	152	192	192	186	229	306	186	137	121	108	101	143	168	166	156	176	252	393	230	194	163	164	165	162	167	175	197	218	198	198	186	222	251	328	361	485
	102	78	68	77	53	58	53	59	43	57	63	45	62	58	47	61	65	73	76	99	74	80	104	103	103	110	127	111	139	150	139	140	147	133	142	151	158	391	447	407	371	362	399	502	597	600	585	553	479
	618	711	697	661	699	745	815	960	935	907	830	640	631	586	595	709	984	1013	707	640	698	701	584	585	588	612	656	599	634	621	734	817	851	864	823	719	670	737	727	922	706	676	638	553	526	509	441	408	418
	242	291	302	283	328	327	442	456	392	457	381	436	394	439	436	429	498	478	535	371	399	371	363	362	405	485	488	460	485	458	497	674	749	817	788	968	1161	1317	1540	1690	1343	1091	1027	1014	1053	1050	1072	906	806
	164	142	163	140	177	151	124	136	133	140	142	150	186	219	165	188	186	153	147	130	135	139	145	134	154	160	177	174	156	166	151	157	156	200	158	136	135	119	124	106	126	122	103	119	108	147	127	102	106
	214	208	200	150	150	150	142	142	163	148	141	173	153	143	196	235	216	221	285	226	214	203	220	240	228	255	239	263	225	243	289	288	295	334	334	307	368	407	391	364	341	326	320	316	308	324	292	304	312
	27	43	34	35	25	23	31	21	34	22	24	27	27	22	29	26	20	27	33	27	21	21	33	20	18	29	25	19	41	33	30	31	27	41	37	37	29	35	27	32	25	30	27	27	19	31	19	23	31
	14	16	11	7	9	7	15	7	16	7	11	11	16	13	16	22	18	27	20	21	34	27	40	44	31	33	49	43	38	51	61	57	60	62	54	66	72	75	83	124	110	104	120	127	136	89	81	71	75
	510	459	449	416	418	375	363	359	388	393	386	427	456	592	428	328	284	292	285	283	270	244	227	221	234	245	250	247	239	258	258	284	322	408	345	333	392	400	394	545	793	791	638	618	716	760	733	732	813
	124	120	109	106	112	104	64	34	48	44	38	44	35	39	42	41	40	43	35	47	40	46	55	53	53	76	189	133	126	135	169	182	154	120	116	157	161	170	142	146	143	156	153	163	165	193	209	287	433
	83	109	85	111	122	117	153	177	176	153	124	101	96	114	94	95	106	102	99	98	94	105	105	84	87	73	60	67	60	75	88	101	121	117	132	208	192	169	147	142	166	152	123	111	95	70	83	71	75
	21	20	28	25	27	19	15	19	27	27	29	33	30	27	29	41	51	53	55	90	87	98	96	93	149	106	114	113	103	94	126	142	178	149	156	157	213	233	310	366	389	499	574	651	677	822	819	763	779
	74	65	77	65	79	67	81	87	85	104	100	112	180	140	133	151	165	236	173	148	146	155	146	188	139	134	141	151	147	146	188	183	166	208	197	199	193	190	164	181	160	116	131	121	135	136	150	165	166
	10	12	15	11	11	10	8	14	8	7	12	7	7	11	6	7	3	6	10	4	6	11	8	24	23	17	17	21	19	19	53	75	81	86	109	161	190	168	174	194	195	201	235	269	288	356	451	501	424
	59	50	33	57	50	83	126	123	63	28	24	30	17	22	27	19	28	26	33	25	35	32	49	43	52	62	74	77	161	172	114	121	105	107	101	109	157	215	228	254	292	365	373	375	409	440	448	434	429
	85	71	71	75	76	102	79	50	47	36	33	34	32	25	30	29	28	27	24	19	34	26	24	25	29	25	28	28	27	32	28	20	29	24	29	23	17	21	23	31	21	22	23	23	23	28	29	22	34
	142	140	145	174	185	136	121	112	110	94	72	101	72	77	82	63	81	75	67	65	49	63	52	50	62	59	40	67	66	74	93	64	74	63	75	85	77	96	91	92	115	156	150	100	102	113	128	141	145
	0	0	0	0	0	0	0	0	0	0	0	0	0	0	0	0	0	0	0	0	0	0	0	0	0	0	0	0	0	0	0	0	0	0	0	0	0	0	0	0	0	0	0	0	0	0	0	0	0
	474	543	552	497	475	482	452	491	510	516	512	433	457	396	364	358	327	328	305	297	273	251	272	277	222	199	190	198	192	215	208	257	254	278	259	244	241	237	227	219	238	228	253	281	302	330	346	357	353
	46	29	50	47	48	52	62	79	113	100	41	14	18	14	11	13	10	9	12	13	9	17	12	14	13	12	20	18	30	21	25	22	30	27	27	44	58	56	54	55	59	55	82	68	81	79	84	142	180
	617	621	623	453	431	441	320	304	393	418	453	464	536	370	354	407	484	656	650	576	590	514	464	486	576	512	633	439	358	397	442	415	361	274	210	207	197	207	183	175	180	161	141	151	169	152	153	74	44
	12	5	4	6	3	8	9	4	9	3	4	3	2	9	6	5	4	3	7	4	29	45	35	36	40	40	43	33	36	42	38	40	34	40	37	48	38	42	52	83	121	108	131	346	259	234	229	237	219
	16	22	30	22	28	27	30	29	25	30	39	51	38	40	40	43	39	32	36	30	25	34	29	30	21	36	24	21	32	25	34	30	29	34	33	31	39	35	75	88	96	85	78	81	73	80	62	78	66
	2	2	1	1	4	2	0	2	1	1	0	2	0	1	2	1	1	1	0	2	3	0	0	1	0	2	1	2	1	0	2	1	2	2	0	2	1	3	1	1	2	4	0	0	7	2	13	26	37
	2	0	5	2	3	1	6	1	1	6	2	5	6	2	8	3	10	5	8	10	10	9	13	13	12	21	79	73	77	101	129	118	114	116	143	103	89	90	78	84	80	83	68	86	82	86	107	133	189
	40	113	126	109	116	124	146	107	123	114	105	124	113	119	140	138	129	130	143	124	132	150	119	150	152	131	153	160	154	163	158	202	186	222	234	307	359	487	495	504	537	587	694	817	616	542	517	510	522
	39	32	37	75	135	104	83	78	70	69	72	77	89	101	116	154	115	77	68	58	57	68	49	43	30	41	26	23	34	30	27	25	22	20	29	31	11	37	18	22	22	31	19	19	30	21	22	23	26
	23	28	27	25	28	23	25	38	26	30	32	32	42	40	40	33	41	44	39	47	36	46	45	56	48	59	73	76	95	114	109	110	108	130	142	153	143	147	151	141	160	194	270	365	461	444	457	490	507
	21	13	19	20	20	16	15	23	48	57	58	43	44	48	44	41	48	50	45	53	47	66	70	82	69	68	72	73	66	76	79	72	91	96	120	139	118	109	91	82	89	81	84	71	95	82	103	98	103
	178	164	125	90	104	98	83	96	93	110	120	138	118	107	98	110	110	105	94	96	97	97	98	101	100	84	100	93	108	96	91	100	105	104	124	107	147	169	143	177	178	148	219	308	243	311	310	260	285
	15	8	2	13	7	10	14	7	6	20	18	12	13	18	13	14	22	16	35	69	75	99	104	138	171	109	106	117	192	207	248	275	198	179	117	118	132	133	132	177	158	186	232	300	314	215	197	204	191
	0	0	0	0	0	1	1	0	0	0	0	0	0	0	0	0	0	0	0	1	0	0	0	1	0	0	1	0	0	0	1	0	1	0	0	0	0	0	1	0	0	0	2	1	0	1	0	1	0
	102	111	117	92	121	145	138	108	78	88	80	95	100	120	102	114	130	151	204	219	212	170	129	106	96	103	124	196	167	189	159	175	158	170	181	202	211	222	265	309	432	404	344	443	437	447	519	528	552
	154	157	200	274	249	210	208	205	255	224	190	172	165	188	200	344	407	314	200	207	171	168	178	219	222	225	229	205	223	217	220	204	233	235	261	319	323	295	300	283	254	264	222	232	254	253	249	231	224
	110	82	87	89	80	70	78	77	95	98	105	142	240	215	199	187	176	178	174	170	187	176	167	182	181	193	177	199	238	204	211	223	212	283	227	258	266	376	336	332	456	518	493	454	447	445	558	605	591
	278	192	159	148	130	123	116	120	110	118	102	108	104	115	108	108	115	113	117	117	118	117	92	84	96	72	86	83	83	97	88	96	101	130	134	165	174	72	55	55	46	56	48	50	52	56	57	54	59
	0	0	6	2	1	0	2	0	0	1	0	0	0	4	2	1	1	1	0	1	12	24	21	19	19	23	21	19	21	27	26	36	40	29	31	33	181	236	96	81	64	64	62	53	57	50	53	58	53
	8	13	12	18	22	22	18	24	17	17	15	15	19	20	14	12	16	17	15	16	18	9	18	12	17	17	16	19	14	24	15	20	27	19	22	29	27	28	30	24	42	31	46	39	49	42	78	182	150
	20	21	19	23	19	21	16	20	15	17	14	17	16	23	19	22	13	19	29	50	47	48	65	56	95	118	107	112	107	102	103	106	109	109	116	130	144	194	121	111	113	120	183	144	160	186	211	277	319
	122	76	52	73	53	65	66	61	72	85	85	132	135	112	100	94	84	107	99	85	77	82	84	82	119	183	155	151	164	150	162	178	170	267	305	280	263	218	196	208	280	360	477	467	388	383	364	357	372
	220	227	233	222	255	251	263	235	256	255	270	291	359	388	452	541	621	544	509	525	668	759	845	912	900	855	959	951	911	770	798	749	743	823	699	633	570	516	426	584	580	387	336	290	258	255	258	273	292
	54	41	39	43	30	30	34	24	31	31	24	32	29	33	33	34	42	35	32	35	30	26	23	34	27	27	39	38	34	43	37	40	50	38	44	57	44	69	93	109	124	157	168	179	194	164	155	160	145
	32	44	41	57	41	50	55	72	69	87	84	89	112	148	152	139	141	142	141	143	157	136	83	100	93	88	121	129	126	135	125	79	75	81	78	80	81	77	88	87	97	107	112	237	260	182	156	132	121
	111	121	127	131	159	134	137	134	156	148	176	138	158	116	120	154	160	165	163	163	213	199	200	191	213	216	238	270	292	293	324	373	393	311	295	291	218	235	301	326	399	379	347	443	252	204	196	198	183
	172	149	144	164	161	169	181	176	132	141	141	134	123	130	135	143	158	177	209	214	205	194	171	164	224	240	216	206	211	211	267	297	315	299	324	305	328	344	352	312	290	304	304	360	466	591	846	761	772
	258	237	217	195	257	235	266	234	192	231	208	184	202	166	187	203	209	228	222	249	227	249	270	315	413	451	453	391	330	337	324	351	367	392	499	441	432	496	447	442	402	372	296	252	207	236	207	213	205
	49	40	23	28	27	30	23	18	28	22	16	25	21	15	25	22	25	28	21	37	46	82	104	99	77	68	76	65	97	144	170	164	134	143	131	132	131	143	136	134	138	195	240	153	155	145	141	136	151
	546	518	650	568	475	415	378	364	394	398	467	483	535	480	471	460	391	365	369	379	388	417	495	503	735	387	344	347	345	336	354	412	292	266	230	235	249	271	312	321	343	397	355	285	317	278	303	243	626
	15	8	10	7	8	7	8	3	9	3	8	6	5	5	8	5	10	10	3	8	6	8	11	24	35	25	25	22	23	24	25	21	23	33	19	29	26	27	28	31	34	34	44	36	59	93	102	101	116
	29	34	34	37	46	37	40	42	39	43	55	50	70	54	48	45	42	46	42	44	50	45	57	56	68	83	56	53	45	38	43	28	45	41	31	42	40	50	50	58	57	58	57	61	65	46	46	53	45
	38	48	37	46	30	44	46	52	41	33	39	36	39	24	38	32	39	41	39	40	22	20	21	27	41	80	80	64	51	50	48	40	46	50	40	34	37	40	30	38	35	33	31	37	35	30	37	32	36
	40	79	104	84	69	61	64	53	53	53	57	56	50	55	65	65	59	69	58	74	58	70	87	101	139	135	120	103	98	83	82	93	94	105	100	130	230	254	231	219	227	211	235	263	292	283	302	311	410
	10	9	9	5	12	21	34	35	32	32	41	32	37	41	97	107	68	77	66	69	63	70	76	82	113	122	34	32	26	26	27	36	33	28	24	35	29	26	28	33	18	32	25	34	29	33	21	38	32
	2	1	3	1	3	0	2	2	1	1	1	4	1	3	1	2	2	1	2	1	6	3	3	3	4	3	3	6	8	5	6	4	10	7	6	7	17	37	37	42	28	29	37	27	30	37	79	83	92
	18	17	23	18	13	17	14	17	15	14	16	16	10	26	25	31	52	59	57	64	70	80	86	99	132	135	134	127	130	127	136	130	143	132	201	195	187	185	206	246	253	250	284	301	340	344	342	390	396
	40	43	40	45	45	51	39	48	48	55	48	53	69	53	70	65	83	58	70	60	70	70	71	75	76	73	92	119	144	136	156	85	75	79	68	79	74	82	82	90	91	93	100	105	112	110	121	128	168
	69	84	92	111	190	194	211	174	171	146	140	138	135	126	163	161	187	287	394	337	310	312	358	352	331	344	362	405	384	372	362	310	312	377	336	328	247	261	287	245	204	199	179	171	169	184	166	182	157
	269	316	384	350	339	347	365	351	385	367	426	408	473	455	439	557	469	490	487	509	490	557	532	581	717	723	666	672	588	589	645	658	612	681	678	805	855	843	761	854	1019	991	998	1045	1003	1052	1047	908	618
	27	20	33	23	32	22	30	30	30	25	33	34	45	45	59	96	84	76	68	61	60	52	44	52	40	43	38	48	47	48	74	67	49	41	39	35	30	30	28	23	28	27	24	38	61	71	80	101	114
	44	40	43	46	54	66	84	57	36	30	19	18	13	13	19	14	13	18	11	14	10	17	18	10	15	18	14	20	15	17	17	27	31	29	35	30	35	32	37	28	38	35	44	43	40	41	175	250	253
	356	392	421	477	533	492	574	547	549	538	436	442	452	491	524	443	450	487	411	397	328	392	371	342	367	360	347	381	403	448	441	468	519	544	493	476	403	386	388	380	409	467	507	654	461	486	571	575	479
	165	145	149	173	177	179	160	168	155	170	151	152	230	225	207	203	221	239	236	231	183	169	161	162	140	152	147	142	142	168	149	166	168	246	242	263	247	288	270	301	335	324	341	342	379	357	349	366	353
	7	7	5	7	5	6	6	6	6	39	71	51	42	36	34	24	27	25	25	25	24	23	25	30	28	23	22	19	22	19	21	20	20	16	23	20	12	24	17	18	9	10	16	7	10	11	7	11	11
	109	84	72	67	84	81	95	85	123	127	158	132	97	111	85	73	77	80	83	82	72	97	73	96	106	110	102	124	140	126	152	155	149	175	257	184	183	150	155	146	153	153	161	151	149	166	165	192	185
	46	45	45	35	27	30	29	21	28	23	21	25	23	22	27	24	26	28	35	40	61	85	102	102	113	134	98	96	88	87	72	62	52	54	40	53	39	44	44	47	46	42	51	72	123	156	175	207	206
	-DOX (Rear Values)
Orientation	-89.5	-88.5	-87.5	-86.5	-85.5	-84.5	-83.5	-82.5	-81.5	-80.5	-79.5	-78.5	-77.5	-76.5	-75.5	-74.5	-73.5	-72.5	-71.5	-70.5	-69.5	-68.5	-67.5	-66.5	-65.5	-64.5	-63.5	-62.5	-61.5	-60.5	-59.5	-58.5	-57.5	-56.5	-55.5	-54.5	-53.5	-52.5	-51.5	-50.5	-49.5	-48.5	-47.5	-46.5	-45.5	-44.5	-43.5	-42.5	-41.5
individual cells	-44	-39	-35	-33	-40	-32	-37	-40	-32	-33	-39	-29	-37	-36	-32	-46	-37	-39	-41	-52	-48	-49	-49	-63	-57	-59	-64	-72	-100	-112	-86	-97	-134	-108	-101	-103	-102	-103	-95	-85	-85	-98	-99	-102	-108	-135	-184	-187	-191
	-2	-3	0	0	0	0	0	0	0	-1	0	-4	-1	0	-1	-1	0	0	0	-3	-2	-1	-2	-1	-3	-3	-1	-2	0	-3	-3	-3	-14	-13	-23	-33	-63	-75	-79	-80	-92	-113	-115	-129	-117	-137	-143	-151	-167
	-292	-337	-350	-236	-195	-173	-172	-200	-216	-187	-178	-166	-153	-161	-122	-159	-129	-130	-127	-172	-157	-156	-109	-111	-132	-122	-141	-130	-134	-154	-166	-231	-207	-173	-190	-199	-218	-223	-291	-349	-287	-293	-357	-357	-348	-362	-289	-284	-253
	-11	-11	-16	-19	-16	-10	-8	-23	-12	-17	-14	-17	-16	-22	-11	-17	-24	-14	-26	-14	-23	-23	-21	-28	-28	-23	-31	-29	-25	-42	-31	-44	-38	-53	-60	-55	-59	-46	-89	-93	-101	-125	-158	-142	-144	-155	-166	-188	-217
	-90	-93	-85	-97	-90	-88	-166	-156	-166	-156	-141	-152	-170	-175	-147	-153	-145	-150	-161	-171	-165	-170	-264	-297	-721	-1415	-736	-444	-421	-370	-326	-289	-282	-270	-161	-151	-196	-151	-104	-81	-57	-52	-45	-40	-65	-65	-59	-55	-71
	-15	-16	-21	-21	-18	-19	-22	-27	-23	-25	-26	-31	-20	-29	-33	-25	-42	-36	-34	-37	-44	-47	-36	-45	-61	-53	-62	-87	-68	-69	-54	-70	-70	-57	-62	-65	-64	-85	-78	-95	-102	-175	-308	-327	-352	-351	-332	-326	-257
	-14	-19	-14	-14	-13	-17	-14	-20	-16	-15	-19	-20	-23	-45	-39	-54	-50	-61	-72	-119	-108	-71	-68	-65	-55	-33	-35	-31	-29	-21	-32	-26	-30	-31	-26	-33	-27	-30	-41	-37	-88	-94	-111	-173	-143	-215	-247	-253	-265
	-63	-54	-63	-50	-51	-55	-52	-53	-53	-45	-57	-63	-62	-58	-66	-72	-87	-93	-100	-71	-77	-70	-68	-71	-62	-60	-61	-76	-82	-84	-88	-107	-88	-93	-79	-89	-83	-84	-80	-81	-84	-107	-117	-168	-187	-183	-168	-154	-206
	-444	-403	-392	-406	-427	-432	-505	-518	-620	-505	-559	-500	-420	-433	-506	-425	-355	-311	-258	-246	-237	-195	-174	-158	-160	-150	-153	-139	-145	-160	-145	-164	-223	-254	-243	-214	-188	-151	-146	-172	-175	-163	-182	-172	-217	-187	-209	-212	-296
	-79	-74	-80	-74	-94	-98	-150	-161	-165	-150	-169	-173	-218	-222	-231	-244	-215	-194	-196	-212	-220	-215	-232	-245	-252	-259	-291	-281	-274	-299	-318	-455	-636	-557	-497	-504	-453	-481	-484	-505	-506	-509	-498	-496	-516	-517	-464	-464	-440
	-7	-5	-4	-8	-8	-4	-5	-5	-29	-43	-40	-43	-54	-51	-41	-45	-42	-53	-98	-12	-23	-12	-17	-13	-13	-7	-15	-7	-39	-53	-47	-53	-54	-42	-14	-11	-7	-9	-9	-10	-8	-11	-7	-9	-7	-8	-7	-5	-4
	-58	-54	-63	-62	-54	-61	-78	-64	-77	-93	-90	-131	-167	-231	-244	-247	-230	-263	-292	-319	-126	-105	-105	-124	-121	-110	-160	-174	-135	-120	-124	-116	-129	-123	-127	-247	-255	-250	-283	-367	-792	-955	-811	-728	-677	-660	-520	-522	-487
	-1	-2	0	-1	0	-2	0	-2	-1	-1	-2	0	-1	-1	-2	-1	0	-1	0	-2	-1	0	-1	-3	-1	-1	-1	-2	-2	-1	-2	0	-2	-3	-3	-2	-4	-5	-1	-6	-4	-40	-63	-47	-61	-69	-54	-98	-101
	-66	-56	-75	-73	-71	-82	-131	-36	-26	-30	-25	-31	-45	-87	-97	-105	-109	-116	-132	-149	-334	-264	-154	-123	-130	-73	-61	-50	-40	-34	-41	-29	-28	-25	-33	-25	-25	-24	-13	-40	-17	-22	-20	-24	-22	-19	-32	-23	-20
	-115	-133	-78	-122	-140	-126	-130	-139	-137	-126	-117	-128	-143	-143	-145	-124	-129	-120	-131	-105	-114	-115	-103	-116	-115	-126	-106	-151	-151	-190	-203	-249	-194	-226	-218	-192	-168	-138	-125	-142	-146	-149	-188	-179	-206	-204	-247	-287	-279
	0	0	0	0	0	0	0	0	0	0	0	0	0	0	0	0	0	0	0	0	0	0	0	0	0	0	0	0	0	0	0	0	0	0	0	0	0	0	0	0	0	0	0	0	0	0	0	0	0
	-156	-198	-139	-157	-186	-214	-202	-185	-164	-167	-161	-137	-153	-133	-155	-157	-178	-155	-175	-205	-194	-209	-231	-331	-217	-166	-166	-138	-128	-136	-128	-108	-129	-137	-126	-137	-146	-157	-192	-250	-261	-242	-219	-209	-184	-164	-155	-146	-122
	-23	-16	-22	-19	-18	-16	-21	-32	-38	-32	-34	-29	-38	-37	-31	-43	-35	-42	-32	-50	-35	-44	-43	-43	-40	-49	-49	-49	-53	-59	-63	-60	-77	-82	-83	-94	-104	-126	-131	-185	-195	-209	-245	-254	-230	-225	-289	-321	-418
	-28	-41	-38	-46	-113	-76	-64	-47	-41	-49	-34	-31	-33	-28	-41	-31	-29	-40	-37	-33	-44	-37	-55	-105	-134	-162	-159	-155	-171	-213	-269	-241	-161	-123	-90	-83	-92	-95	-109	-90	-107	-120	-113	-138	-174	-195	-208	-222	-209
	-40	-43	-33	-33	-20	-22	-22	-18	-23	-18	-28	-19	-20	-14	-18	-11	-26	-16	-20	-16	-20	-20	-24	-18	-16	-28	-16	-22	-21	-25	-41	-48	-46	-62	-81	-124	-154	-192	-257	-420	-674	-570	-440	-370	-316	-236	-227	-246	-276
	-9	-10	-5	-7	-9	-9	-11	-11	-7	-9	-12	-12	-9	-14	-11	-14	-16	-17	-19	-15	-17	-22	-19	-19	-17	-20	-17	-29	-14	-18	-28	-22	-26	-25	-26	-18	-34	-26	-35	-28	-31	-40	-36	-51	-61	-91	-99	-108	-123
	0	0	0	0	0	0	0	0	0	0	0	0	0	0	0	0	0	0	0	0	0	0	0	0	0	0	0	0	0	0	0	0	0	0	0	0	0	0	0	0	0	0	0	0	0	0	0	0	-50
	-94	-85	-72	-102	-81	-105	-104	-141	-64	-63	-58	-67	-66	-56	-60	-72	-69	-74	-81	-77	-55	-50	-41	-67	-81	-79	-72	-68	-93	-65	-37	-29	-30	-48	-30	-39	-39	-39	-39	-37	-36	-34	-38	-32	-37	-35	-37	-40	-35
	-13	-11	-5	-7	-12	-6	-5	-6	-12	-7	-5	-11	-6	-5	-10	-7	-6	-9	-8	-7	-4	-8	-9	-5	-6	-7	-7	-7	-3	-7	-8	-6	-6	-3	-5	-5	-3	-4	-4	-5	-3	-4	-3	-3	-2	-2	-8	-5	-1
	-91	-109	-148	-154	-135	-146	-155	-147	-195	-176	-168	-162	-188	-191	-173	-174	-163	-176	-178	-203	-191	-184	-191	-194	-183	-194	-171	-158	-152	-157	-149	-154	-130	-144	-140	-155	-147	-140	-139	-139	-144	-125	-138	-132	-131	-140	-142	-163	-244
	-3	-8	-7	-3	-6	-6	-7	-2	-8	-5	-7	-4	-2	-8	-7	-4	-6	-3	-7	-20	-288	-296	-176	-121	-156	-134	-133	-119	-130	-116	-91	-119	-118	-90	-93	-98	-126	-108	-101	-115	-105	-118	-127	-229	-209	-194	-209	-206	-171
	-147	-108	-130	-114	-130	-106	-127	-122	-138	-129	-149	-154	-173	-180	-276	-141	-120	-138	-140	-154	-181	-191	-140	-110	-89	-91	-71	-85	-85	-70	-81	-75	-81	-91	-81	-101	-103	-120	-139	-124	-142	-139	-174	-211	-181	-182	-178	-227	-321
	-29	-23	-23	-26	-17	-18	-32	-37	-23	-36	-27	-32	-27	-25	-29	-26	-25	-19	-31	-37	-39	-46	-60	-70	-94	-106	-126	-83	-82	-71	-69	-57	-53	-49	-52	-55	-39	-44	-41	-39	-43	-40	-40	-32	-37	-45	-45	-37	-48
	-25	-28	-24	-30	-31	-26	-21	-30	-25	-22	-24	-23	-25	-24	-24	-21	-29	-23	-32	-28	-34	-35	-41	-59	-82	-72	-65	-64	-63	-91	-73	-73	-67	-54	-64	-50	-43	-47	-45	-46	-38	-34	-41	-46	-54	-53	-51	-60	-52
	-9	-4	-10	-13	-11	-12	-16	-16	-21	-25	-35	-49	-56	-70	-68	-75	-67	-68	-64	-37	-28	-20	-13	-11	-9	-8	-8	-6	-6	-5	-5	-4	-3	-5	-3	-2	-2	-5	-2	-1	-3	-4	-4	-2	-1	-5	-54	-89	-43
	0	0	0	0	0	0	0	0	0	0	0	0	0	0	0	0	0	0	0	0	0	0	0	0	0	0	0	0	0	0	0	0	0	0	0	0	0	0	0	-119	-94	-83	-75	-63	-64	-58	-55	-49	-56
	-95	-102	-99	-92	-96	-89	-87	-84	-106	-85	-92	-95	-87	-79	-114	-142	-130	-118	-106	-109	-121	-116	-114	-138	-135	-151	-168	-216	-194	-200	-207	-251	-238	-264	-309	-332	-388	-390	-374	-466	-441	-474	-437	-491	-530	-471	-422	-413	-390
	0	0	0	0	0	0	0	0	0	0	0	0	0	0	0	0	0	0	0	0	0	0	0	0	0	-17	-32	-39	-44	-41	-43	-43	-40	-38	-38	-37	-28	-35	-34	-27	-29	-34	-30	-27	-32	-31	-27	-32	-34
	-3	-7	-2	-3	-2	-4	-1	-8	-5	0	-2	-3	-3	-5	-6	-5	-4	-4	-4	-5	-5	-4	-10	-6	-7	-8	-9	-8	-13	-4	-22	-98	-74	-69	-63	-76	-64	-56	-55	-51	-57	-52	-56	-60	-76	-107	-264	-221	-183
	-39	-43	-35	-25	-36	-31	-37	-34	-20	-32	-27	-36	-40	-20	-33	-31	-42	-39	-40	-41	-53	-60	-49	-76	-79	-79	-86	-90	-84	-99	-81	-70	-71	-65	-62	-62	-53	-61	-54	-74	-54	-46	-63	-56	-51	-55	-54	-48	-52
	-118	-137	-106	-129	-134	-139	-129	-154	-151	-158	-157	-151	-145	-143	-166	-175	-175	-233	-200	-198	-192	-196	-212	-216	-236	-279	-295	-332	-253	-269	-278	-319	-335	-324	-285	-235	-257	-227	-212	-212	-200	-219	-188	-225	-206	-203	-236	-263	-270
	-35	-28	-11	-11	-12	-14	-10	-10	-7	-12	-13	-18	-7	-15	-13	-13	-16	-17	-18	-20	-23	-19	-20	-29	-27	-28	-26	-35	-35	-45	-39	-86	-86	-68	-89	-95	-126	-134	-146	-145	-170	-170	-168	-197	-209	-201	-198	-213	-294
	0	0	0	0	0	0	0	0	0	0	0	0	0	0	0	0	0	0	0	0	0	0	0	0	0	0	0	0	0	0	0	0	0	0	0	0	0	0	0	0	0	-47	-166	-194	-193	-161	-184	-578	-602
	-11	-5	-9	-6	-9	-12	-9	-9	-10	-14	-12	-13	-13	-14	-16	-17	-18	-17	-17	-20	-18	-11	-7	-8	-6	-5	-4	-6	-8	-10	-14	-12	-9	-16	-9	-13	-91	-96	-70	-66	-74	-128	-123	-150	-158	-190	-214	-157	-134
	-185	-192	-200	-203	-217	-241	-287	-389	-393	-264	-258	-238	-222	-222	-146	-105	-109	-92	-106	-92	-103	-96	-107	-78	-105	-91	-105	-81	-100	-95	-99	-94	-114	-116	-183	-269	-272	-248	-253	-248	-235	-211	-252	-252	-248	-272	-271	-246	-230
	-112	-128	-106	-99	-105	-94	-108	-108	-109	-111	-116	-129	-150	-159	-129	-128	-149	-133	-165	-174	-202	-181	-171	-163	-167	-176	-239	-271	-280	-486	-309	-232	-201	-187	-181	-168	-159	-173	-147	-148	-127	-141	-125	-126	-133	-181	-149	-140	-152
	-9	-13	-8	-8	-12	-7	-8	-7	-9	-7	-5	-8	-2	-10	-6	-5	-4	-5	-12	-5	-6	-4	-4	-8	-11	-7	-11	-7	-13	-9	-12	-12	-13	-11	-14	-13	-18	-17	-16	-22	-15	-75	-176	-479	-268	-264	-284	-237	-245
	-5	-3	-6	-7	-14	-3	-6	-6	-11	-8	-11	-8	-16	-4	-13	-11	-10	-15	-11	-13	-16	-14	-11	-15	-16	-24	-27	-105	-112	-106	-117	-99	-99	-106	-104	-114	-113	-133	-168	-155	-162	-158	-125	-132	-146	-124	-140	-139	-134
	-12	-11	-9	-10	-16	-10	-14	-10	-15	-14	-14	-17	-13	-20	-18	-17	-15	-15	-17	-23	-14	-17	-14	-18	-20	-16	-14	-18	-19	-33	-31	-29	-21	-13	-21	-17	-28	-16	-18	-24	-23	-19	-26	-24	-38	-56	-117	-231	-289
	-66	-65	-63	-37	-48	-59	-46	-145	-78	-50	-37	-34	-40	-23	-25	-20	-18	-23	-20	-12	-17	-13	-16	-17	-15	-12	-18	-14	-11	-17	-12	-25	-23	-23	-22	-23	-28	-32	-38	-45	-87	-99	-112	-123	-160	-202	-206	-175	-177
	-36	-33	-38	-23	-27	-28	-21	-31	-26	-16	-26	-23	-26	-19	-25	-25	-17	-29	-25	-27	-30	-26	-23	-28	-24	-34	-31	-20	-33	-30	-31	-35	-34	-39	-39	-36	-41	-40	-43	-53	-42	-49	-52	-70	-68	-94	-83	-80	-81
	-161	-179	-208	-234	-182	-169	-172	-137	-164	-173	-161	-145	-223	-365	-293	-312	-284	-301	-343	-324	-295	-294	-284	-371	-329	-379	-367	-416	-423	-546	-629	-497	-384	-323	-285	-307	-280	-298	-328	-297	-360	-481	-513	-487	-438	-420	-386	-514	-540
	-4	-5	-7	-6	-5	-15	-4	-5	-10	-6	-8	-9	-10	-11	-14	-15	-19	-21	-25	-22	-30	-28	-25	-26	-24	-27	-21	-17	-23	-19	-24	-21	-21	-18	-27	-75	-93	-91	-111	-110	-138	-174	-252	-361	-368	-180	-143	-127	-122
	-122	-162	-132	-123	-109	-115	-109	-94	-98	-99	-120	-87	-129	-116	-150	-179	-182	-179	-154	-105	-95	-84	-74	-85	-55	-75	-77	-62	-67	-64	-77	-70	-68	-80	-61	-81	-76	-99	-83	-95	-87	-112	-119	-125	-254	-357	-465	-479	-653
	-6	-6	-6	-6	-3	-2	-6	-2	-5	-3	-4	-3	-5	-8	-3	-8	-4	-6	-7	-9	-6	-25	-31	-37	-31	-45	-44	-62	-63	-120	-149	-97	-166	-191	-236	-212	-187	-203	-225	-243	-212	-238	-287	-282	-275	-292	-531	-462	-431
	-99	-103	-112	-114	-114	-92	-102	-100	-99	-126	-91	-109	-109	-119	-117	-116	-117	-134	-126	-183	-248	-354	-445	-400	-290	-246	-242	-293	-267	-313	-286	-298	-312	-318	-395	-532	-398	-372	-380	-390	-455	-497	-534	-542	-576	-601	-597	-516	-373
	-480	-489	-440	-401	-337	-276	-268	-233	-202	-157	-154	-129	-150	-142	-148	-161	-165	-190	-206	-185	-155	-164	-160	-265	-226	-201	-207	-203	-218	-249	-230	-230	-170	-134	-124	-137	-54	-79	-90	-100	-107	-112	-105	-99	-108	-131	-127	-140	-165
	-1	-3	-4	-2	0	-4	-1	0	-2	-3	0	-1	0	0	0	-2	-2	-3	-1	-2	0	-2	-1	-2	0	-2	-1	0	-4	0	-2	-2	-1	-3	-3	-1	-3	-3	-3	-3	-3	0	-2	-7	-5	-4	-3	-11	-6
	-844	-893	-851	-770	-908	-897	-753	-763	-861	-858	-813	-659	-586	-590	-624	-526	-597	-577	-507	-493	-496	-530	-586	-612	-535	-341	-297	-312	-308	-314	-287	-325	-372	-309	-265	-205	-197	-193	-239	-276	-224	-255	-314	-74	-65	-69	-67	-106	-350
	0	0	0	0	0	0	0	0	0	0	0	0	0	0	0	0	0	0	0	0	0	0	0	0	0	0	0	0	0	0	0	0	0	0	0	0	0	0	0	0	0	0	0	0	0	0	0	0	0
	-11	-18	-14	-14	-15	-14	-22	-29	-30	-41	-40	-47	-39	-38	-33	-36	-42	-44	-41	-46	-39	-66	-45	-67	-90	-133	-115	-133	-143	-145	-176	-172	-153	-186	-159	-186	-187	-186	-172	-189	-225	-268	-337	-297	-312	-286	-258	-244	-267
	-56	-53	-52	-53	-54	-121	-164	-170	-134	-123	-132	-102	-86	-74	-64	-86	-76	-127	-143	-144	-155	-146	-139	-127	-111	-117	-122	-101	-97	-95	-100	-98	-90	-98	-106	-109	-100	-113	-111	-104	-89	-77	-36	-33	-17	-37	-30	-25	-29
	-113	-58	-37	-31	-26	-21	-21	-16	-16	-11	-14	-9	-17	-12	-7	-8	-12	-8	-7	-10	-6	-11	-8	-8	-10	-10	-8	-18	-28	-26	-29	-35	-35	-46	-62	-114	-155	-129	-108	-102	-94	-87	-91	-86	-97	-99	-97	-105	-125
	-1	-1	0	-2	-3	-2	-1	-1	-2	0	-2	-4	-1	0	-2	0	-1	-5	-2	0	-1	-2	-1	-2	-2	-2	-1	-1	-3	-1	0	-2	0	-5	-1	-6	-21	-19	-47	-51	-60	-52	-66	-50	-58	-46	-59	-48	-51
	-68	-80	-84	-118	-93	-104	-77	-79	-57	-53	-31	-35	-37	-37	-33	-34	-24	-28	-19	-16	-19	-21	-37	-115	-134	-129	-107	-102	-102	-95	-98	-93	-101	-116	-108	-127	-145	-255	-238	-212	-214	-246	-224	-241	-220	-185	-181	-167	-168
	-8	-7	-4	-4	-5	-2	-5	0	-3	-2	-4	-2	-2	-3	-2	-2	-2	-2	-2	-1	-1	-3	-1	-3	-2	-2	-2	-1	-4	-2	-1	0	-1	0	0	0	0	0	-10	-12	-12	-10	-16	-14	-17	-19	-51	-76	-78
	-51	-51	-41	-57	-47	-49	-56	-61	-52	-68	-60	-79	-68	-67	-78	-76	-90	-98	-108	-139	-136	-122	-189	-201	-193	-222	-137	-148	-142	-128	-139	-111	-108	-101	-124	-94	-97	-102	-110	-105	-118	-110	-126	-130	-181	-176	-224	-178	-176
	-58	-60	-87	-82	-74	-63	-58	-61	-54	-58	-63	-53	-56	-53	-60	-64	-68	-69	-62	-71	-111	-97	-103	-139	-188	-234	-254	-226	-235	-283	-338	-302	-324	-295	-224	-189	-167	-169	-152	-148	-149	-148	-140	-163	-134	-123	-135	-152	-139
	-241	-239	-295	-381	-477	-525	-473	-439	-405	-383	-381	-356	-380	-372	-364	-376	-394	-456	-531	-626	-688	-707	-776	-928	-1197	-1383	-1292	-1301	-1465	-1664	-1861	-2180	-2015	-1169	-1256	-1241	-920	-859	-736	-714	-490	-477	-477	-420	-251	-251	-245	-320	-351
	-47	-58	-38	-44	-48	-44	-47	-50	-51	-58	-58	-62	-61	-75	-104	-79	-79	-74	-64	-70	-64	-58	-55	-101	-98	-136	-180	-283	-291	-278	-322	-201	-207	-205	-215	-266	-352	-509	-472	-471	-558	-626	-721	-792	-711	-793	-656	-726	-626
	-11	-12	-12	-18	-13	-15	-13	-13	-18	-12	-20	-19	-12	-19	-15	-20	-16	-21	-18	-17	-30	-23	-24	-40	-27	-30	-26	-26	-28	-23	-27	-15	-29	-27	-28	-29	-32	-21	-31	-29	-21	-29	-26	-28	-31	-28	-24	-22	-25
	-220	-288	-298	-250	-243	-230	-267	-402	-416	-414	-424	-504	-431	-544	-736	-786	-720	-708	-786	-860	-897	-1104	-1140	-1067	-1214	-1179	-1149	-1076	-1082	-1123	-1239	-1444	-1332	-1023	-857	-762	-730	-710	-712	-716	-626	-605	-541	-277	-232	-251	-227	-242	-236
	-86	-113	-138	-94	-76	-39	-36	-29	-29	-41	-52	-29	-48	-40	-33	-40	-39	-26	-28	-40	-29	-36	-41	-35	-29	-47	-49	-35	-56	-50	-43	-51	-45	-63	-86	-80	-94	-80	-89	-108	-120	-110	-103	-119	-125	-153	-163	-163	-138
	-307	-401	-88	-65	-57	-47	-72	-35	-33	-28	-22	-17	-24	-19	-19	-17	-21	-17	-14	-9	-20	-16	-12	-12	-15	-13	-12	-13	-19	-13	-11	-14	-17	-21	-18	-19	-21	-21	-30	-25	-18	-41	-34	-33	-28	-32	-30	-22	-25
	-49	-39	-34	-36	-51	-41	-54	-57	-80	-98	-105	-135	-113	-95	-88	-95	-91	-105	-112	-106	-86	-88	-79	-84	-80	-85	-81	-87	-95	-99	-100	-103	-131	-122	-131	-152	-148	-199	-226	-240	-253	-300	-328	-342	-380	-440	-519	-460	-522
	-67	-87	-72	-39	-33	-27	-26	-25	-28	-27	-17	-19	-19	-23	-16	-18	-14	-19	-26	-24	-24	-23	-32	-32	-28	-55	-65	-68	-86	-70	-44	-41	-40	-31	-29	-30	-23	-42	-71	-50	-47	-43	-40	-50	-34	-43	-47	-54	-54
[truncated: 855 more columns]

## Sheet: 7D
	-DOX (Acetylated Tubulin Values)
Orientation	-89.5	-88.5	-87.5	-86.5	-85.5	-84.5	-83.5	-82.5	-81.5	-80.5	-79.5	-78.5	-77.5	-76.5	-75.5	-74.5	-73.5	-72.5	-71.5	-70.5	-69.5	-68.5	-67.5	-66.5	-65.5	-64.5	-63.5	-62.5	-61.5	-60.5	-59.5	-58.5	-57.5	-56.5	-55.5	-54.5	-53.5	-52.5	-51.5	-50.5	-49.5	-48.5	-47.5	-46.5	-45.5	-44.5	-43.5	-42.5	-41.5
individual cells	-0.01357	-0.02986	-0.04886	-0.038	-0.04343	-0.05157	-0.04886	-0.05429	-0.04614	-0.03529	-0.057	-0.05429	-0.05972	-0.07872	-0.08686	-0.06243	-0.133	-0.114	-0.10586	-0.08686	-0.22258	-0.23072	-0.095	-0.07872	-0.114	-0.17643	-0.45601	-0.53744	-0.3393	-0.28501	-0.41801	-0.41801	-0.29587	-0.133	0.176434	0.073288	-0.20629	-0.24429	-0.25786	-0.27415	-0.3393	-0.20358	-0.42887	-0.85774	-0.5103	-0.24701	-0.14386	-0.16286	-0.20629
	-0.02573	-0.00772	-0.00772	-0.02573	-0.00257	-0.03088	0	-0.02573	0.002573	0.056612	-0.01801	0.079771	0.092638	0.048892	0.054039	0.074625	0.087491	0.100358	0.074625	0.025733	0.018013	0.005147	0.018013	0.00772	-0.03088	0	0.028306	0.036026	0.012866	0.043746	0.043746	0.041172	0.090065	0.13381	0.118371	0.120944	0.177556	0.159543	0.313939	0.404004	0.550681	0.344819	0.247034	-0.03345	-0.1158	-0.14153	-0.0772	-0.03088	0.028306
	0.292472	0.329031	0.359965	0.435895	0.357153	0.241852	0.230603	0.2531	0.239039	0.17717	0.261537	0.224978	0.208105	0.261537	0.244664	0.236227	0.244664	0.264349	0.286847	0.306533	0.427459	0.430271	0.371214	0.548384	0.674935	0.559633	0.573694	0.329031	0.137799	0.140611	0.132175	-0.05343	0.022498	-0.05624	-0.08437	-0.08999	0.039371	-0.045	-0.03093	0	0.033747	0.014061	0.059057	0.042183	-0.00562	0.042183	0.014061	0.205293	0.250288
	-0.08086	-0.01838	0	-0.00368	0.011027	0.202161	0.117621	-0.06984	-0.10292	-0.05513	-0.05881	-0.05513	-0.02205	-0.01103	0.011027	0.047784	0.08454	0.080865	0.036757	0.011027	0.073513	-0.03308	-0.05881	0.102918	0.080865	0.41535	0.294053	0.286701	0.264648	0.323458	0.301404	0.352863	0.492538	0.503565	0.378593	0.330809	0.260972	0.209513	0.088216	0.19481	0.382269	0.385944	0.30508	0.400647	0.338161	0.352863	0.323458	0.345512	0.294053
	0.050802	-0.03885	-0.03586	-0.01195	-0.04781	0.098616	0.170337	0.089651	0.116547	0.164361	0.101605	0.09264	0.140454	0.14643	0.095628	0.098616	0.298838	0.373547	0.310791	0.245047	0.301826	0.304814	0.334698	0.304814	0.370559	0.370559	0.388489	0.516989	0.505035	0.230105	0.176314	0.119535	0.104593	0.161372	0.131489	0.101605	0.107582	0.122523	0.098616	0.062756	0.101605	0.09264	0.089651	0.113558	0.119535	0.254012	0.286884	0.301826	0.259989
	-0.13978	-0.13978	-0.11794	-0.20093	-0.33634	-0.44773	-0.24461	-0.15288	-0.11794	-0.14633	-0.09173	-0.11357	-0.11794	-0.06989	-0.1092	-0.16599	-0.27956	-0.34289	-0.02839	0.024024	-0.02402	-0.26427	-0.26427	-0.22277	-0.18783	-0.20748	-0.17909	-0.23587	-0.23587	-0.24679	-0.30358	-0.45428	-0.54382	-0.42152	-0.36473	-0.48049	-0.53727	-0.67705	-1.00028	-1.39996	-1.17501	-0.84085	-0.45209	-0.14633	0.043681	0.098281	0.128858	0.034944	0.150698
	0.162945	0.149078	0.162945	0.194148	0.211482	0.173346	0.364027	0.273887	0.27042	0.218416	0.22535	0.197615	0.204549	0.211482	0.107475	0.173346	0.173346	0.221883	0.142144	0.208016	0.214949	0.162945	0.159479	0.242685	0.190681	0.194148	0.156012	0.249619	0.284288	0.253086	0.291222	0.305089	0.322424	0.40563	0.346693	0.294689	0.305089	0.003467	0.162945	0.263486	0.391763	0.478436	0.634447	0.773124	0.93607	0.967272	0.658716	0.71072	0.637914
	0.044968	0.077945	0.065953	0.086938	0.077945	0.080943	0.089936	0.09893	0.09893	0.101928	0.134904	0.104926	0.161885	0.155889	0.194862	0.149894	0.248823	0.278802	0.374734	0.347753	0.251821	0.209851	0.215847	0.218845	0.305783	0.269808	0.488653	0.4227	0.368738	0.428696	0.395719	0.398717	0.362742	0.428696	0.476662	0.620559	0.695506	0.66253	0.722487	0.815421	0.959319	0.725485	0.68951	0.461672	0.533621	0.587583	0.437689	0.479659	0.455676
	0.370722	0.343329	0.385332	0.348807	0.32324	0.368896	0.272106	0.310457	0.372548	0.410899	0.272106	0.372548	0.253844	0.303152	0.292195	0.308631	0.295847	0.257497	0.290369	0.180796	0.275759	0.182622	0.191753	0.219146	0.233756	0.199058	0.136966	0.115052	0.144271	0.151576	0.155228	0.129661	0.138793	0.136966	0.144271	0.084006	0.107747	0.107747	0.136966	0.133314	0.16436	0.228277	0.14975	0.182622	0.171664	0.206363	0.191753	0.126009	0.129661
	0.015737	0.01377	0.043276	0.025572	0.047211	0.057046	0.125895	0.08852	0.108191	0.066882	0.155402	0.131796	0.196711	0.155402	0.157369	0.145566	0.10229	0.112125	0.104257	-0.02951	0.08852	0.049178	0.049178	0.119994	0.200645	0.041309	0.084586	0.202612	0.356047	0.308836	0.293099	0.239987	0.403258	0.289165	0.257691	0.037375	0.023605	0.003934	0.053112	0.033441	0.119994	0.057046	0.011803	0	-0.21245	-0.23409	-0.00393	0.003934	0.131796
	0.123669	0.164892	0.106493	0.185503	0.212985	0.175198	0.233597	0.226726	0.21642	0.178633	0.20955	0.164892	0.051529	-0.08932	-0.25421	-0.05153	0	0.061834	0.106493	0.127104	0.14428	0.151151	0.182068	0.298866	0.261079	0.319478	0.305737	0.309172	0.357266	0.374442	0.388183	0.291996	0.322913	0.326348	0.322913	0.288561	0.343525	0.333219	0.340089	0.377877	0.395053	0.357266	0.133975	0.230161	0.20955	0.223291	0.267949	0.316043	0.384748
	0.10583	0.08355	0.087263	0.076123	0.074267	0.046417	0.068697	0.070553	0.092833	0.079837	0.070553	0.087263	0.13925	0.1671	0.14482	0.131823	0.085407	0.098403	0.126253	0.12811	0.118827	0.14482	0.204233	0.180097	0.20052	0.165243	0.165243	0.13368	0.11697	0.1114	0.19495	0.10583	0.141107	0.090977	0.137393	0.124397	0.103973	0.085407	0.285926	0.235797	0.388043	0.18938	0.154103	0.12254	0.141107	0.115113	0.20052	0.224657	0.243223
	0.091134	0.071605	0.065096	0.07486	0.055331	0.071605	0.07486	0.061841	0.084624	0.097644	0.06835	0.071605	0.07486	0.097644	0.087879	0.078115	0.097644	0.084624	0.071605	0.107408	0.06835	0.100898	0.110663	0.055331	0.14972	0.06835	0.143211	0.130191	0.14972	0.139956	0.123682	0.107408	0.159484	0.126937	0.165994	0.198542	0.23109	0.403593	0.501237	0.331988	0.29944	0.257128	0.292931	0.416612	0.403593	0.53053	0.676995	0.7486	0.768129
	-0.06935	-0.06401	-0.07735	-0.04001	-0.05868	0	-0.00533	0.021338	0.034674	0.018671	0.050677	0.056012	0.045343	0.02934	0.080017	0.106689	0.066681	0.109357	0.080017	0.101355	0.106689	0.104022	0.082684	0.053345	0.040009	0.04801	-0.01067	0.088019	0.130695	0.20271	0.226715	0.165369	0.17337	0.181372	0.149365	0.210712	0.253387	0.218713	0.189374	0.240051	0.266724	0.35741	0.480102	0.341406	0.229382	0.080017	0.114691	0.112024	0.162701
	0.097292	0.150273	0.129081	0.180135	0.156053	0.170502	0.244675	0.403618	0.43926	0.377609	0.320775	0.249492	0.294766	0.277427	0.280317	0.311142	0.331371	0.299583	0.302473	0.325592	0.372793	0.320775	0.319812	0.328482	0.419031	0.404581	0.325592	0.327518	0.353527	0.347747	0.376646	0.335225	0.35449	0.335225	0.351601	0.36605	0.491277	0.536552	0.43926	0.446003	0.428664	0.383389	0.377609	0.367976	0.348711	0.191695	0.2283	0.191695	0.209034
	-0.03567	-0.05648	-0.03865	-0.04459	-0.03121	-0.06094	-0.04013	-0.06094	-0.0654	-0.07432	-0.0758	-0.13823	-0.12337	-0.05648	-0.04162	-0.02378	-0.01338	-0.02378	-0.02527	-0.00743	-0.00743	-0.00149	-0.00892	-0.01784	0.004459	0.001486	0	-0.02081	-0.07432	-0.07283	-0.05499	-0.03865	-0.02824	-0.04756	-0.05648	-0.0654	-0.08175	-0.05351	-0.07134	-0.05797	-0.08026	-0.03121	-0.0327	-0.03121	-0.05202	0.014863	-0.00743	0.028241	0.037159
	-0.0937	-0.0357	-0.058	0.084776	0.267714	0.276638	0.272176	0.223095	0.227557	0.1874	0.267714	0.191862	0.160628	0.080314	0.129395	0.147243	0.16509	0.098162	0.147243	0.138319	0.16509	0.116009	0.058005	0.035695	-0.06247	0.124933	0.249866	0.196323	0.174014	0.276638	0.365875	0.316795	0.334642	0.209709	0.147243	-0.02231	0.102624	0.049081	0.129395	0.156166	0.066928	0.107085	0.147243	0.160628	0.138319	0.0937	-0.14724	-0.11601	-0.02677
	-0.0451	-0.01061	0.018569	0.023875	0.031833	0.015916	0.140595	0.466881	0.132637	0.002653	-0.07958	-0.06897	-0.07428	-0.10346	-0.02387	-0.16447	-0.10346	-0.12733	-0.12733	-0.12468	-0.12468	-0.17243	-0.191	-0.06897	-0.03183	-0.00531	0.079582	0.015916	0.100804	0.090193	0.148553	0.169775	0.188344	0.209566	0.188344	0.137942	0.2918	0.090193	0	-0.17243	-0.23875	0.018569	0.254662	0.031833	0.419131	0.480144	0.567684	0.509324	-0.31037
	-0.03572	-0.04871	-0.03247	-0.02273	-0.0552	-0.02598	-0.05845	-0.04546	-0.1104	-0.07793	-0.04546	-0.02598	-0.02598	0.006494	0.019482	0.0552	0.100659	0.194824	0.250024	0.217554	0.227295	0.250024	0.198071	0.204565	0.152612	0.152612	0.152612	0.142871	0.149365	0.129883	0.13313	0.152612	0.139624	0.276001	0.113647	0.107153	0.045459	-0.05195	-0.02922	-0.00649	0.009741	-0.07144	-0.10391	-0.02922	0.042212	0.061694	0.07793	0.172095	0.383154
	0.095292	0.122093	0.116137	0.104226	0.157827	0.13996	0.142938	0.208451	0.148894	0.190584	0.131026	0.131026	0.202495	0.202495	0.276942	0.282898	0.291832	0.3365	0.291832	0.268009	0.226318	0.241208	0.160805	0.053602	0.384146	0.372234	0.291832	0.092314	0.122093	0.256097	0.297787	0.333522	0.312677	0.345433	0.381168	0.339478	0.416902	0.330544	0.330544	0.372234	0.312677	0.107203	0.080403	0.288854	0.404991	0.446681	0.306721	0.253119	0.256097
	0.153343	0.091689	0.101175	0.094851	0.090109	0.083785	0.090109	0.090109	0.115402	0.135953	0.098013	0.075881	0.045845	0.03794	0.044264	0.03794	0.03794	0.042683	0.061653	0.023713	0.03794	0.044264	0.079043	0.041102	0.069558	0.058492	0.060072	0.05533	0.088528	0.112241	0.134372	0.077462	0.107498	0.104336	0.082204	0.096432	0.1486	0.178636	0.192864	0.279811	0.341464	0.252936	0.194445	0.177056	0.271907	0.188121	0.276649	0.194445	0.183379
	0.010819	0.030293	0.058421	0.038948	0.056258	0.060585	0.041111	0.045439	0.045439	0.071404	0.112515	0.088714	0.114679	0.056258	0.047603	0.049766	0.045439	0.10386	0.093041	0.077895	0.038948	0.036784	-0.01082	0.071404	0.095205	0.114679	0.149299	0.116843	0.147135	0.175264	0.238013	0.268305	0.261814	0.268305	0.214212	0.227194	0.24234	0.255323	0.309417	0.350528	0.376493	0.365674	0.553921	0.402458	0.305089	0.333218	0.432751	0.504154	0.480353
	-0.01534	-0.01972	-0.02411	-0.02849	-0.01753	-0.02192	-0.02411	-0.01753	-0.02849	-0.01753	-0.02849	-0.01753	-0.03945	-0.02849	-0.03068	-0.02192	0.444893	0.243266	0.17971	0.146836	0.09643	0.118346	0.08328	0.081089	0.081089	0.056981	0.065748	0.052598	0.052598	0.032874	0.037257	0.04164	0.050407	0	0.030682	0.008766	0.004383	-0.00219	-0.00219	0.04164	0.035065	0.030682	0.017533	0.046023	0.048215	0.094238	0.105196	0.05479	0.118346
	0.211009	0.250765	0.168196	0.155963	0.17737	0.125382	0.134557	0.119266	0.110092	0.143731	0.140673	0.122324	0.131498	0.131498	0.12844	0.122324	0.122324	0.097859	0.042813	0.042813	0.070336	0.079511	0.103976	0.287462	0.189602	0.223242	0.134557	0.262997	0.287462	0.474006	0.584098	0.529052	0.428135	0.510703	0.743119	0.840979	0.733945	0.75841	0.69419	0.770642	0.813456	0.770642	0.681957	0.93578	0.929664	1.21407	1.36391	1.05199	0.987768
	-0.02374	-0.06727	-0.0277	-0.01583	-0.05144	-0.01978	-0.02374	-0.03957	-0.07122	-0.10683	-0.04352	-0.04748	0.102877	0.134531	0.51834	0.73992	-0.03561	-0.17014	-0.23345	-0.31654	-0.50251	-0.48669	-0.72014	-1.03272	-0.92589	-1.07625	-0.92985	-0.79927	-0.83488	-0.72014	-0.7874	-0.92985	-1.1356	-1.21869	-1.22661	-1.37696	-1.91509	-1.64207	-1.35718	-1.11977	-1.08416	-1.0802	-1.25826	-0.89819	-0.81906	-0.92589	-0.83884	-0.97733	-0.63309
	0.095796	0.028175	0.056351	0.073256	0.050716	0.056351	0.084526	0.028175	0.02254	-0.03945	-0.20286	-0.09016	-0.12961	-0.1127	-0.14088	-0.11834	-0.13524	-0.1127	-0.16905	-0.18596	-0.09016	-0.19159	-0.14651	-0.17469	-0.15778	-0.19159	-0.24794	-0.29302	-0.29302	-0.30993	-0.3381	-0.5297	-0.92979	-0.60295	-0.39446	-0.33247	-0.16342	-0.1127	-0.19159	-0.11834	-0.21413	-0.15215	-0.20286	-0.16342	-0.24231	-0.30993	-0.29866	-0.24231	-0.25358
	0.222148	0.155504	0.129586	0.107372	0.081454	0.062942	0.025917	0.022215	-0.02962	-0.04443	-0.08886	-0.12959	-0.21104	-0.31841	-0.78122	-0.60721	-0.02592	0.070347	0.148099	0.070347	0.074049	0.099967	0.111074	0.099967	0.092562	0.033322	0.05924	0.051835	0.02962	0.081454	0.048132	0.02962	0.037025	0.025917	0.01481	0.040727	0.033322	0.018512	0.033322	0.02962	0.022215	0.037025	0.033322	0.01481	0.02962	0.02962	0.040727	0.051835	0.099967
	0.526968	0.371978	0.378177	0.396776	0.297582	0.309981	0.266584	0.241785	0.204588	0.241785	0.117793	0.037198	-0.12399	-0.19219	-0.29138	-0.53937	-0.66956	-0.48357	-0.44017	-0.22939	-0.19219	-0.16119	-0.09299	0.012399	-0.031	0.018599	0.030998	0.049597	0.043397	0.080595	0.136392	0.105394	0.17359	0.210787	0.34098	0.297582	0.322381	0.347179	0.353379	0.396776	0.378177	0.936144	1.07254	0.948543	0.719157	0.520769	0.595164	0.570366	0.923745
	-0.01958	-0.04243	-0.01632	-0.04896	-0.05549	-0.09465	-0.1991	-0.14688	-0.1534	-0.06201	-0.02611	-0.01632	-0.04243	-0.01306	-0.03917	0.003264	-0.02938	-0.00979	-0.01958	-0.02611	-0.01958	-0.01958	-0.06201	-0.05549	-0.07833	-0.11424	-0.06201	-0.10771	-0.11097	-0.10118	-0.20236	-0.38188	-0.1534	-0.13382	-0.1632	-0.13056	-0.14688	-0.14688	-0.1534	-0.13708	-0.07181	-0.13382	-0.10445	-0.10771	-0.12077	-0.08486	-0.04243	-0.05222	0.013056
	0.055537	0.033322	0.048132	0.025917	-0.0037	0	0.011107	-0.02221	0.011107	0.003702	-0.0074	-0.0074	0.007405	-0.01111	-0.0074	-0.01481	0	-0.01111	0.007405	-0.0074	-0.01481	-0.02592	-0.0074	-0.02962	0.003702	-0.0074	0	0.025917	0.148099	0.551668	0.007405	-0.06294	-0.07405	-0.07775	-0.08145	-0.07035	-0.12218	-0.07035	-0.09626	-0.13699	-0.13699	-0.1555	-0.13699	-0.06664	-0.08145	-0.07405	0.055537	0.273983	0.607205
	0.021925	0.01754	0.013155	0.01754	0.004385	0.01754	0.021925	0.03508	0.03508	0.013155	0.013155	0.030695	0.01754	0.013155	0.03508	0.00877	0.013155	0.030695	0.030695	0.01754	0.021925	0.039465	0.02631	-0.06139	-0.04385	-0.03508	-0.06139	-0.04385	-0.08332	-0.10524	-0.05701	-0.12278	-0.11401	-0.02193	-0.04824	-0.07455	-0.05262	-0.05262	-0.06578	-0.03508	-0.05701	-0.07016	-0.13155	-0.19294	-0.22802	-0.27187	-0.24556	-0.28941	-0.35957
	0.668266	0.416793	0.349268	0.263115	0.346939	0.414464	0.481989	0.519245	0.658952	0.647309	0.612383	0.416793	0.272429	0.277086	0.2701	0.22586	0.156006	0.190933	0.156006	0.169977	0.181619	0.277086	0.328312	0.423778	0.677579	0.49596	0.458705	0.316669	0.274757	0.279414	0.277086	0.258458	0.281743	0.33064	0.267772	0.230517	0.130393	0.13505	0.144364	0.204904	0.188605	0.235174	0.260787	0.379538	0.491303	0.491303	0.530887	0.484318	0.405151
	0.064499	0.071941	0.096748	0.099228	0.094267	0.091786	0.101709	0.099228	0.089306	0.101709	0.109151	0.094267	0.101709	0.128997	0.111632	0.124036	0.143881	0.178611	0.267917	0.230706	0.13892	0.109151	0.084344	0.076902	0.079383	0.084344	0.052095	0.076902	0.066979	0.054576	0.06946	-0.0645	-0.0645	-0.04713	-0.05954	-0.03473	-0.03225	-0.00496	0	0.024807	0.014884	0.022326	-0.01488	-0.22326	-0.11411	-0.10171	-0.1935	-0.37707	-0.17613
	-0.08018	-0.06415	-0.09978	-0.18353	-0.14433	-0.14077	-0.11048	-0.1176	-0.10869	-0.06771	-0.10335	-0.09622	-0.1176	-0.14789	-0.29044	-0.21382	-0.10513	-0.01247	0.014255	0.037419	-0.08909	-0.10335	-0.08197	-0.13542	-0.10335	-0.06771	-0.09978	-0.11404	-0.13364	-0.11048	-0.12829	-0.29401	-0.24768	-0.27797	-0.25124	-0.22273	-0.23521	-0.22273	-0.14611	-0.16393	-0.21204	-0.25302	-0.1871	-0.07306	-0.09266	-0.09088	0.183532	0.131858	0.07662
	0.568549	0.542706	0.49102	0.633157	0.55132	0.624542	0.58147	0.62885	0.585778	0.585778	0.478098	0.465176	0.361804	0.357497	0.241203	0.146444	0.081837	0.086144	0.081837	0.099065	0.116294	0.172288	0.120601	0.081837	0.055993	0.047379	0.077529	0.047379	0.034458	0.038765	0.043072	0.034458	0.051686	0.043072	0.055993	0.060301	0.068915	0.055993	0.073222	0.064608	-0.03015	-0.51686	-0.21967	-0.13783	-0.12922	-0.07753	-0.05599	0.043072	0.012922
	0.208827	0.249345	0.271163	0.26493	0.19636	0.246229	0.236878	0.208827	0.208827	0.246229	0.19636	0.218177	0.230645	0.271163	0.243112	0.233761	0.218177	0.246229	0.280514	0.336616	0.389602	0.47064	0.398953	0.395836	0.377135	0.3335	0.321032	0.321032	0.61713	0.776088	0.570378	0.536093	0.517392	0.592195	0.62648	0.62648	0.623364	0.517392	0.445705	0.377135	0.398953	0.380252	0.330383	0.367785	0.3335	0.367785	0.495574	0.969331	0.991148
	0.515958	0.438462	0.420108	0.458856	0.562863	0.538391	0.244723	0.165188	0.154991	0.15907	0.142755	0.173346	0.179464	0.22433	0.22229	0.301825	0.34873	0.369124	0.403793	0.432344	0.499643	0.564903	0.44662	0.405833	0.265117	0.208015	0.093811	0.085653	0.042827	0.055063	0.055063	0.040787	0.057102	0.06322	0.040787	0.042827	0.026512	0.03059	0.024472	0.006118	0.03059	0.03059	0.002039	0.036708	-0.00204	0.018354	-0.03059	0.018354	0.010197
	0.519809	0.534383	0.563531	0.592679	0.806432	0.655833	0.582963	0.500376	0.507664	0.495518	0.473657	0.551386	0.497947	0.527096	0.459083	0.534383	0.502806	0.595108	0.619398	0.570818	0.604824	0.585392	0.624256	0.68741	0.995895	0.942457	1.11006	0.947315	0.927883	0.801574	0.728704	0.660691	0.667978	0.672836	0.748136	0.743278	0.748136	0.752994	0.772426	0.855012	0.908451	0.716559	0.667978	0.66312	0.655833	0.677694	0.743278	0.563531	0.480944
	0.594639	0.685753	0.565866	0.633002	0.666571	0.517911	0.546684	0.513116	0.465161	0.40282	0.321297	0.249365	0.220592	0.182228	0.191819	0.211001	0.206205	0.234978	0.239774	0.172637	0.191819	0.14866	0.1055	0.153455	0.124682	0.091114	0.076728	0.115091	0.115091	0.086319	0.139069	0.076728	0.1055	0.076728	0.129478	0.081523	0.14866	0.115091	0.153455	0.143864	0.167842	0.182228	0.14866	0.249365	0.206205	0.278137	0.412411	0.311706	0.302115
	0.744583	0.622521	0.659139	0.52487	0.616417	0.616417	0.622521	0.585902	0.689655	0.805615	1.37321	1.08026	0.95209	1.00702	0.85444	0.903265	0.842234	0.787305	0.744583	0.714068	0.799512	0.671346	0.622521	0.54318	0.897162	0.939884	1.25114	1.03753	0.933781	0.903265	0.726274	0.787305	0.775099	0.683552	0.750687	0.707965	0.616417	0.665243	0.683552	0.561489	0.469942	0.604211	0.695758	0.634727	0.360085	0.506561	0.494355	0.579799	0.451633
	0.258345	0.201691	0.090647	0.101978	0.061187	0.079317	0.088381	0.092914	0.079317	0.070252	0.072518	0.086115	0.122374	0.126906	0.088381	0.117842	0.113309	0.097446	0.154101	0.36259	0.274209	0.253813	0.244748	0.244748	0.256079	0.253813	0.260611	0.276475	0.256079	0.339928	0.450971	0.498561	0.51669	0.521223	0.575611	0.729712	0.958597	0.734244	0.793165	0.843021	1.1059	0.847554	0.92687	0.890611	0.881546	0.797698	0.833957	0.829424	0.797698
	0.068406	0.072966	0.063845	0.063845	0.084367	0.11629	0.095768	0.12541	0.12085	0.180135	0.202937	0.269062	0.264502	0.266782	0.23942	0.230299	0.282744	0.250821	0.266782	0.294144	0.335188	0.385352	0.326067	0.310106	0.321507	0.376231	0.314666	0.298705	0.271343	0.212058	0.232579	0.23942	0.202937	0.23714	0.24398	0.257661	0.271343	0.280463	0.289584	0.337468	0.392193	0.419555	0.446917	0.376231	0.367111	0.367111	0.351149	0.36027	0.371671
	0.118007	0.177977	0.179912	0.346282	0.493307	0.326936	0.29018	0.266966	0.284377	0.263097	0.234079	0.270835	0.274704	0.2689	0.23021	0.237948	0.255359	0.297918	0.288246	0.371431	0.470092	0.441074	0.441074	0.392711	0.475896	0.518455	0.704171	0.775749	0.775749	0.851196	0.862803	0.812505	0.802832	0.737058	0.762207	0.744796	0.915035	0.986613	0.93825	1.18974	1.06206	1.08527	1.25164	1.21682	1.20328	1.1259	1.0756	1.04078	1.0814
	0.057577	0.034546	0.055658	0.055658	0.042223	0.061416	0.0499	0.057577	0.044142	0.055658	0.069093	0.046062	0.067173	0.047981	0.07485	0.072931	0.088285	0.082527	0.090204	0.094043	0.069093	0.082527	0.084446	0.07677	0.067173	0.07485	0.071012	0.080608	0.063335	0.082527	0.071012	0.072931	0.103639	0.142024	0.078689	0.094043	0.067173	0.257178	0.257178	0.228389	0.213035	0.209197	0.172731	0.130508	0.153539	0.143943	0.155458	0.174651	0.20152
	0.763204	0.849128	0.904726	0.712661	0.732878	0.717715	0.616629	0.636846	0.6419	0.616629	0.631792	0.742987	0.702552	0.748041	0.818802	0.899671	0.955269	0.732878	0.75815	0.869345	0.970432	0.935052	0.844074	0.899671	0.919889	1.03614	0.869345	0.79353	1.01592	1.08163	1.15744	1.06141	1.32929	0.980541	0.672226	0.424564	0.57114	0.545868	0.636846	0.540814	0.692444	0.833965	0.768259	0.687389	0.657063	0.631792	0.636846	0.581248	0.576194
	0.096339	0.078823	0.111666	0.089771	0.089771	0.089771	0.107287	0.096339	0.09415	0.102908	0.111666	0.096339	0.105097	0.113855	0.13794	0.116045	0.078823	0.151077	0.113855	0.124803	0.096339	0.126992	0.126992	0.109476	0.118234	0.111666	0.107287	0.116045	0.102908	0.100718	0.116045	0.107287	0.146698	0.177352	0.208005	0.212384	0.234279	0.234279	0.240848	0.271501	0.245227	0.284638	0.236469	0.245227	0.214573	0.218953	0.205815	0.249606	0.258364
	0.062185	0.051821	0.079458	0.089822	0.048366	0.044911	0.05873	0.069094	0.065639	0.044911	0.069094	0.065639	0.069094	0.082913	0.082913	0.072549	0.089822	0.114005	0.082913	0.086368	0.107096	0.11746	0.120915	0.120915	0.158917	0.190009	0.252194	0.245284	0.255648	0.331652	0.355835	0.35238	0.342016	0.386927	0.46984	0.511297	0.435293	0.442203	0.459476	0.442203	0.386927	0.445657	0.459476	0.428384	0.500933	0.518206	0.59421	1.06405	0.960409
	0.804783	0.777957	0.877596	1.02322	0.845022	1.20909	1.38538	1.32023	0.984901	0.902506	0.785621	0.777957	0.685981	0.603587	0.559516	0.503947	0.46754	0.456044	0.387062	0.385146	0.465624	0.565264	0.475205	0.421553	0.348739	0.348739	0.369817	0.35832	0.480953	0.446463	0.394727	0.413888	0.344907	0.398559	0.35832	0.381314	0.392811	0.350655	0.364068	0.371733	0.390894	0.46754	0.927416	0.630413	0.705143	0.465624	0.471373	0.440714	0.494367
	0.186688	0.231331	0.227273	0.255682	0.275974	0.288149	0.361201	0.36526	0.446429	0.499188	0.466721	0.531656	0.70211	0.568182	0.515422	0.393669	0.438312	0.462662	0.426136	0.474838	0.588474	0.458604	0.373377	0.292208	0.308442	0.288149	0.275974	0.271916	0.349026	0.604708	0.478896	0.405844	0.478896	0.482955	0.693994	0.892857	0.698052	0.706169	0.637175	0.673701	0.742695	0.880682	1.13636	1.11607	0.933442	0.99026	1.28653	1.27841	0.941558
	0.386082	0.37649	0.374092	0.350112	0.395674	0.450829	0.474809	0.568332	0.520371	0.534759	0.661855	0.652263	0.736193	0.745785	0.628282	0.645068	0.740989	0.728999	0.887269	0.889667	0.956812	0.968802	1.01197	1.40764	1.23978	1.32611	0.781756	0.767368	0.690631	0.688233	0.757776	0.760174	0.887269	0.793746	0.820124	0.966404	1.01916	0.997578	0.848901	0.740989	0.748183	0.738591	0.750582	0.77696	0.757776	0.772164	0.935229	0.901657	1.07431
	0.114286	0.071429	0.12381	0.133333	0.119048	0.109524	0.114286	0.114286	0.133333	0.119048	0.157143	0.138095	0.180952	0.142857	0.171429	0.190476	0.266667	0.338095	0.27619	0.395238	0.266667	0.380952	0.414286	0.42381	0.42381	0.5	0.533333	0.571429	0.47619	0.452381	0.466667	0.504762	0.5	0.495238	0.533333	0.5	0.485714	0.590476	0.538095	0.614286	0.595238	0.828571	0.97619	1.20952	1.39524	1.12381	0.580952	0.547619	0.628571
	0.495117	0.623983	0.773196	0.881715	0.657895	0.515464	0.454422	0.535811	0.508681	0.562941	0.915627	0.861367	1.05127	1.22084	1.20727	1.60743	2.0822	2.27211	1.74308	2.26533	1.87873	1.28866	0.766413	0.664677	0.793543	0.779978	0.779978	0.854585	0.969886	0.874932	0.725719	0.793543	0.42051	0.42051	0.386598	0.786761	0.461205	0.454422	0.413728	0.183125	0.040695	0.047477	0.033912	0.054259	0.054259	0.033912	0.047477	0.02713	0.033912
	0.10882	0.092497	0.125143	0.103379	0.097938	0.184994	0.152348	0.184994	0.261168	0.342783	0.631155	0.739975	0.598509	0.582186	0.467925	0.506012	0.533217	0.527776	0.522335	0.560422	0.614832	0.663801	0.870559	0.625714	0.538658	0.571304	0.533217	0.538658	0.44072	0.212199	0.212199	0.206758	0.228522	0.228522	0.266609	0.255727	0.310137	0.391751	0.44072	0.451602	0.38631	0.369987	0.359106	0.435279	0.402633	0.429838	0.451602	0.391751	0.380869
	0.294014	0.249912	0.179348	0.164648	0.155827	0.161708	0.170528	0.241091	0.261672	0.338116	0.329296	0.335176	0.332236	0.305774	0.285193	0.249912	0.179348	0.149947	0.105845	0.097025	0.097025	0.082324	0.055863	0.067623	0.064683	0.073503	0.055863	0.073503	0.102905	0.141127	0.21463	0.270493	0.352817	0.376338	0.285193	0.358697	0.499824	0.473362	0.264612	0.267553	0.223451	0.252852	0.288134	0.296954	0.367517	0.396919	0.482183	0.505704	0.458662
	0.079727	0.067461	0.047018	0.061328	0.055196	0.063373	0.059284	0.051107	0.044974	0.051107	0.05724	0.05724	0.065417	0.047018	0.044974	0.055196	0.063373	0.018399	0.020443	0.01431	0.018399	0.01431	0.022487	0.008177	0.01431	0.016354	0.012266	0.012266	0.004089	0.032708	0.036797	0.038841	0.047018	0.038841	0.040886	0.020443	0.026576	0.030664	0.010221	0.02862	0.02862	0.01431	0.022487	0.047018	0.07155	0.067461	0.055196	0.069505	0.063373
	0.07145	0.083358	0.059542	0.059542	0.065496	0.077404	0.083358	0.065496	0.059542	0.041679	0.07145	0.035725	0.065496	0.041679	0.053587	0.035725	0.059542	0.035725	0.035725	0.047633	0.035725	0.047633	0.035725	0.029771	0.041679	0.035725	0.017862	0.029771	0.023817	0.023817	0.017862	0.029771	0.017862	0.023817	0.011908	0.029771	0.059542	0.125037	0.291753	0.053587	0.047633	0.005954	0.011908	0.011908	0.017862	0.011908	0.005954	0.023817	0.011908
	0.136854	0.102641	0.119748	0.121886	0.074842	0.119748	0.079119	0.091949	0.072704	0.094087	0.100503	0.094087	0.062012	0.05132	0.05132	0.053459	0.049182	0.036352	0.036352	0.027799	0.062012	0.03849	0.034214	0.066289	0.044905	0.053459	0.047044	0.070566	0.070566	0.079119	0.081257	0.091949	0.072704	0.106918	0.158238	0.248049	0.286539	0.335721	0.288677	0.305784	0.316476	0.320753	0.312199	0.476852	0.316476	0.19459	0.203143	0.224527	0.322891
	0.068976	0.064665	0.06682	0.064665	0.081909	0.053887	0.081909	0.06682	0.084064	0.079753	0.099153	0.090531	0.107775	0.101308	0.10993	0.096997	0.144418	0.146574	0.168129	0.17244	0.174595	0.170284	0.191839	0.165973	0.185373	0.161662	0.140107	0.159507	0.12933	0.114241	0.131485	0.125019	0.181062	0.178906	0.21555	0.189684	0.181062	0.200461	0.198306	0.170284	0.21555	0.176751	0.267282	0.288837	0.372901	0.405234	0.448344	0.441877	0.4117
	-DOX (Total Tubulin Values)
Orientation	-89.5	-88.5	-87.5	-86.5	-85.5	-84.5	-83.5	-82.5	-81.5	-80.5	-79.5	-78.5	-77.5	-76.5	-75.5	-74.5	-73.5	-72.5	-71.5	-70.5	-69.5	-68.5	-67.5	-66.5	-65.5	-64.5	-63.5	-62.5	-61.5	-60.5	-59.5	-58.5	-57.5	-56.5	-55.5	-54.5	-53.5	-52.5	-51.5	-50.5	-49.5	-48.5	-47.5	-46.5	-45.5	-44.5	-43.5	-42.5	-41.5
individual cells	-0.01953	-0.01149	-0.01264	-0.01379	-0.02068	-0.01034	-0.02183	-0.02643	-0.00689	-0.01838	-0.02413	-0.0046	-0.02183	-0.01494	-0.01034	-0.02758	-0.02068	-0.01149	-0.02413	-0.03217	-0.01724	-0.03562	0.001149	0.03447	0.036769	0.033321	0.021831	0.013788	-0.03677	-0.03677	-0.01379	-0.02987	-0.07354	-0.05171	-0.03562	-0.04941	-0.04251	-0.04596	-0.02987	-0.02873	-0.02528	-0.02183	0.019533	0.012639	0.037918	0.002298	-0.03907	-0.02987	0.035619
	0.011238	0.014984	0.017793	0.016857	0.014984	0.014047	0.020603	0.01592	0.014984	0.012174	0.020603	0.016857	0.017793	0.017793	0.017793	0.019666	0.019666	0.01592	0.019666	0.014047	0.01592	0.01873	0.014984	0.016857	0.013111	0.014984	0.014984	0.01873	0.013111	0.010301	0.01592	0.010301	0.014047	0.007492	-0.00562	-0.01498	-0.03465	-0.04963	-0.05057	-0.05057	-0.06274	-0.08428	-0.08241	-0.09271	-0.08428	-0.08522	-0.09365	-0.09927	-0.11238
	0.560961	0.706395	0.743649	0.762276	0.707828	0.676305	0.674872	0.714275	0.722156	0.724305	0.652663	0.60323	0.578155	0.451348	0.451348	0.386153	0.389735	0.385437	0.407646	0.40478	0.418392	0.401198	0.41481	0.44275	0.421974	0.407646	0.317376	0.312361	0.287286	0.291585	0.273674	0.217077	0.234987	0.258629	0.210629	0.182688	0.185554	0.182688	0.146151	0.112479	0.18627	0.132539	0.025791	-0.04585	0.01003	0.025075	0.031523	0.032956	0.035821
	0.169607	0.194495	0.288516	0.339214	0.269159	0.247958	0.188964	0.194495	0.188043	0.211087	0.305108	0.254411	0.176981	0.146563	0.09863	0.075586	0.106926	0.135501	0.153937	0.136423	0.111535	0.137345	0.078351	0.03134	-0.35765	-0.9863	-0.35765	-0.09679	-0.11983	-0.01383	-0.01475	0.032262	0.029497	0.0931	0.262707	0.267316	0.188964	0.235975	0.278377	0.258098	0.230444	0.255332	0.343823	0.310639	0.270081	0.266394	0.310639	0.314326	0.4148
	0.001204	0.015652	0	0.105949	0.032507	0.033711	0.019263	0.01204	0.01204	0.010836	0.019263	0.00602	0.00602	0.01204	0.002408	0.008428	0.004816	0.01204	0.015652	0.032507	0.079462	0.120396	0.122804	0.105949	0.056586	0.073442	0.050566	0.021671	0.028895	0.030099	0.055382	0.062606	0.048159	0.092705	0.109561	0.110765	0.124008	0.160127	0.184206	0.211898	0.33711	0.296175	0.071034	0.050566	0.039731	0.122804	0.086685	0.08187	0.207082
	0.105966	0.089297	0.09406	0.090488	0.098822	0.086916	0.092869	0.073819	0.123826	0.147638	0.120254	0.13216	0.140495	0.127398	0.182167	0.164307	0.161926	0.200026	0.278608	0.079772	0.034528	0.059532	0.047625	0.042863	0.104776	0.160735	0.155973	0.148829	0.175023	0.275036	0.429818	0.242889	0.195264	0.157163	0.164307	0.157163	0.160735	0.163117	0.159545	0.190501	0.154782	0.123826	0.103585	0.015478	0.09406	0.042863	0.096441	0.128588	0.261939
	0.045719	0.028135	0.005861	0.031652	0.002345	0.003517	0.001172	0.007034	-0.01172	0.014068	0.007034	-0.0211	0	0	-0.02227	-0.0129	-0.02579	-0.02345	-0.02814	0.032824	-0.00352	0.011723	0.042203	0.037513	0.048064	0.058615	0.077371	0.04103	0.066821	0.077371	0.059787	0.038686	0.069165	0.046892	0.073854	0.072682	0.087922	0.359894	0.430231	0.382167	0.336448	0.298934	0.330586	0.391545	0.48064	0.488846	0.488846	0.467744	0.320036
	0.141852	0.251094	0.248649	0.207887	0.221746	0.255171	0.252725	0.360337	0.256801	0.327727	0.220931	0.114134	0.172016	0.124732	0.072557	0.231529	0.512787	0.5723	0.366044	0.321205	0.375826	0.412512	0.334249	0.348108	0.348923	0.376642	0.410067	0.375011	0.398653	0.375826	0.480177	0.532353	0.511972	0.497297	0.47284	0.411697	0.392947	0.477732	0.473655	0.611431	0.432893	0.418219	0.37175	0.310607	0.25191	0.262508	0.189136	0.159787	0.099459
	0.131228	0.174703	0.178728	0.168262	0.188389	0.184364	0.235084	0.237499	0.182754	0.24716	0.170677	0.211736	0.141694	0.174703	0.165042	0.14894	0.227838	0.228643	0.272923	0.128008	0.14411	0.125593	0.105466	0.094195	0.123177	0.181948	0.158601	0.14411	0.169872	0.128008	0.14411	0.176313	0.090974	0.209321	0.234279	0.373558	0.569998	0.673048	0.850166	0.954022	0.673853	0.468558	0.425888	0.417032	0.432329	0.429109	0.48949	0.355846	0.29466
	0.203002	0.177142	0.205588	0.170677	0.218518	0.190072	0.153868	0.169384	0.134473	0.125422	0.131887	0.138352	0.170677	0.217225	0.160333	0.1849	0.186193	0.129301	0.063357	0.152575	0.144817	0.164212	0.165505	0.156454	0.182314	0.19783	0.209467	0.215932	0.151282	0.14611	0.134473	0.134473	0.131887	0.204295	0.186193	0.161626	0.165505	0.142231	0.148696	0.124129	0.152575	0.143524	0.124129	0.142231	0.130594	0.179728	0.155161	0.125422	0.131887
	0.123013	0.121436	0.108031	0.069392	0.0757	0.07018	0.050467	0.061506	0.067815	0.04337	0.040216	0.033119	-0.01104	-0.06939	-0.03785	-0.00946	-0.01104	-0.03312	-0.00552	-0.07333	0.069392	0.077277	0.090683	0.091471	0.084374	0.114339	0.062295	0.07018	0.070969	0.096991	0.13011	0.13563	0.130898	0.166383	0.163229	0.047313	0.089105	0.123801	0.085163	-0.00237	-0.35563	-0.49599	-0.38718	-0.32488	-0.29097	-0.26495	-0.17979	-0.1719	-0.138
	0.024912	0.039284	0.032577	0.032577	0.023954	0.020121	0.029703	0.018205	0.031619	0.020121	0.021079	0.02587	0.024912	0.020121	0.02587	0.023954	0.019163	0.024912	0.031619	0.023954	0.019163	0.020121	0.030661	0.016289	0.016289	0.026828	0.022996	0.016289	0.037368	0.030661	0.026828	0.029703	0.023954	0.03641	0.032577	0.033535	0.023954	0.028744	0.024912	0.024912	0.020121	-0.00958	-0.03449	-0.01916	-0.04024	-0.03641	-0.03354	-0.07186	-0.06707
	-0.05147	-0.0396	-0.06335	-0.06533	-0.06137	-0.07424	-0.11483	-0.02871	-0.0099	-0.02277	-0.01386	-0.0198	-0.02871	-0.07325	-0.08018	-0.08216	-0.09008	-0.0881	-0.11087	-0.12671	-0.29697	-0.2346	-0.11285	-0.0782	-0.098	-0.0396	-0.01188	-0.00693	-0.00198	0.016828	0.019798	0.027717	0.031677	0.036626	0.020788	0.040586	0.046525	0.050485	0.069293	0.083151	0.09206	0.081171	0.098989	0.101959	0.112848	0.069293	0.048505	0.047515	0.054444
	0.160375	0.13236	0.150631	0.119368	0.112871	0.101097	0.094601	0.089323	0.101909	0.108405	0.109217	0.121398	0.127082	0.182299	0.114901	0.082826	0.062932	0.069834	0.062526	0.07227	0.063338	0.052376	0.050346	0.042631	0.048315	0.048315	0.058466	0.038977	0.035729	0.027609	0.022331	0.01421	0.05197	0.073894	0.051564	0.057248	0.090947	0.106375	0.109217	0.163623	0.26269	0.26066	0.182706	0.178239	0.207066	0.225743	0.197322	0.180675	0.216811
	0.097895	0.094737	0.086053	0.083685	0.088422	0.082106	0.050527	0.026842	0.037895	0.034737	0.03	0.034737	0.027632	0.03079	0.033158	0.032369	0.031579	0.033948	0.027632	0.037105	0.031579	0.036316	0.043421	0.041842	0.041842	0.06	0.149211	0.105001	0.099474	0.10658	0.133422	0.143685	0.12158	0.094737	0.091579	0.123948	0.127106	0.134211	0.112106	0.115264	0.112895	0.123159	0.12079	0.128685	0.130264	0.152369	0.165001	0.22658	0.341844
	-0.08117	-0.09896	-0.06004	-0.05115	-0.07116	-0.10785	-0.05448	-0.0089	0.013343	-0.01557	-0.04114	-0.04003	-0.06338	-0.02113	-0.06783	-0.06894	-0.08006	-0.05893	-0.0845	-0.11897	-0.11119	-0.11564	-0.1401	-0.27464	-0.14455	-0.10341	-0.11786	-0.07895	-0.07561	-0.06783	-0.04448	-0.00778	-0.0089	-0.02224	0.006671	0.078945	0.051147	0.013343	-0.05004	-0.12009	-0.10563	-0.10007	-0.10674	-0.10897	-0.09896	-0.10452	-0.08006	-0.08339	-0.05226
	-0.00233	0.004656	0.006984	0.006984	0.010475	0.003492	-0.00698	-0.01513	-0.0128	-0.00582	-0.00582	0.004656	-0.00931	-0.01164	-0.00233	-0.00233	0.018623	0.012803	0.026771	0.046558	0.060525	0.062853	0.061689	0.058197	0.12687	0.066345	0.075656	0.074492	0.058197	0.040738	0.073328	0.095443	0.117558	0.077984	0.084968	0.073328	0.12687	0.124542	0.208345	0.210673	0.225805	0.337543	0.382937	0.462085	0.520282	0.694873	0.616889	0.514462	0.420183
	0.067436	0.035184	0.057174	0.027854	-0.04984	-0.01319	0.024922	0.05864	0.064504	0.08063	0.096756	0.118746	0.215501	0.164192	0.134872	0.17592	0.199375	0.287335	0.199375	0.16859	0.149532	0.172988	0.133406	0.121678	0.00733	-0.04105	-0.02639	-0.00586	-0.03518	-0.09822	-0.11875	-0.08503	0.00733	0.12461	0.156862	0.170056	0.148066	0.13927	0.08063	0.133406	0.077698	-0.00586	0.026388	-0.02492	-0.05717	-0.08649	-0.08503	-0.08356	-0.06304
	-0.03221	-0.03328	-0.01933	-0.02362	-0.00966	-0.01288	-0.01503	-0.00429	-0.0161	-0.01181	-0.01718	-0.01288	-0.01396	-0.00322	-0.01288	-0.00429	-0.02469	-0.01074	-0.01074	-0.01288	-0.01503	-0.00966	-0.01718	0.006442	0.007515	-0.01181	0.001074	-0.00107	-0.00215	-0.00644	0.012883	0.028988	0.037577	0.025767	0.030061	0.039724	0.03865	-0.02577	-0.08911	-0.24264	-0.51426	-0.39617	-0.22009	-0.10844	-0.03006	0.128834	0.24049	0.273773	0.158895
	0.045678	0.036542	0.025579	0.045678	0.037456	0.067603	0.105058	0.102318	0.051159	0.017357	0.010963	0.016444	0.007308	0.007308	0.014617	0.004568	0.010963	0.008222	0.01279	0.009136	0.016444	0.009136	0.027407	0.021925	0.031974	0.038369	0.052072	0.04385	0.134292	0.140687	0.078565	0.090442	0.072171	0.074911	0.068516	0.083133	0.112367	0.172661	0.176315	0.206462	0.238437	0.296904	0.307867	0.29599	0.317916	0.318829	0.318829	0.297818	0.279547
	0.086546	0.072291	0.072291	0.076364	0.077382	0.103855	0.080437	0.050909	0.047855	0.036655	0.0336	0.034618	0.032582	0.025455	0.030546	0.029527	0.028509	0.027491	0.024436	0.019346	0.034618	0.026473	0.024436	0.025455	0.029527	0.025455	0.028509	0.028509	0.027491	0.032582	0.028509	0.020364	0.029527	0.024436	0.029527	0.023418	0.017309	0.021382	0.023418	0.031564	0.021382	0.0224	0.023418	0.023418	0.023418	0.028509	0.029527	0.0224	-0.01629
	0.043931	0.050337	0.066811	0.065896	0.095183	0.028372	0.015559	-0.02654	0.0421	0.028372	0.012813	0.031118	0.005491	0.01922	0.020135	-0.00824	0.010983	0.000915	-0.01281	-0.01098	-0.00549	0.011898	0.010067	-0.01556	-0.01739	-0.0183	-0.02929	-0.00092	-0.02471	0.008237	0.051252	0.032033	0.04027	0.013728	0.041185	0.0421	0.034778	0.052168	0.047592	0.050337	0.072303	0.111657	0.102505	0.062235	0.059489	0.071387	0.083285	0.092438	0.100675
	-0.01853	-0.01568	-0.00713	-0.00998	-0.01711	-0.00855	-0.00713	-0.00855	-0.01711	-0.00998	-0.00713	-0.01568	-0.00855	-0.00713	-0.01426	-0.00998	-0.00855	-0.01283	-0.0114	-0.00998	-0.0057	-0.0114	-0.01283	-0.00713	-0.00855	-0.00998	-0.00998	-0.00998	-0.00428	-0.00998	-0.0114	-0.00855	-0.00855	-0.00428	-0.00713	-0.00713	-0.00428	-0.0057	-0.0057	-0.00713	-0.00428	-0.0057	-0.00428	-0.00428	-0.00285	-0.00285	-0.0114	-0.00713	-0.00143
	0.293815	0.33294	0.309925	0.26313	0.260828	0.25776	0.227841	0.263897	0.24165	0.260828	0.263897	0.207895	0.206361	0.157264	0.146524	0.141154	0.125811	0.116606	0.097427	0.072111	0.062906	0.051398	0.062138	0.063673	0.029919	0.003836	0.014576	0.030686	0.030686	0.044494	0.045261	0.079016	0.095126	0.102797	0.09129	0.068276	0.072111	0.074413	0.067508	0.061371	0.072111	0.079016	0.088221	0.114304	0.131181	0.145757	0.156497	0.148826	0.083618
	0.037899	0.018509	0.037899	0.03878	0.037017	0.040543	0.048475	0.067865	0.092544	0.08373	0.029967	0.008814	0.014102	0.005288	0.003525	0.007932	0.003525	0.005288	0.004407	-0.00617	-0.2459	-0.2459	-0.14454	-0.09431	-0.12604	-0.10753	-0.09959	-0.08902	-0.08814	-0.08373	-0.05817	-0.08549	-0.07756	-0.05553	-0.05817	-0.04759	-0.05993	-0.04583	-0.04142	-0.05288	-0.04054	-0.05553	-0.03966	-0.1419	-0.11282	-0.10136	-0.11017	-0.05641	0.007932
	0.48741	0.532003	0.511262	0.351558	0.31215	0.347409	0.200149	0.188742	0.264446	0.299705	0.315261	0.321483	0.376447	0.197038	0.080889	0.275853	0.377484	0.537188	0.528892	0.437632	0.424151	0.334965	0.336002	0.389928	0.50504	0.436595	0.582818	0.367113	0.283113	0.339113	0.374373	0.352595	0.290372	0.189779	0.133779	0.109927	0.097482	0.090223	0.04563	0.052889	0.039408	0.022815	-0.03422	-0.06222	-0.01244	-0.03111	-0.02593	-0.15867	-0.28726
	-0.02068	-0.0219	-0.02312	-0.02433	-0.01703	-0.01217	-0.02798	-0.04015	-0.01703	-0.04015	-0.02798	-0.03529	-0.03042	-0.01947	-0.02798	-0.02555	-0.02555	-0.01947	-0.0292	-0.04015	-0.01217	-0.00122	-0.03042	-0.04137	-0.0657	-0.0803	-0.10099	-0.06084	-0.05597	-0.03529	-0.03772	-0.02068	-0.02312	-0.01095	-0.01825	-0.00852	-0.00122	-0.00243	0.013384	0.053536	0.094906	0.082738	0.110723	0.382056	0.270116	0.229963	0.22388	0.243347	0.208062
	-0.01026	-0.00684	0.006843	-0.00912	-0.00342	0.00114	0.010264	-0.00114	0	0.009124	0.017107	0.031933	0.014826	0.018247	0.018247	0.02509	0.011405	0.010264	0.004562	0.002281	-0.01026	-0.00114	-0.01369	-0.03307	-0.06957	-0.04106	-0.04676	-0.04904	-0.03535	-0.07527	-0.04448	-0.04904	-0.04334	-0.02281	-0.03535	-0.02167	-0.00456	-0.01369	0.034214	0.047899	0.066147	0.058163	0.042197	0.039916	0.021669	0.030792	0.012545	0.020528	0.015966
	0.001909	0	0.004772	0.001909	0.002863	0.000954	0.005726	0.000954	0.000954	0.005726	0.001909	0.004772	0.005726	0.001909	0.007635	0.002863	0.009543	0.004772	0.007635	0.009543	0.009543	0.008589	0.012406	0.012406	0.011452	0.020041	0.075393	0.069667	0.073485	0.096389	0.12311	0.112613	0.108795	0.110704	0.136471	0.098297	0.084937	0.085891	0.074439	-0.0334	-0.01336	0	-0.00668	0.02195	0.017178	0.026722	0.049626	0.080165	0.126928
	-0.05316	0.010632	0.026096	0.016431	0.01933	0.033828	0.057024	0.02223	0.016431	0.028029	0.012565	0.028029	0.025129	0.03866	0.025129	-0.00387	-0.00097	0.011598	0.035761	0.014498	0.010632	0.032861	0.004833	0.011598	0.016431	-0.01933	-0.0145	-0.05412	-0.03866	-0.03576	-0.04736	-0.04736	-0.05026	-0.04059	-0.07249	-0.02416	-0.02803	0.093751	0.116947	0.036727	0.092784	0.109215	0.248391	0.315079	0.083119	0.068622	0.091818	0.093751	0.127578
	0.041627	0.034156	0.039492	0.080052	0.144094	0.111006	0.088591	0.083254	0.074715	0.073648	0.07685	0.082187	0.094995	0.107803	0.123814	0.164374	0.122747	0.082187	0.072581	0.061907	0.06084	0.072581	0.052301	0.045897	0.032021	0.025617	-0.0064	-0.01708	-0.01067	-0.01174	-0.01708	-0.01921	-0.01921	-0.01921	-0.00961	-0.0064	-0.01815	0.002135	-0.01708	-0.00534	-0.00747	-0.0032	-0.01174	-0.00854	-0.00213	-0.01067	-0.00534	-0.00961	-0.00854
	0.022644	0.023776	0.028305	0.024909	0.029437	0.021512	0.027173	0.033966	0.023776	0.033966	0.033966	0.032834	0.044156	0.039627	0.038495	0.031702	0.041892	0.045288	0.039627	0.047553	0.035098	0.047553	0.039627	0.05661	0.046421	0.057743	0.072461	0.07699	0.092841	0.124543	0.098502	0.013586	0.038495	0.069065	0.089444	0.08718	0.089444	0.103031	0.108692	0.101899	0.116617	0.160774	0.242292	0.345323	0.4359	0.381554	0.218516	0.304564	0.366835
	-0.0157	-0.02616	-0.01395	-0.00436	-0.01395	-0.01308	-0.01918	-0.00959	0.024416	0.0218	0.027032	0.006104	0.003488	0.024416	0.009592	0.00872	0.005232	0.009592	0.00436	0.010464	-0.00523	0.005232	0.018312	0.005232	-0.00872	-0.00959	-0.01221	-0.01482	-0.0157	-0.02006	-0.00174	0.001744	0.01744	0.027032	0.050575	0.067143	0.056679	0.041855	0.032263	0.006976	0.030519	0.030519	0.018312	0.01308	0.038367	0.023544	0.042727	0.043599	0.044471
	0.068879	0.030996	0.021812	-0.04477	-0.03444	-0.04707	-0.05281	-0.06658	-0.06658	-0.0551	-0.04248	-0.01492	-0.031	-0.04133	-0.07806	-0.07462	-0.07462	-0.14694	-0.12169	-0.11709	-0.10906	-0.11365	-0.13087	-0.13202	-0.15613	-0.22386	-0.22386	-0.27437	-0.16646	-0.1986	-0.21467	-0.25141	-0.26404	-0.25256	-0.18483	-0.14694	-0.12628	-0.06658	-0.07921	-0.04018	-0.02526	-0.08151	0.035588	0.095283	0.042476	0.123983	0.084951	-0.00344	0.01722
	-0.02013	-0.02013	-0.00906	0.002013	-0.00503	-0.00403	0.004027	-0.00302	-0.00101	0.008053	0.005033	-0.00604	0.00604	0.00302	0	0.001007	0.00604	-0.00101	0.017113	0.049325	0.052345	0.080531	0.084557	0.109723	0.144955	0.081537	0.080531	0.082544	0.158041	0.163075	0.210386	0.190254	0.112743	0.111736	0.028186	0.023153	0.00604	-0.00101	-0.01409	0.032212	-0.01208	0.016106	0.064425	0.103683	0.105697	0.014093	-0.00101	-0.00906	-0.10368
	0	0	0	0	0	0.001119	0.001119	0	0	0	0	0	0	0	0	0	0	0	0	0.001119	0	0	0	0.001119	0	0	0.001119	0	0	0	0.001119	0	0.001119	0	0	0	0	0	0.001119	0	0	-0.05262	-0.1836	-0.21606	-0.21606	-0.17912	-0.20599	-0.64595	-0.67394
	0.071441	0.083218	0.084788	0.067516	0.087928	0.104414	0.101274	0.077722	0.053385	0.058095	0.053385	0.064376	0.068301	0.083218	0.067516	0.076152	0.087928	0.1052	0.146808	0.156229	0.152304	0.124826	0.095779	0.076937	0.070656	0.076937	0.094209	0.149164	0.124826	0.140528	0.113835	0.127967	0.116976	0.120901	0.135032	0.148378	0.094209	0.098919	0.153089	0.190772	0.281055	0.21668	0.173501	0.230026	0.219035	0.201763	0.239447	0.291261	0.32816
	-0.02469	-0.02788	0	0.056559	0.025491	-0.02469	-0.06293	-0.14658	-0.10993	-0.03186	-0.05417	-0.05258	-0.04541	-0.02708	0.043017	0.190388	0.237388	0.176846	0.074881	0.091609	0.054169	0.057355	0.056559	0.112321	0.093203	0.106745	0.098779	0.098779	0.097982	0.097186	0.096389	0.087626	0.094796	0.094796	0.062135	0.03983	0.040627	0.03744	0.03744	0.027881	0.015135	0.04222	-0.0239	-0.01593	0.00478	-0.01514	-0.01753	-0.01195	-0.00478
	-0.00198	-0.04552	-0.0188	-0.0099	-0.02474	-0.02375	-0.02969	-0.03068	-0.01385	-0.01286	-0.01089	0.012865	0.089064	0.055418	0.069272	0.058386	0.026719	0.044532	0.008906	-0.00396	-0.01484	-0.00495	-0.00396	0.018802	0.013854	0.016823	-0.06136	-0.07125	-0.04156	-0.27907	-0.09698	-0.00891	0.010886	0.095002	0.045522	0.089064	0.105887	0.200889	0.187034	0.182086	0.325578	0.373079	0.364173	0.324589	0.310734	0.261254	0.404746	0.460164	0.434434
	0.455091	0.30283	0.25546	0.236851	0.199631	0.196248	0.182713	0.191172	0.170871	0.187789	0.164104	0.169179	0.172563	0.177638	0.172563	0.174254	0.187789	0.182713	0.177638	0.18948	0.18948	0.191172	0.148877	0.128576	0.143802	0.109966	0.126884	0.128576	0.118425	0.148877	0.128576	0.14211	0.148877	0.201323	0.203015	0.257152	0.263919	0.093048	0.06598	0.055829	0.052445	-0.03214	-0.21655	-0.72578	-0.36543	-0.35189	-0.38404	-0.3096	-0.31467
	-0.00633	-0.0038	0	-0.00633	-0.01647	-0.0038	-0.00507	-0.0076	-0.01393	-0.00887	-0.01393	-0.01013	-0.02027	0	-0.01393	-0.01267	-0.0114	-0.01773	-0.01393	-0.0152	-0.00507	0.012666	0.012666	0.005066	0.0038	-0.00127	-0.0076	-0.10893	-0.11526	-0.10006	-0.11526	-0.0798	-0.07473	-0.09753	-0.09246	-0.10259	0.086128	0.130459	-0.09119	-0.09373	-0.12413	-0.11906	-0.0798	-0.10006	-0.11273	-0.09373	-0.11019	-0.10259	-0.10259
	-0.00456	0.00228	0.003421	0.009121	0.006841	0.013682	0.004561	0.015962	0.00228	0.003421	0.00114	-0.00228	0.006841	0	-0.00456	-0.0057	0.00114	0.00228	-0.00228	-0.00798	0.004561	-0.00912	0.004561	-0.00684	-0.00342	0.00114	0.00228	0.00114	-0.0057	-0.01026	-0.01824	-0.01026	0.006841	0.006841	0.00114	0.013682	-0.00114	0.013682	0.013682	0	0.021663	0.013682	0.022803	0.017103	0.012542	-0.01596	-0.04447	-0.05587	-0.15848
	-0.03765	-0.03601	-0.03601	-0.01146	-0.02374	-0.0311	-0.02455	-0.10231	-0.05156	-0.02701	-0.01882	-0.01391	-0.01964	0	-0.00491	0.001637	-0.00409	-0.00327	0.007366	0.031101	0.024554	0.028646	0.040104	0.03192	0.065477	0.086757	0.072843	0.080209	0.078572	0.069569	0.07448	0.066295	0.070387	0.070387	0.076935	0.087575	0.094941	0.13259	0.067932	0.054018	0.02128	0.017188	0.058111	0.017188	0	-0.0131	0.004092	0.083483	0.116221
	0.055978	0.045542	0.02372	-0.01139	0.069261	0.0778	0.086339	0.092981	0.087288	0.0778	0.103418	0.138523	0.129035	0.021822	0.150857	0.217272	0.31974	0.230555	0.157498	0.190706	0.353897	0.441185	0.532268	0.513292	0.541756	0.451621	0.56168	0.5076	0.463007	0.212528	0.160345	0.239094	0.340614	0.474392	0.392797	0.309304	0.275148	0.206835	0.092981	0.272301	0.208733	-0.08919	-0.16793	-0.18691	-0.17078	-0.15655	-0.12144	-0.22866	-0.2353
	0.001906	0.009528	0.004764	0.011433	0.004764	0.005717	0.004764	0.001906	0.001906	0	0.000953	0.001906	0.001906	0.005717	0	0.003811	-0.00191	-0.00953	-0.01715	-0.01334	-0.00953	-0.01715	-0.0181	-0.01334	-0.01334	-0.01143	-0.01334	-0.00857	-0.03716	-0.07146	-0.06574	-0.10195	-0.0848	-0.06669	-0.05526	-0.05526	-0.05907	-0.05812	-0.05812	-0.05907	-0.05431	-0.06098	-0.05145	-0.01143	-0.00953	-0.01429	-0.04478	-0.01048	0.116238
	0.057252	0.041222	0.036641	0.042367	0.028626	0.017176	0.034351	0.021756	0.024046	0.028626	0.018321	0.026336	0.021756	0.025191	0.021756	0.021756	0.026336	0.016031	0.008015	0.014886	0	-0.00229	-0.00229	0.00916	0.003435	0	0.020611	0.024046	0.012595	0.027481	0.014886	0.021756	0.033206	0.022901	0.019466	-0.02061	-0.05611	-0.02519	-0.02061	-0.00115	-0.01603	-0.01947	-0.09618	-0.2084	-0.19924	-0.01832	0.013741	0.037786	0.026336
	-0.0962	-0.12612	-0.09726	-0.07054	-0.07268	-0.06947	-0.05772	-0.02351	-0.031	-0.01283	-0.03848	0.002138	-0.01817	0.034203	0.002138	-0.04275	-0.04382	-0.03955	-0.01389	0.040616	0.066268	0.05558	0.00962	0.016033	0.040616	0.013895	0.047029	0.071613	0.063062	0.075888	0.051305	0.00962	0.007482	0.001069	0.01817	-0.00107	0.005344	-0.02351	0.005344	-0.00855	0.010688	-0.00534	-0.00748	0.119711	0.006413	-0.18705	-0.33027	-0.37089	-0.56863
	0.127582	0.139733	0.147023	0.151883	0.18955	0.160389	0.159174	0.160389	0.183475	0.176185	0.208991	0.164034	0.185905	0.131227	0.142163	0.1774	0.18955	0.193196	0.18955	0.18712	0.251519	0.211422	0.205346	0.18712	0.221142	0.207776	0.235723	0.252734	0.27825	0.210207	0.212637	0.335358	0.27582	0.145808	0.071689	0.09599	0.037667	0.038882	0.092345	0.100851	0.227217	0.171324	0.072904	0.195626	-0.02795	-0.10693	-0.40705	-0.32078	-0.30134
	0.069979	0.044096	0.030676	0.047931	0.045055	0.073813	0.075731	0.072855	0.031634	0.014379	0.047931	0.023965	0.013421	0.010545	0.017255	0.025883	0.039303	0.041221	0.079565	0.029717	-0.04122	-0.15338	-0.26266	-0.22623	-0.06327	-0.00575	-0.02492	-0.0834	-0.05368	-0.09778	-0.01821	-0.00096	0.002876	-0.01821	-0.06806	-0.21761	-0.0671	-0.02684	-0.02684	-0.07477	-0.15817	-0.18501	-0.22048	-0.17447	-0.10545	-0.00959	0.238696	0.234861	0.382488
	-0.19033	-0.21605	-0.19119	-0.17661	-0.06859	-0.03515	-0.00171	0.000857	-0.00857	0.063444	0.046297	0.047154	0.044582	0.020576	0.033437	0.036009	0.037724	0.032579	0.013718	0.054871	0.061729	0.072875	0.094309	0.042868	0.160325	0.214338	0.210909	0.161182	0.096024	0.075447	0.080591	0.10374	0.168899	0.221197	0.321508	0.260635	0.32408	0.357516	0.306075	0.293215	0.252919	0.222912	0.163755	0.131175	0.084878	0.090022	0.068588	0.062587	0.034294
	0.04278	0.032976	0.016934	0.023172	0.024064	0.023172	0.019607	0.016042	0.023172	0.016934	0.01426	0.02139	0.018716	0.013369	0.022281	0.017825	0.020499	0.022281	0.017825	0.031193	0.040997	0.071299	0.091798	0.08645	0.068626	0.058822	0.066843	0.057931	0.082885	0.128339	0.149729	0.144381	0.118535	0.124774	0.114079	0.116753	0.114079	0.124774	0.118535	0.116753	0.120318	0.173792	0.212116	0.130121	0.133686	0.125665	0.122991	0.111405	0.12923
	-0.3098	-0.38985	-0.20896	-0.21	-0.45014	-0.50108	-0.38985	-0.4148	-0.48549	-0.47821	-0.3597	-0.18297	-0.05302	-0.11435	-0.15906	-0.06861	-0.21416	-0.22039	-0.14346	-0.11851	-0.11228	-0.11747	-0.0946	-0.11332	0.207917	0.047821	0.048861	0.036386	0.038465	0.022871	0.069652	0.090444	-0.08317	-0.0447	-0.03639	0.031188	0.054059	0.081088	0.07589	0.046781	0.123711	0.147621	0.042623	0.219353	0.261976	0.217274	0.245343	0.142423	0.286926
	0.023707	0.012644	0.015805	0.011063	0.012644	0.011063	0.012644	0.004741	0.014224	0.004741	0.012644	0.009483	0.007902	0.007902	0.012644	0.007902	0.015805	0.015805	0.004741	0.012644	0.009483	0.012644	0.017385	0.037931	0.055317	0.039512	0.039512	0.034771	0.036351	0.037931	0.039512	0.03319	0.036351	0.052156	0.030029	0.045834	0.041092	0.042673	0.044253	0.048995	0.053736	0.053736	0.069541	0.056897	0.093248	0.146984	0.161209	0.159628	0.183335
	0.011994	0.010661	0.013326	0.015325	0.020656	0.015325	0.011994	0.008662	0.005997	0.001333	0.009995	0.001999	0.020656	0.010661	0.009995	0.005997	0	0.001333	0.000666	-0.00133	0.007329	-0.01399	0.007996	-0.00733	-0.01466	-0.03332	-0.03931	-0.0533	-0.0653	-0.0713	-0.08862	-0.09595	-0.07196	-0.09662	-0.08529	-0.09595	-0.09795	-0.09062	-0.08129	-0.08729	-0.11194	-0.13993	-0.18657	-0.15725	-0.16458	-0.15991	-0.14126	-0.12727	-0.14792
	-0.0171	-0.00475	-0.01425	-0.00665	-0.0228	-0.07315	-0.11211	-0.11211	-0.08836	-0.08551	-0.08836	-0.0627	-0.04465	-0.0475	-0.0247	-0.0513	-0.03515	-0.0817	-0.09881	-0.09881	-0.12636	-0.11971	-0.11211	-0.09501	-0.0665	-0.03515	-0.0399	-0.03515	-0.0437	-0.04275	-0.0494	-0.0551	-0.0418	-0.0456	-0.0627	-0.07125	-0.05985	-0.06935	-0.07695	-0.0627	-0.0513	-0.0418	-0.00475	0.0038	0.017101	-0.00665	0.00665	0.00665	0.00665
	-0.00281	-0.00094	-0.00188	0	-0.00188	-0.00188	-0.00094	0	-0.00188	-0.00375	-0.00188	-0.00188	0	-0.00188	0	-0.00094	-0.00281	-0.00281	-0.00094	-0.00281	-0.00375	-0.00188	-0.00469	-0.00844	-0.0122	-0.01501	-0.01126	-0.01313	-0.01313	-0.01313	-0.01501	-0.01313	-0.01407	-0.01689	-0.01595	-0.02064	-0.0197	-0.02064	-0.0197	-0.02064	-0.01689	-0.02251	0.021576	-0.00469	-0.00281	0.008443	0.005629	-0.00563	0
	-0.06854	0.019716	0.062904	0.04976	0.040371	0.037555	0.040371	0.034738	0.034738	0.039433	0.040371	0.044127	0.030983	0.040371	0.054454	0.053516	0.044127	0.057271	0.047882	0.060088	0.048821	0.055393	0.074171	0.087315	0.121114	0.117359	0.105153	0.079804	0.065721	0.053516	0.04976	0.054454	0.055393	0.055393	0.035677	0.015022	0.070415	0.117359	0.115481	0.109848	0.12487	0.11642	0.135197	0.16618	0.18308	0.172752	0.192468	0.193407	0.267578
	0.010563	0.00939	0.010563	0.003521	0.010563	0.0223	0.038732	0.039906	0.035211	0.037558	0.045774	0.032863	0.042253	0.048122	0.111501	0.125585	0.078638	0.084506	0.075116	0.080985	0.072769	0.079811	0.088027	0.093896	0.13028	0.140843	0.038732	0.036385	0.026995	0.029342	0.03169	0.039906	0.038732	0.026995	0.026995	0.034037	0.00939	0.008216	-0.0223	-0.02113	-0.0493	-0.02347	-0.04812	-0.01878	-0.03404	-0.01526	-0.0446	-0.01174	-0.0223
	-0.10804	-0.12932	-0.1326	-0.19153	-0.14733	-0.17025	-0.12278	-0.12605	-0.09167	-0.08512	-0.04911	-0.05075	-0.05893	-0.05566	-0.05238	-0.05238	-0.03601	-0.0442	-0.02783	-0.02456	-0.02128	-0.02947	-0.05566	-0.18335	-0.21281	-0.20626	-0.17025	-0.15715	-0.15388	-0.14733	-0.1506	-0.14569	-0.14897	-0.17843	-0.16697	-0.19644	-0.20954	-0.35687	-0.32904	-0.27829	-0.30448	-0.35523	-0.30612	-0.35032	-0.31103	-0.24228	-0.16697	-0.13751	-0.12441
	0.014852	0.014852	0.028219	0.020793	0.011882	0.022278	0.013367	0.025248	0.017822	0.017822	0.017822	0.020793	0.011882	0.03416	0.03416	0.043071	0.07426	0.084656	0.081686	0.093568	0.102479	0.11436	0.126242	0.142579	0.193076	0.197532	0.196046	0.187135	0.187135	0.18565	0.200502	0.193076	0.210898	0.196046	0.298525	0.289614	0.277732	0.274762	0.291099	0.347537	0.357933	0.356448	0.398034	0.426252	0.47972	0.48269	0.432193	0.466353	0.472294
	-0.01102	-0.00801	-0.001	-0.01202	-0.002	0.002003	-0.01702	-0.01302	-0.00401	-0.01302	-0.01202	-0.02604	0.001001	-0.01402	-0.00801	-0.01102	-0.00701	-0.04006	-0.03805	-0.07911	-0.06609	-0.05207	-0.11817	-0.12618	-0.11716	-0.14921	-0.04506	-0.02904	0.002003	0.008011	0.017024	-0.02604	-0.03305	-0.02203	-0.05608	-0.01502	-0.02303	-0.02003	-0.02804	-0.01502	-0.02704	-0.01702	-0.02604	-0.02504	-0.0691	-0.06609	-0.10314	-0.05007	-0.00801
	0.009099	0.019853	0.004136	0.023989	0.095955	0.108363	0.126561	0.093473	0.096782	0.072793	0.063694	0.070312	0.065349	0.060385	0.085201	0.080238	0.098437	0.180329	0.27463	0.220035	0.164612	0.177848	0.210936	0.176193	0.118289	0.090992	0.089337	0.148068	0.123253	0.073621	0.019853	0.006618	-0.00993	0.06783	0.092646	0.114981	0.066176	0.076102	0.111672	0.080238	0.045496	0.042187	0.032261	0.006618	0.028952	0.050459	0.025643	0.024816	0.01489
	0.026255	0.0722	0.083452	-0.02907	-0.1294	-0.1669	-0.10127	-0.08251	-0.01875	-0.015	0.042195	0.048759	0.087203	0.077826	0.070325	0.169717	0.070325	0.031881	-0.04126	-0.10971	-0.18566	-0.14065	-0.22879	-0.32537	-0.45008	-0.61886	-0.58698	-0.58979	-0.82233	-1.00799	-1.1402	-1.42712	-1.31554	-0.45758	-0.54197	-0.40882	-0.06095	-0.015	0.023442	0.131273	0.496024	0.481959	0.488523	0.58604	0.705123	0.751069	0.752007	0.551346	0.250356
	-0.02024	-0.03846	-0.00506	-0.02126	-0.0162	-0.02227	-0.01721	-0.02024	-0.02126	-0.0334	-0.02531	-0.02834	-0.0162	-0.03037	-0.04555	0.017208	0.005061	0.002024	0.004049	-0.00911	-0.00405	-0.00607	-0.01113	-0.0496	-0.05871	-0.09414	-0.14374	-0.23787	-0.24698	-0.23281	-0.25103	-0.13564	-0.15993	-0.16601	-0.17815	-0.23382	-0.32594	-0.48486	-0.44943	-0.45348	-0.53648	-0.60632	-0.70552	-0.76322	-0.65795	-0.73083	-0.58304	-0.63264	-0.51826
	0.05008	0.042492	0.047045	0.042492	0.062221	0.077397	0.107749	0.066774	0.027317	0.027317	-0.00152	-0.00152	0.001518	-0.00911	0.00607	-0.00911	-0.00455	-0.00455	-0.01062	-0.00455	-0.03035	-0.00911	-0.00911	-0.04553	-0.01821	-0.01821	-0.01821	-0.00911	-0.01973	-0.00911	-0.01518	0.018211	0.003035	0.003035	0.010623	0.001518	0.004553	0.016693	0.009106	-0.00152	0.025799	0.009106	0.027317	0.022764	0.013658	0.019729	0.229156	0.34601	0.34601
	0.11795	0.090197	0.106675	0.196873	0.251511	0.227227	0.266255	0.125756	0.115348	0.107543	0.010407	-0.05377	0.018213	-0.04597	-0.18386	-0.29748	-0.23417	-0.19167	-0.32523	-0.40155	-0.49348	-0.6175	-0.66694	-0.62878	-0.73459	-0.7103	-0.69556	-0.60276	-0.58888	-0.58541	-0.69209	-0.84647	-0.7051	-0.41543	-0.31569	-0.24804	-0.2836	-0.281	-0.281	-0.29141	-0.1882	-0.11968	-0.02949	0.326965	0.198607	0.203811	0.298344	0.288804	0.210749
	0.101752	0.041216	0.014168	0.101752	0.130088	0.180319	0.159711	0.179031	0.162287	0.166151	0.127512	0.158423	0.234415	0.238279	0.224111	0.209943	0.234415	0.274343	0.267903	0.246007	0.198351	0.171303	0.15456	0.163575	0.142968	0.13524	0.126224	0.137816	0.110768	0.151984	0.136528	0.14812	0.158423	0.235703	0.200927	0.235703	0.197063	0.267903	0.233127	0.248583	0.276919	0.275631	0.306543	0.287223	0.327151	0.262751	0.239567	0.261463	0.276919
	-0.31799	-0.41763	-0.08798	-0.06148	-0.05512	-0.04346	-0.06996	-0.03074	-0.02862	0.01166	0.051938	0.036039	0.019079	0.018019	0.015899	0.00742	0.00636	0.00848	0.01166	0.016959	0.00424	0.00742	0.01378	0.019079	0.01378	0.0106	0.0106	0.00636	0.00318	0.00636	0.0106	0.00636	0.00318	-0.0053	0.0053	0.00106	-0.00954	0.00318	-0.01378	-0.00742	-0.00954	-0.03286	-0.01908	-0.02756	-0.01908	-0.02226	-0.02438	-0.01166	-0.01484
	0.078377	0.058783	0.049639	0.040495	0.043107	0.052251	0.053558	0.036576	0.05617	0.037882	0.069233	-0.00392	-0.0209	0.020901	-0.00392	-0.02874	-0.01829	-0.03266	-0.03788	-0.03135	-0.01829	0.011757	-0.00784	0.015675	0.033963	0.032657	0.027432	0.048333	0.058783	0.03527	0.067927	0.067927	0.023513	0.069233	0.164592	0.041801	0.04572	-0.06401	-0.09275	-0.12279	-0.13063	-0.19202	-0.21815	-0.2495	-0.30175	-0.35792	-0.46242	-0.35008	-0.44022
	-0.02639	-0.05279	-0.03394	-0.00503	-0.00754	0.003771	0.003771	-0.00503	0	-0.00503	0.005027	0.007541	0.005027	-0.00126	0.013826	0.007541	0.015082	0.011312	0.011312	0.02011	0.046504	0.077926	0.087981	0.087981	0.106834	0.099292	0.041477	0.035192	0.002514	0.021367	0.035192	0.026394	0.015082	0.028908	0.013826	0.028908	0.02011	0.002514	-0.03394	-0.00377	-0.00126	-0.00126	0.013826	0.027651	0.111861	0.142026	0.160879	0.1923	0.191044
[truncated: 855 more columns]

## Sheet: 7E
	+DOX+Tubacin (Acetylated Tubulin Values)
Orientation	-89.5	-88.5	-87.5	-86.5	-85.5	-84.5	-83.5	-82.5	-81.5	-80.5	-79.5	-78.5	-77.5	-76.5	-75.5	-74.5	-73.5	-72.5	-71.5	-70.5	-69.5	-68.5	-67.5	-66.5	-65.5	-64.5	-63.5	-62.5	-61.5	-60.5	-59.5	-58.5	-57.5	-56.5	-55.5	-54.5	-53.5	-52.5	-51.5	-50.5	-49.5	-48.5	-47.5	-46.5	-45.5	-44.5	-43.5	-42.5	-41.5
individual cells	-0.00337	-0.00112	-0.00225	-0.00112	-0.00112	-0.00337	-0.00225	-0.00337	-0.0045	-0.00337	0	-0.00337	-0.00225	-0.00225	-0.00112	-0.00112	-0.00675	-0.00562	-0.00337	-0.00112	-0.0045	-0.00225	-0.00225	-0.00675	-0.00562	-0.0045	-0.00225	0.00225	0.007874	0.003374	0.008999	0.011248	0.013498	0.026996	0.052867	0.050617	0.042743	0.039369	0.035994	0.038244	0.03037	0.031495	0.03262	0.023621	0.028121	0.031495	-0.00112	0	0.013498
	-0.03792	-0.04287	-0.03875	-0.04534	-0.04122	-0.04452	-0.04534	-0.03545	-0.03545	-0.02473	-0.03875	-0.05853	-0.05441	-0.04039	-0.04039	-0.01649	-0.02061	-0.02061	-0.01814	-0.01072	-0.00824	-0.00742	-0.01154	-0.01237	-0.00082	-0.00577	-0.02968	-0.06677	-0.00412	-0.00247	0.023083	0.054409	0.081614	0.069248	-0.00082	0.032151	0.021434	0.061004	0.080789	0.076668	0.106345	0.144267	0.12036	0.241544	0.181364	0.204447	0.135199	0.123657	0.145916
	0.01769	0.01708	0.01586	0.01769	0.025621	0.025011	0.023181	0.023181	0.031111	0.032331	0.040871	0.040871	0.042701	0.036601	0.031111	0.034161	0.035991	0.025621	0.029891	0.026841	0.033551	0.024401	0.030501	0.029281	0.027451	0.026841	0.033551	0.023791	0.026231	0.031111	0.031721	0.028061	0.032941	0.027451	0.01098	-0.00732	0.01342	0.025011	0.046971	0.046361	0.050631	0.059782	0.059172	0.062832	0.062222	0.076252	0.101263	0.105533	0.119563
	0	0	0	0	0	0	0	0	0	0	0	0	0	0	0	0	0	0	0	0	0	0	0	0	0	0	0	0	0	0	0	0	0	0	0	0	0	0	0	0	0	0	0	0	0	0	0	0	0
	0.006301	0.005671	0.007562	0.007562	0.008192	0.006301	0.010712	0.003781	0.007562	0.005041	0.005671	0.004411	0.005041	0.006301	0.004411	0.005041	0.004411	0.005041	0.004411	0.004411	0.005041	0.003781	0.004411	0.005671	0.005041	0.003151	0.005671	0.004411	0.008822	0.005041	0.005671	0.008192	0.007562	0.008192	0.009452	0.008192	0.010712	0.015123	0.012603	0.014493	0.018274	0.021425	0.028356	0.032137	0.015753	0.011342	0.008192	0.006301	0.003151
	-0.06414	-0.06572	-0.08727	-0.102	-0.08412	-0.07413	-0.08307	-0.08622	-0.09516	-0.07203	-0.06046	-0.02839	-0.03365	-0.02997	-0.02418	-0.02261	-0.02576	-0.0205	-0.01893	-0.02418	-0.01525	-0.02103	-0.02366	-0.01998	-0.01998	-0.01893	-0.0142	-0.01314	-0.01577	-0.01209	-0.01209	-0.01998	-0.0184	-0.00894	-0.00315	-0.01577	-0.02734	-0.01945	-0.01998	-0.01104	-0.03102	0.024185	0.01367	-0.01735	-0.02313	-0.02418	-0.00894	-0.0142	-0.01314
	0.058539	0.056179	0.063732	0.080256	0.128881	0.138795	0.187421	0.194502	0.166649	0.177507	0.229437	0.300251	0.273814	0.25729	0.331881	0.321967	0.365872	0.458874	0.526383	0.54149	0.488615	0.421578	0.424411	0.484367	0.462178	0.486727	0.67462	0.572176	0.524495	0.540074	0.49192	0.506083	0.495697	0.635908	0.607111	0.615136	0.657625	0.743073	0.761957	0.709083	0.574064	0.524967	0.533936	0.514108	0.548571	0.50089	0.489088	0.548571	0.639213
	0.006261	0.002889	0.005297	0.007224	0.01204	0.008187	0.004816	0.007705	0.015411	0.012521	0.006742	0.010113	0.0183	0.0183	0.014929	0.013003	0.015411	0.017337	0.025042	0.024561	0.0366	0.036119	0.051529	0.042861	0.042379	0.04864	0.05779	0.098243	0.110282	0.130509	0.165664	0.175296	0.173851	0.171925	0.179148	0.17048	0.193596	0.20708	0.217193	0.223454	0.209007	0.240791	0.261499	0.270649	0.247052	0.316881	0.317844	0.339034	0.359742
	-0.00677	-0.00554	-0.00246	-0.01047	-0.00493	-0.00308	-0.00246	-0.00246	0.000616	0	-0.00616	-0.02032	-0.01786	-0.01971	-0.02279	-0.02833	-0.03264	-0.06897	-0.11762	-0.1478	-0.09915	-0.08745	-0.07328	-0.08498	-0.11454	-0.12563	-0.16565	-0.13671	-0.1441	-0.08806	-0.03756	-0.10346	-0.1053	-0.19706	-0.14964	-0.13856	-0.13979	-0.12439	-0.11023	-0.15088	-0.19275	-0.16258	-0.10284	-0.11824	-0.13363	-0.22293	-0.14718	0.070203	0.082519
	0.114492	0.133734	0.112568	0.135177	0.14528	0.179435	0.195791	0.197234	0.187613	0.205893	0.215514	0.230908	0.240529	0.246302	0.281419	0.342032	0.362237	0.33193	0.32712	0.331449	0.356945	0.397354	0.415634	0.429104	0.456524	0.509441	0.515695	0.493085	0.455562	0.434396	0.432952	0.43632	0.438244	0.438725	0.466146	0.444979	0.483945	0.502706	0.465183	0.427661	0.463259	0.431028	0.433434	0.421407	0.389657	0.426218	0.410824	0.456524	0.528202
	0.342569	0.350703	0.377017	0.406203	0.418642	0.385629	0.344483	0.359315	0.155974	0.167457	0.240181	0.267453	0.296159	0.363142	0.461224	0.414336	0.387065	0.476535	0.479405	0.438259	0.494716	0.470315	0.409073	0.43156	0.36075	0.377974	0.392328	0.353095	0.294246	0.385629	0.36697	0.452134	0.405246	0.547823	0.527728	0.493759	0.384672	0.254056	0.321517	0.346397	0.369362	0.488496	0.460746	0.500935	0.36697	0.34831	0.368405	0.477013	0.480841
	0.480509	0.593366	0.649636	0.714125	0.691997	0.672397	0.671449	0.696739	0.716654	0.708751	0.730564	0.734357	0.639204	0.739099	0.755854	0.768499	0.853536	0.755222	0.657223	0.622133	0.562702	0.576611	0.560173	0.601585	0.617075	0.627507	0.650268	0.6803	0.692313	0.644578	0.592417	0.523186	0.551321	0.513386	0.478613	0.520657	0.588308	0.526664	0.612649	0.694526	0.587043	0.563334	0.531722	0.518128	0.497896	0.436568	0.398633	0.409065	0.339202
	-0.00148	-0.00099	0.006418	0.00543	0.004443	0.005924	0.004443	0.012835	0.03505	0.03505	0.034556	0.042948	0.037518	0.039493	0.042455	0.042455	0.043936	0.047391	0.031594	0.038505	0.02567	0.02962	0.016784	0.026164	0.023202	0.032088	0.032088	0.021227	0.01086	0.026658	0.017278	0.01481	0.035543	0.028632	0.034062	0.032088	0.032581	0.030607	0.023202	0.022708	-0.02468	0.002468	-0.00296	-0.02764	-0.04739	-0.01876	0.050353	-0.01432	-0.14909
	0.358552	0.554509	0.483559	0.482714	0.444705	0.377978	0.370799	0.377556	0.376289	0.394871	0.322232	0.341236	0.324766	0.279577	0.271131	0.331945	0.348838	0.367843	0.386425	0.41092	0.41472	0.445972	0.48736	0.495806	0.497918	0.522413	0.56549	0.571402	0.576048	0.506364	0.508054	0.509321	0.499185	0.501297	0.501719	0.535082	0.611945	0.782141	0.905459	1.00935	0.997948	0.984011	0.897857	0.758491	0.638129	0.514389	0.396561	0.318431	0.341236
	0.009293	0.019008	0.017741	0.019008	0.024921	0.020697	0.018585	0.016051	0.009293	0.005491	-0.01014	-0.00803	0.00169	-0.0038	-0.00845	-0.00887	-0.01056	-0.00676	-0.01098	-0.0038	-0.01436	-0.01267	-0.00845	-0.0076	-0.00718	-0.00465	-0.02746	-0.02872	-0.03464	-0.03464	-0.03717	-0.03633	-0.0452	-0.03886	-0.04942	-0.05153	-0.06251	-0.06336	-0.06589	-0.06632	-0.07054	-0.06927	-0.07603	-0.07645	-0.07941	-0.11067	-0.10687	-0.1094	-0.10602
	0.38539	0.330617	0.338536	0.30884	0.289702	0.23229	0.166958	0.191375	0.179496	0.129343	0.131983	0.095687	0.112185	0.110865	0.114165	0.124064	0.110865	0.108886	0.084469	0.112845	0.086449	0.067971	0.034975	0.036955	0.038935	0.033656	0.019137	0.031016	0.016498	0.026397	0.027716	0.060052	0.048174	0.069291	0.064012	0.085129	0.015178	-0.09701	-0.03893	0.006599	-0.0066	0.019137	0.044874	0.023757	0.012538	0.050153	0.043554	0.042894	0.017818
	0.0767	0.09797	0.09797	0.10506	0.106993	0.11795	0.11215	0.120529	0.121173	0.136642	0.119884	0.125685	0.123107	0.142443	0.117306	0.105704	0.096681	0.098614	0.086368	0.075411	0.063165	0.067032	0.151466	0.222365	0.120529	0.097325	0.092813	0.102481	0.099903	0.112794	0.124396	0.136642	0.16049	0.183693	0.181115	0.214631	0.214631	0.268772	0.20174	0.18176	0.152755	0.136642	0.11795	0.100548	0.125685	0.047051	0.099903	0.076055	0.017403
	0.046591	0.034943	0.03545	0.032411	0.024815	0.025321	0.030386	0.025828	0.027347	0.027347	0.022283	0.024815	0.027347	0.027853	0.028866	0.026334	0.026334	0.026334	0.029373	0.015699	0.016206	0.016712	0.023802	0.022789	0.020763	0.019244	0.012154	0.013674	0.019244	0.010635	0.010129	0.013167	0.009622	0.011141	0.010635	0.013674	0.011648	0.011648	0.012154	0.011648	0.014686	0.013674	0.016206	0.016712	0.018231	0.030386	0.029373	0.028866	-0.00304
	-0.00117	0.014003	0.044344	0.138866	0.129531	0.161038	0.130698	0.107359	0.113193	0.1412	0.157537	0.159871	0.179709	0.200714	0.261395	0.369921	0.305739	0.253227	0.211217	0.234556	0.205382	0.227554	0.214717	0.212384	0.250893	0.175041	0.103858	0.11086	0.100357	0.138866	0.16804	0.226387	0.215884	0.214717	0.165706	0.19838	0.229888	0.254394	0.273065	0.287068	0.361752	0.358251	0.571802	0.452774	0.478447	0.491283	0.434103	0.445772	0.474946
	-0.00357	0.032613	0.071034	0.106774	0.227843	0.124197	0.113475	0.115709	0.101859	0.093371	0.086223	0.107667	0.099179	0.062545	0.075054	0.092478	0.096945	0.110348	0.090691	0.078182	0.08935	0.088904	0.08801	0.108561	0.10588	0.100072	0.082202	0.069693	0.056291	0.029486	0.03574	0.038867	0.037974	0.05495	0.066119	0.073267	0.049589	0.011616	0.007148	0.091137	0.095158	0.115709	0.131345	0.142514	0.142514	0.213101	0.285474	0.255989	0.219355
	0.014408	0.031389	0.04837	0.045797	0.034991	0.029845	0.01801	0.016981	0.010292	-0.00772	-0.00772	-0.02727	-0.02058	-0.04477	-0.05146	-0.06484	-0.07153	-0.11835	-0.07513	-0.06587	-0.08336	-0.08027	-0.11372	-0.10755	-0.08079	-0.08593	-0.11166	-0.09725	-0.0741	-0.06792	-0.05094	-0.0741	-0.07719	-0.07358	-0.05454	-0.05557	-0.04991	-0.04271	-0.04683	-0.02264	-0.00206	0.006689	-0.01338	0.011835	0.015437	-0.02985	-0.02779	-0.02264	-0.02933
	0.058325	0.064716	0.059523	0.062719	0.065116	0.065116	0.072307	0.080296	0.114252	0.162989	0.072706	0.060322	0.053131	0.055129	0.048737	0.052332	0.061121	0.061521	0.052332	0.064317	0.055528	0.063518	0.047139	0.040747	0.047139	0.04674	0.053131	0.05393	0.05433	0.062719	0.070309	0.093879	0.120644	0.122242	0.123041	0.135425	0.138621	0.1546	0.173376	0.22451	0.223311	0.231701	0.210129	0.228505	0.258466	0.244884	0.241688	0.238492	0.240489
	0.073323	0.077877	0.066036	0.083342	0.088808	0.081521	0.083798	0.103836	0.127974	0.111579	0.13435	0.146646	0.108391	0.106569	0.117499	0.112945	0.08562	0.068769	0.059205	0.049186	0.056017	0.052374	0.085164	0.08061	0.074689	0.073779	0.105658	0.143003	0.107024	0.086075	0.136627	0.183536	0.129796	0.119776	0.115222	0.091995	0.10247	0.125241	0.132984	0.139815	0.16122	0.17716	0.232721	0.342023	0.409425	0.395307	0.380278	0.3443	0.284639
	0.004146	0.004146	0.010366	0.008984	-0.00207	-0.01175	-0.01313	-0.02073	0.002073	-0.00415	-0.00346	0.000691	-0.01037	-0.02073	-0.00829	-0.00138	0.029025	0.024878	0.004146	0.002073	0.002764	-0.00622	-0.01106	-0.02281	-0.01382	-0.02626	-0.02695	-0.03663	-0.04077	-0.04285	-0.05943	-0.0615	-0.0774	-0.08155	-0.06358	-0.05459	-0.02764	-0.02557	0	0.011748	0.067033	0.131303	0.174149	0.22045	0.14927	0.105042	0.055285	0.05183	0.049066
	0.083472	0.107501	0.152188	0.139541	0.125208	0.121413	0.163571	0.148816	0.112982	0.138698	0.096541	0.109609	0.062815	0.05902	0.018549	0.031618	0.041736	0.053962	0.047638	0.06956	0.055226	0.073776	0.04553	0.049746	0.052697	0.059442	0.042157	0.082629	0.072932	0.042579	0.071246	0.098227	0.149659	0.200669	0.237768	0.252523	0.276974	0.244935	0.277396	0.315759	0.348642	0.371407	0.469212	0.58894	0.650068	0.647538	0.734383	0.747873	0.708245
	0.051182	0.049557	0.044682	0.049557	0.041433	0.04387	0.014623	0.025185	0.009749	-0.00081	-0.013	-0.01787	-0.01381	-0.01625	-0.00894	-0.00406	0.002437	-0.00487	0.002437	0.017061	0.019498	0.018685	0.012186	0.014623	0.019498	0.013811	0.012999	0.018685	0.018685	0.019498	0.009749	0.016248	0.015436	0.012186	0.017873	0.014623	0.017061	0.008936	0.02356	0.017061	0.016248	0.012999	0.033309	0.010561	0.017061	0.024372	0.017061	0.024372	0.021123
	-0.06589	-0.02227	-0.03862	-0.04908	-0.04408	-0.06316	-0.02817	-0.06907	-0.10951	-0.13223	-0.0877	-0.05953	-0.06407	-0.03862	-0.10451	-0.01818	-0.01363	0.005453	-0.02408	-0.05544	-0.05953	-0.04908	-0.08861	-0.07361	-0.05544	-0.02363	0.001818	-0.00454	-0.00636	-0.04998	-0.04544	-0.06725	-0.0827	-0.09724	-0.1604	-0.16722	-0.0668	-0.02499	-0.05862	-0.02681	-0.0159	-0.11496	-0.05907	-0.04135	0.013632	0	0.004544	-0.03363	0.036807
	0.277757	0.247924	0.207117	0.220148	0.203688	0.203345	0.223234	0.219805	0.204717	0.125848	0.06721	0.122419	0.172141	0.20746	0.275356	0.256839	0.283243	0.295931	0.332622	0.360055	0.349082	0.348739	0.395032	0.44544	0.445097	0.395718	0.362113	0.357655	0.355254	0.38543	0.354911	0.400176	0.359712	0.398804	0.395718	0.333308	0.365199	0.400518	0.413549	0.480759	0.515393	0.507163	0.493104	0.556885	0.522937	0.513679	0.562715	0.572659	0.628553
	0.062353	0.068804	0.090305	0.143699	0.15875	0.101055	0.076329	0.077046	0.098905	0.083138	0.084929	0.143699	0.161975	0.124348	0.135099	0.172367	0.190643	0.236871	0.203544	0.196377	0.208919	0.243321	0.252638	0.236871	0.285248	0.27844	0.286323	0.310691	0.338285	0.305675	0.202827	0.298866	0.340076	0.288115	0.271273	0.307108	0.339718	0.407088	0.503127	0.697712	0.666894	0.711688	0.761857	0.614216	0.625325	0.673344	0.670119	0.918457	1.03385
	-0.11752	-0.12311	-0.18627	-0.07435	-0.06715	-0.06635	-0.06076	-0.08314	-0.06635	-0.07675	-0.07595	-0.07435	-0.09513	-0.08394	-0.07435	-0.07595	-0.06715	-0.07195	-0.07435	-0.07435	-0.06316	-0.06555	-0.07515	-0.06395	-0.06316	-0.06715	-0.05836	-0.06715	-0.05676	-0.06795	-0.07355	-0.07115	-0.11032	-0.11672	-0.10792	-0.08554	-0.11112	-0.08074	-0.07195	-0.06395	-0.04956	-0.03997	-0.04557	-0.03917	-0.03757	-0.03917	-0.03118	-0.04157	-0.02158
	-0.07996	-0.05997	-0.0634	-0.05883	-0.09653	-0.07939	-0.09024	-0.0971	-0.1011	-0.08739	-0.10167	-0.07482	-0.11423	-0.11538	-0.14793	-0.14508	-0.13251	-0.13365	-0.12623	-0.10738	-0.1308	-0.14336	-0.16564	-0.17706	-0.18563	-0.23761	-0.23361	-0.19477	-0.23875	-0.23703	-0.25474	-0.33413	-0.32671	-0.21761	-0.24846	-0.33642	-0.3467	-0.30386	-0.35641	-0.38897	-0.39125	-0.34898	-0.34156	-0.305	-0.26274	-0.21876	-0.25817	-0.17478	-0.19991
	0.149742	0.119593	0.135672	0.10301	0.071856	0.069344	0.074368	0.074871	0.037184	0.051254	0.043214	0.030149	0.0201	-0.00251	-0.00553	0.006532	0.009045	0.019597	0.025124	0.007035	0.012562	0.014572	-0.01206	-0.01256	-0.02563	-0.02362	-0.01558	-0.01055	-0.00452	0.003517	-0.02362	-0.0211	-0.00754	-0.02261	-0.02161	-0.00301	-0.00754	0.015075	0.00804	0.039194	0.076881	0.045224	0.085423	0.073866	0.097483	0.059294	0.077383	0.068841	0.065826
	0.335173	0.321065	0.344151	0.388613	0.317645	0.335173	0.39588	0.359114	0.261213	0.237272	0.207346	0.235134	0.270618	0.240692	0.235562	0.240264	0.241547	0.190672	0.1911	0.165449	0.172289	0.230431	0.295414	0.360397	0.375787	0.424524	0.404858	0.413409	0.461291	0.529693	0.596813	0.554062	0.721648	0.805441	0.849903	0.906763	1.01877	1.09786	1.01321	0.929421	0.799884	0.63187	0.651963	0.77295	0.861446	0.780645	0.925146	0.793043	0.775943
	0.041397	0.026343	0.038574	0.044689	0.031988	0.042337	0.0334	0.0334	0.032929	0.039985	0.030107	0.015994	-0.00282	-0.02446	-0.01646	-0.01176	-0.00894	-0.02117	-0.06162	-0.06304	-0.00659	-0.01458	-0.01835	0.028225	0.041867	0.024932	-0.03857	-0.00612	0.001882	0.016465	0.025402	0.039044	0.070562	0.066329	0.01082	0.030107	0.049864	0.061154	0.055509	0.055979	0.063977	0.047042	0.120897	0.131716	0.186285	0.160412	0.150533	0.154767	0.156178
	0.523964	0.556582	0.561242	0.583505	0.563831	0.520858	0.475296	0.48358	0.452514	0.41213	0.42352	0.377958	0.413683	0.409541	0.358284	0.332914	0.371745	0.328254	0.296671	0.270266	0.378994	0.425074	0.44889	0.441642	0.439053	0.436464	0.488239	0.545192	0.638387	0.476849	0.505843	0.350517	0.36605	0.465458	0.424556	0.457692	0.470636	0.484097	0.488757	0.449408	0.44423	0.473742	0.584023	0.69068	0.605769	0.571079	0.535872	0.435946	0.44423
	0.007146	0.010718	0.001786	0.012505	0.009825	0.007146	0.012505	-0.00357	0.001786	0.003573	-0.00268	-0.00089	0.003573	-0.02233	-0.01876	-0.02322	-0.02233	-0.03662	-0.01786	-0.03573	-0.0134	-0.00179	-0.00983	-0.03841	-0.04287	-0.0527	-0.00804	0.012505	0.013398	0.06699	0.016078	0.014291	0.016078	0.003573	-0.00625	-0.00625	0.008932	-0.07503	-0.09825	-0.1054	-0.10004	0.024116	-0.01965	-0.05449	-0.08217	-0.11522	-0.11076	-0.1045	-0.10004
	0.004274	0.0116	0.006105	0.001221	0.004884	0.002442	0.001221	0.001832	0.000611	-0.00488	-0.00122	-0.00244	-0.00916	-0.00733	0.000611	-0.00977	-0.00366	-0.01221	-0.00855	-0.00916	-0.01282	-0.01404	-0.01038	-0.01526	-0.00672	-0.0116	-0.01282	-0.01099	-0.01099	-0.00977	-0.00977	-0.00794	-0.00672	-0.02625	-0.06105	-0.04701	-0.04579	-0.03663	-0.04029	-0.03236	-0.06838	-0.07204	-0.07387	-0.06471	-0.06838	-0.03846	-0.03114	-0.03175	-0.0293
	0.099481	0.102558	0.033844	0.006153	0.014358	-0.00718	-0.02154	-0.04102	-0.03282	-0.01333	-0.01538	-0.02051	-0.01436	-0.05128	-0.05846	-0.02564	-0.00513	-0.0041	0.001026	0.001026	-0.00308	-0.01026	0.021537	0.041023	0.06256	0.05333	0.112814	0.149734	0.274855	0.223576	0.111788	0.133325	0.229729	0.362029	0.36408	0.432794	0.36408	0.448178	0.393822	0.276906	0.254343	0.226653	0.26665	0.167169	0.165118	0.124095	0.183578	0.252292	0.22255
	0.019233	0.020792	0.025471	0.022872	0.02651	0.041585	0.02859	0.033268	0.035347	0.036907	0.037946	0.035867	0.047823	0.05562	0.046263	0.049902	0.043144	0.030149	0.041585	0.032748	0.024951	0.030149	0.019753	0.02755	0.029629	0.022352	0.02859	0.030669	0.032748	0.038986	0.039506	0.041585	0.041065	0.046783	0.046263	0.058219	0.075892	0.138269	0.13567	0.096165	0.088368	0.079531	0.114878	0.128393	0.138789	0.167379	0.197528	0.242751	0.251068
	-0.21621	-0.33049	-0.12973	-0.11737	-0.12046	-0.09987	-0.05457	-0.05354	-0.07207	-0.05972	-0.04839	-0.02471	-0.00103	-0.02574	-0.00309	0.003089	0.022651	0.105016	0.037064	0.006177	-0.01853	-0.01441	0.003089	0.016473	-0.12767	-0.18738	-0.18944	-0.15855	-0.19562	-0.17915	-0.18223	-0.21106	-0.25224	-0.30372	-0.41492	-0.3099	-0.22959	-0.22033	-0.20797	-0.26254	-0.29858	-0.22136	-0.28828	-0.2996	-0.28725	-0.2646	-0.21724	-0.22856	-0.19562
	0.021744	0.022733	0.020756	0.023227	0.020756	0.024709	0.024215	0.026192	0.028169	0.021744	0.018779	0.020262	0.016308	0.016308	0.017297	0.015814	0.012849	0.008895	0.00593	0.017297	0.013343	0.015814	0.007907	0.013837	0.009884	0.011366	0.008401	0.012355	0.01186	0.010378	0.008895	0.013837	0.011366	0.010872	0.013837	0.01186	0.009884	0.009884	0.014331	0.013837	0.00939	0.002965	0.001483	-0.00049	-0.00395	0.005436	0.00939	0.016308	0.024215
	0.380001	0.350166	0.349381	0.33839	0.305414	0.289712	0.276365	0.272439	0.299918	0.264588	0.237893	0.256736	0.223761	0.165662	0.151529	0.162521	0.167232	0.18686	0.179009	0.100496	0.063595	0.054174	0.047893	0.043967	0.017273	0.009422	0.015703	0.010992	0.014917	0.008636	-0.0055	-0.00314	0.015703	0.005496	0.019628	-0.01021	-0.02041	-0.0212	-0.01335	0.03062	0.072232	0.09186	0.054959	0.052603	0.051033	0.046322	0.039256	0.051033	0.039256
	0.104802	0.108637	0.149535	0.158482	0.111832	0.081797	0.076046	0.076685	0.098412	0.102885	0.0933	0.089465	0.092022	0.088187	0.076685	0.077324	0.070294	0.065182	0.070933	0.072211	0.088187	0.088187	0.096495	0.123974	0.117583	0.10608	0.116944	0.116305	0.082436	0.046011	0.041538	0.08627	0.125252	0.146979	0.155925	0.176375	0.255616	0.28565	0.278621	0.233888	0.185321	0.184682	0.184682	0.203214	0.224303	0.235166	0.230054	0.237083	0.221107
	0.308217	0.287507	0.290857	0.309435	0.26436	0.277152	0.369739	0.428215	0.352988	0.360906	0.310044	0.257964	0.249437	0.285375	0.27167	0.257355	0.232077	0.234513	0.251568	0.275629	0.257051	0.21898	0.183956	0.169032	0.127002	0.117257	0.131266	0.121216	0.088019	0.0868	0.08345	0.081318	0.113297	0.141926	0.151367	0.129744	0.138271	0.137053	0.196443	0.149845	0.117561	0.137053	0.143144	0.177255	0.149845	0.182433	0.172382	0.236645	0.202534
	0.003592	0.00479	0.003991	0	0.000798	0.003592	0.000798	-0.00239	-0.00239	-0.01118	-0.02036	-0.02714	-0.03113	-0.03273	-0.02874	-0.03433	-0.03512	-0.02754	-0.02993	-0.08661	-0.17282	-0.10457	-0.08062	-0.06226	-0.05907	-0.04311	-0.04869	-0.04829	-0.01956	-0.02275	-0.02475	-0.02634	-0.01836	-0.02674	-0.02115	-0.03712	-0.05668	-0.07464	-0.08541	-0.08142	-0.08661	-0.06945	-0.06466	-0.06346	-0.05548	-0.04271	-0.00479	-0.04869	-0.02515
	0.002927	-0.0039	-0.00683	-0.00585	-0.00098	-0.00488	0.001951	-0.00781	-0.00781	-0.00195	-0.00195	-0.00098	-0.00878	0.007805	0.024392	0.02244	0.024392	0.040002	0.069272	0.073175	0.133666	0.15318	0.174644	0.173669	0.142447	0.138545	0.130739	0.132691	0.135618	0.128788	0.109275	0.133666	0.114153	0.145374	0.187328	0.176596	0.170742	0.169766	0.221476	0.231233	0.242941	0.239038	0.233184	0.242941	0.248795	0.23416	0.237087	0.313189	0.29953
	-0.06427	-0.04476	-0.03443	-0.01607	0.026397	-0.00689	-0.02066	-0.02869	0.037874	0.082634	0.097554	0.088373	0.088373	0.067714	0.068862	0.0746	0.087225	0.115917	0.133133	0.158382	0.111327	0.107884	0.113622	0.08493	0.078043	0.035579	-0.00459	0.033283	0.096407	0.182484	0.153791	0.120508	0.140019	0.107884	0.127394	0.087225	0.050499	0.041317	0.016068	0.004591	-0.0482	0	0.030988	0.017215	0.060828	0.082634	0.086077	0.118213	0.121656
	-0.21065	-0.10586	-0.01383	0.03032	0.097345	0.074471	0.060109	-0.08032	-0.05479	-0.07288	-0.06383	-0.13086	-0.1532	-0.15852	-0.11809	-0.09788	-0.08617	-0.09575	-0.09841	-0.08405	-0.07766	-0.07234	-0.07926	-0.05585	-0.07873	-0.06277	-0.05585	-0.05266	-0.05	-0.06011	-0.05639	-0.03085	-0.01011	-0.00532	-0.00745	-0.01649	0.008511	0.010639	0.007979	0.014362	0.013298	0.017554	0.011171	0.018618	0.014894	0.017554	0.014362	0.012235	0.01649
	0.004158	0.009241	0.012475	0.011551	0.012013	0.012475	0.016633	0.019405	0.020791	0.020791	0.024487	0.026798	0.034652	0.040196	0.035114	0.03419	0.027722	0.02495	0.039272	0.022639	0.009703	0.018481	0.012475	0.012475	0.021715	0.010627	0.013861	0.012937	0.015247	0.018019	0.020791	0.024025	0.030494	0.027722	0.016171	0.012013	0.003696	-0.00231	0.001848	-0.01109	-0.08409	-0.0998	-0.35438	-0.07993	-0.02818	-0.01386	-0.00277	-0.00139	0.00693
	0.009304	0.009304	0.005981	0.008639	0.006645	0.007974	0.008639	0.009968	0.005981	0.007974	0.011962	0.011297	0.01462	0.016614	0.015949	0.020601	0.019272	0.017278	0.017278	0.017943	0.013955	0.01462	0.01462	0.01462	0.012626	0.009968	0.011962	0.009968	0.005981	0.015949	0.005981	0.011962	0.007974	0.011962	0.010633	0.005981	0.008639	0.010633	0.009304	0.007974	0.012626	0.009968	0.003987	0.011962	0.012626	0.003987	0.011297	0.020601	-0.03057
	0.054618	0.057349	0.051887	0.059397	0.055301	0.072369	0.062811	0.106506	0.176144	0.143373	0.14269	0.147469	0.122891	0.077831	0.069638	0.038233	0.039598	0.034819	0.040281	0.03755	0.036867	0.047108	0.055984	0.049839	0.047791	0.05257	0.021165	-0.00205	0.002731	-0.00273	-0.00068	0.001365	-0.00273	0.001365	0	-0.00341	-0.0041	-0.00341	0	0.004779	-0.00205	0.017068	0.030723	0.019116	0.021847	0.016385	0.025261	0.013655	0.006827
	-0.19472	-0.18168	-0.20161	-0.21388	-0.21925	-0.19012	-0.16942	-0.15255	-0.18092	-0.13799	-0.13492	-0.14335	-0.11652	-0.11346	-0.09582	-0.10272	-0.11882	-0.06593	-0.07359	-0.08739	-0.09352	-0.09812	-0.09659	-0.07896	-0.09736	-0.07743	-0.08663	-0.06439	-0.05596	-0.0092	0.021465	0.051362	0.027597	0.039863	0.036797	0.034497	0.081259	0.121889	0.115756	0.119589	0.13722	0.154086	0.104257	0.075893	0.080492	0.084325	0.169417	0.174017	0.172484
	-0.01038	-0.00649	-0.00779	-0.01298	-0.01622	-0.01298	-0.02012	-0.01428	-0.01947	-0.02336	-0.02336	-0.0279	-0.02336	-0.04867	-0.08046	-0.03504	-0.02401	-0.01038	-0.01103	-0.00519	-0.00195	0.003244	-0.02725	-0.02725	-0.02012	-0.02012	-0.01882	-0.01492	-0.01882	-0.01428	-0.01233	-0.01752	-0.02076	-0.01492	-0.01363	-0.01882	-0.01882	-0.01817	-0.01687	-0.01687	-0.01817	-0.01428	-0.01622	0.01168	0.002596	-0.00324	-0.00779	-0.00973	-0.00908
	0.343863	0.348593	0.341679	0.280184	0.175388	-0.04985	-0.11571	-0.17575	-0.18849	0.137181	0.046212	0.052762	0.137545	0.151008	0.036024	0.094972	0.13609	0.102977	0.145186	0.377703	0.470855	0.353687	0.34641	0.322758	0.313661	0.326033	0.366423	0.394441	0.40936	0.422096	0.401719	0.371517	0.306747	0.362784	0.358054	0.370062	0.353687	0.418457	0.461758	0.469764	0.366423	0.382797	0.426463	0.442473	0.439926	0.430465	0.432285	0.389347	0.349685
	0.769373	0.743674	0.862533	0.992636	0.934812	0.950071	1.05688	0.940434	1.01753	0.970952	0.819165	0.729218	0.654529	0.500333	0.515592	0.47865	0.427251	0.401552	0.45536	0.439297	0.394324	0.401552	0.404764	0.422432	0.456966	0.375852	0.392717	0.39593	0.350153	0.283495	0.277071	0.300361	0.314013	0.329272	0.38308	0.400748	0.47865	0.445722	0.386293	0.381474	0.373443	0.396733	0.396733	0.361396	0.452147	0.414401	0.375852	0.390308	0.375049
	0.021393	0.029622	0.025782	0.032364	0.020296	0.029622	0.031816	0.037301	0.037301	0.046627	0.058695	0.059792	0.065826	0.074054	0.089414	0.046078	0.035656	0.009325	0	0.015359	-0.08667	-0.07241	-0.02084	-0.00823	0.01152	0.06034	0.094899	0.144268	0.091608	0.071311	0.056501	0.004937	0.018651	0.059243	0.073506	0.069117	0.061986	0.069666	0.00768	-0.01755	-0.00603	-0.03017	-0.07899	-0.1684	-0.31871	-0.30883	-0.30938	-0.40044	-0.21174
	-0.04673	-0.0825	-0.10153	-0.105	-0.11076	-0.09634	-0.09692	-0.08365	-0.08423	-0.12057	-0.11711	-0.12461	-0.15692	-0.20192	-0.30807	-0.44825	-0.31614	-0.2348	-0.1823	-0.12288	-0.09346	-0.08654	-0.09057	-0.08019	-0.105	-0.0773	-0.10327	-0.09692	-0.1073	-0.10153	-0.11134	-0.13269	-0.12403	-0.10961	-0.12461	-0.08423	-0.0848	-0.09865	-0.08538	-0.12865	-0.10846	-0.10038	-0.09807	-0.08596	-0.09519	-0.06115	-0.08769	-0.03058	-0.14365
	0.158986	0.153575	0.150662	0.150662	0.135263	0.156072	0.144835	0.171888	0.164396	0.173553	0.189784	0.178963	0.1465	0.151078	0.156072	0.233068	0.191865	0.169391	0.130685	0.134847	0.147749	0.132349	0.100719	0.09406	0.121528	0.112788	0.042868	0.099886	0.101135	0.100719	0.088649	0.054521	0.021226	-0.077	0.02622	0.136095	0.213091	0.158986	0.212259	0.243473	0.320469	0.411615	0.502345	0.581838	0.541467	0.551872	0.65384	0.629284	0.549791
	0.115601	0.125769	0.11346	0.116136	0.123629	0.125234	0.12791	0.149853	0.151458	0.186781	0.191062	0.209794	0.224244	0.215681	0.209259	0.209259	0.213005	0.230131	0.275087	0.238159	0.230131	0.196414	0.153599	0.271876	0.378378	0.290607	0.297565	0.300241	0.328606	0.33931	0.317902	0.2403	0.334493	0.420123	0.544822	0.595665	0.741236	0.725716	0.857372	0.887878	0.883596	1.08643	1.1239	1.23147	1.34332	1.16189	1.20043	1.19561	1.42307
	0.47533	0.425444	0.424503	0.42262	0.212722	0.214604	0.225899	0.202368	0.199544	0.160012	0.155306	0.146835	0.163777	0.141187	0.149658	0.199544	0.164718	0.114832	0.08283	0.080947	0.09036	0.113891	0.118597	0.117656	0.098831	0.122362	0.126127	0.142128	0.091301	0.071535	0.064005	0.042356	0.025414	0.070594	0.041415	0.059299	0.050827	0.043297	0.049886	0.048004	0.042356	0.016001	0.016942	0.034826	-0.00094	0.013177	-0.01035	0.004706	0.026355
	0.240629	0.234319	0.211182	0.173741	0.159017	0.156073	0.139666	0.146818	0.213706	0.189727	0.134197	0.127046	0.126625	0.083715	0.103067	0.135038	0.189306	0.204871	0.180051	0.209078	0.233898	0.193513	0.180893	0.19183	0.164907	0.206975	0.1729	0.151445	0.157335	0.146397	0.163645	0.161121	0.16701	0.132935	0.117791	0.130832	0.002103	0.076985	0.106853	0.09255	0.058475	-0.02272	-0.18468	-0.02734	-0.0143	-0.03828	-0.07783	-0.02608	0.020193
	0	0.002026	0.004051	-0.00101	0.003039	0.003039	0.002026	-0.00101	-0.00101	0.002026	0.002026	0	0.002026	-0.00203	0.004051	0.003039	0	0.001013	0.006077	0.003039	0.003039	0.009116	0.00709	0.01418	0.019244	0.030386	0.015193	0.010129	0.006077	0.010129	0.002026	0.009116	0.008103	0.002026	0.002026	-0.00203	0.001013	0.050643	0.072926	0.064823	0.067862	0.062798	0.072926	0.114454	0.135724	0.096222	0.067862	0.053682	0.047605
	0.081661	0.113069	0.094748	0.104694	0.095795	0.08899	0.07538	0.083232	0.072762	0.070668	0.065957	0.068575	0.068575	0.071715	0.06491	0.065434	0.07538	0.061246	0.068051	0.065957	0.077997	0.088466	0.093178	0.080091	0.091084	0.109405	0.113593	0.111499	0.094225	0.106264	0.099459	0.098412	0.115687	0.10417	0.106788	0.143431	0.179027	0.17955	0.162276	0.1539	0.175886	0.15233	0.157564	0.156517	0.168034	0.183214	0.210435	0.251789	0.237132
	0.016863	0.020951	0.010731	0.014819	0.016863	0.004599	0.009198	0.004088	0.004088	0.014308	-0.01278	-0.04957	-0.08892	-0.10936	-0.02759	-0.03475	-0.0184	-0.01329	0.003577	-0.0138	-0.00715	-0.00153	-0.00153	0.001533	-0.01635	-0.00204	-0.01278	-0.0092	0.008687	-0.01533	0.00511	0.004599	0.012775	0.010731	0.036793	0.055189	0.059277	0.038837	0.03015	0.037815	0.050079	0.029128	0.063876	0.053656	0.091982	0.107312	0.165056	0.23302	0.260615
	0.007144	-0.00844	-0.00909	-0.02598	-0.02208	-0.03182	-0.02728	-0.02338	-0.02078	-0.02663	-0.02987	-0.03377	-0.02987	-0.04416	-0.06559	-0.11105	-0.06364	-0.04221	-0.02792	-0.01688	-0.01559	-0.01429	-0.01818	-0.01169	-0.01559	-0.01753	-0.01234	-0.02143	-0.01624	-0.01169	-0.02143	-0.01818	-0.02013	-0.01948	-0.02143	-0.01883	-0.02013	-0.01234	-0.01104	-0.0039	-0.00844	-0.01104	-0.00974	-0.0039	-0.01948	-0.01429	-0.01818	-0.01364	-0.01688
	0.478114	0.454689	0.436639	0.509989	0.388636	0.271123	0.349849	0.242705	0.131337	0.024962	0.072965	0.127113	0.084102	0.000768	-0.12865	-0.11828	0.046851	0.151307	0.090246	0.016513	0.092935	0.10868	0.170892	0.117512	0.175885	0.216976	0.250386	0.285332	0.336792	0.220432	0.102535	0.180877	0.282644	0.240017	0.177805	0.252306	0.325271	0.318743	0.274196	0.238097	0.309142	0.324119	0.36713	0.316055	0.358298	0.353305	0.327191	0.284948	0.325655
	-0.03954	-0.04308	-0.04166	-0.04166	-0.04378	-0.05014	-0.04096	-0.03884	-0.0346	-0.04096	-0.03672	-0.03178	-0.03743	-0.03672	-0.01907	-0.04519	-0.05932	-0.06355	-0.06991	-0.09462	-0.08544	-0.07626	-0.06073	-0.06426	-0.04872	-0.06214	-0.09321	-0.08191	-0.07203	-0.06355	-0.05932	-0.07203	-0.05861	-0.06002	-0.05932	-0.05861	-0.06991	-0.06073	-0.04378	-0.03248	-0.04096	-0.04449	-0.0692	-0.04802	-0.05437	-0.01907	0.134876	0.230913	0.257747
	0.058141	0.063536	0.070729	0.047952	0.070129	0.062337	0.081518	0.084515	0.086912	0.066533	0.074325	-0.01678	-0.01798	0.028172	0.046153	0.065334	0.056942	0.018581	0.004196	-0.00899	-0.01439	-0.0048	-0.01379	-0.0024	-0.04615	-0.02038	-0.01918	-0.01678	-0.0036	-0.08691	-0.03656	-0.0042	-0.03057	-0.03357	0.031768	0.032967	0.030569	0.033566	0.031169	0.031768	0.056343	0.12827	0.120478	0.084515	0.090509	0.155843	0.167231	0.082117	0.071927
	0.040327	0.037057	0.039237	0.044686	0.051226	0.049046	0.039237	0.046866	0.049046	0.071934	0.11226	0.191824	-0.00872	-0.02834	0.011989	0.040327	0.032697	0.020708	0.010899	0.025068	0.016349	0.010899	-0.01308	-0.01962	0.018528	0.006539	0.058855	0.058855	0.057765	0.062125	0.076293	0.080653	0.077383	0.108991	0.214712	0.198363	0.153677	0.12207	0.150407	0.149317	0.146047	0.139508	0.127519	0.166756	0.129699	0.165666	0.150407	0.161306	0.153677
	0	0	0	0	0	0	0	0	0	0	0	0	0	0	0	0	0	0	0	0	0	0	0	0	0	0	0	0	0	0	0	0	0	0	0	0	0	0.002442	0.007815	0.005861	0.008303	0.008303	0.010745	0.00928	0.008303	0.00928	0.013187	0.019537	0.014164
	-0.03977	-0.06903	-0.0672	-0.07588	-0.05577	-0.02743	-0.03566	-0.02011	-0.0032	-0.00549	-0.03017	0.001829	0.006857	-0.01051	-0.02057	0.015543	-0.02743	-0.07451	-0.07086	-0.04663	-0.06034	-0.07863	-0.12708	-0.10148	-0.08274	-0.08548	-0.07726	-0.08548	-0.11383	-0.09371	-0.09646	-0.08868	-0.10468	-0.10286	-0.10377	-0.12114	-0.11931	-0.21531	-0.22948	-0.23451	-0.26788	-0.24822	-0.22811	-0.2528	-0.1472	-0.13943	-0.13805	-0.14628	-0.13623
	0.020035	0.016278	0.021287	0.035061	0.006887	0.001252	0.008139	0.005009	-0.01565	-0.02066	-0.00313	-0.01377	-0.01315	0.019409	0.038818	0.035687	0.045705	0.059479	0.032557	0.025044	0.005635	0.006887	-0.01252	-0.00626	0.041948	0.088905	0.063861	0.078888	0.093914	0.093288	0.044453	0.035061	0.025044	0.046331	0.06887	0.073253	0.060105	0.087027	0.088905	0.120836	0.059479	0.048835	0.063235	0.069496	0.055722	0.063235	0.065114	0.0432	0.107688
	0.008252	0.006189	0.005502	0.009628	0.035073	0.045388	0.028883	0.022006	0.020631	0.019255	0.015817	0.014442	0.017192	0.018568	0.025445	0.024757	0.028883	0.028196	0.028883	0.033009	0.058454	0.069457	0.067394	0.069457	0.074959	0.125848	0.160233	0.270952	0.248946	0.236568	0.282643	0.317028	0.387861	0.454567	0.426372	0.430498	0.451129	0.702826	0.660189	0.763343	0.704201	0.653312	0.70764	0.900882	0.884378	0.83899	0.804605	0.720018	0.749589
	+DOX+Tubacin (Total Tubulin Values)
Orientation	-89.5	-88.5	-87.5	-86.5	-85.5	-84.5	-83.5	-82.5	-81.5	-80.5	-79.5	-78.5	-77.5	-76.5	-75.5	-74.5	-73.5	-72.5	-71.5	-70.5	-69.5	-68.5	-67.5	-66.5	-65.5	-64.5	-63.5	-62.5	-61.5	-60.5	-59.5	-58.5	-57.5	-56.5	-55.5	-54.5	-53.5	-52.5	-51.5	-50.5	-49.5	-48.5	-47.5	-46.5	-45.5	-44.5	-43.5	-42.5	-41.5
individual cells	0.001088	0	0	0.001088	0.002177	0	0.001088	0	0	0	0	0.001088	0.001088	0.001088	0	0	0	0.001088	0.002177	0	0	0	0.001088	0.003265	0	0	0.003265	0	0	0.002177	0.007619	0.018503	0.021768	0.037006	0.039183	0.040272	0.033741	0.04136	0.044625	0.030476	0.044625	0.03483	0.042449	0.045714	0.046802	0.047891	0.051156	0.056598	0.054421
	-0.03094	-0.02038	-0.11019	-0.12906	-0.06868	-0.0717	-0.06793	-0.11246	-0.02943	0.018868	0.047549	0.031699	0.036982	0.045284	0.046794	0.036228	0.055851	0.036228	0.054341	0.038492	0.04302	0.063398	0.04302	0.046794	0.024906	0.031699	0.051322	0.027171	0.033963	0.03019	0.040001	0.049058	0.064153	0.128306	0.135853	0.118494	0.115475	0.095852	0.14491	0.170571	0.190194	0.179628	0.141136	0.156231	0.151703	0.172081	0.23246	0.233969	0.230196
	0.03332	0.025147	0.028919	0.032691	0.034577	0.037092	0.02829	0.040864	0.046522	0.038349	0.032691	0.038978	0.032062	0.036463	0.023889	0.032062	0.032062	0.032691	0.028919	0.024518	0.037092	0.035834	0.033948	0.033948	0.038349	0.042121	0.033948	0.039606	0.032062	0.035206	0.046522	0.044636	0.053437	0.058466	0.058466	0.057838	0.054694	0.064124	0.063496	0.059095	0.077326	0.077955	0.099959	0.098701	0.101216	0.091157	0.079841	0.158425	0.182943
	0	0	0	0	0	0	0	0	0	0	0	0	0	0	0	0	0	0	0	0	0	0	0	0	0	0	0	0	0	0	0	0	0	0	0	0	0	0	0.003078	0.027706	0.024628	0.016418	0.016418	0.012314	0.012314	0.01334	-0.02668	-0.0431	-0.03797
	0.010312	0.0058	0.005156	0.008378	0.0058	0.003222	0.006445	0.001933	0.003222	0.001289	0.0058	0.003222	0.003222	0.001289	0.001933	0.004511	0.001933	0.000644	0.008378	0.002578	0.001933	0.006445	0.002578	0.0058	0.002578	0.003222	0.002578	0.004511	0.004511	0.002578	0.003867	0.003867	0.004511	0.002578	0.007089	0.0058	0	0.003867	0.014823	0.01869	0.023846	0.018046	0.019335	0.007089	-0.00709	-0.00773	-0.00516	-0.00451	-0.00322
	-0.04116	-0.04177	-0.04054	-0.03379	-0.03624	-0.02457	-0.00369	0.003686	0.003686	0.007986	0.014129	0.007372	0.009214	-0.00184	-0.00614	-0.01351	-0.01904	0.046072	0.0215	-0.0086	-0.00737	-0.01044	0.011057	0.009829	0.015972	0.017815	0.006143	0.011057	0.010443	0.0043	0.006143	-0.00123	0.012286	0.001229	0.001229	0.005529	0.006143	0.001229	0.004914	0.003071	-0.00123	0.001843	-0.00246	0.003686	0.006143	0	0.003071	-0.00184	0.002457
	0.22613	0.220849	0.237173	0.229491	0.22421	0.239093	0.254937	0.254457	0.275101	0.336555	0.349518	0.336555	0.347117	0.383605	0.36008	0.383125	0.372563	0.422974	0.35864	0.383125	0.369682	0.391287	0.45034	0.554523	0.557404	0.529558	0.565566	0.550682	0.580449	0.615017	0.558844	0.530998	0.460422	0.420574	0.44986	0.53916	0.573247	0.597253	0.661587	0.552603	0.500751	0.511794	0.375924	0.371603	0.389847	0.339916	0.365361	0.440258	0.436897
	0.014026	0.011124	0.01451	0.018379	0.017412	0.024183	0.027569	0.020798	0.023216	0.022732	0.021765	0.018863	0.015961	0.018379	0.020798	0.021765	0.01983	0.024667	0.022249	0.022249	0.023216	0.022732	0.030955	0.027569	0.030955	0.032889	0.038694	0.039177	0.041112	0.046432	0.05804	0.097701	0.096734	0.089962	0.09625	0.100603	0.102054	0.102054	0.107375	0.133009	0.170735	0.164447	0.189598	0.147035	0.164931	0.236514	0.226357	0.204592	0.179925
	-0.01818	-0.02193	-0.03049	-0.03851	-0.03958	-0.01818	-0.01979	-0.02728	-0.02032	-0.08932	-0.1289	-0.14387	-0.16634	-0.16473	-0.1535	-0.15938	-0.17917	-0.18559	-0.18987	-0.21875	-0.17864	-0.1535	-0.15724	-0.17864	-0.23747	-0.46959	-0.41076	-0.19361	-0.11927	-0.06792	-0.03102	-0.08504	-0.07595	-0.09306	-0.08397	-0.04439	-0.03583	-0.07541	-0.0599	-0.0722	-0.046	-0.05723	-0.023	0.038508	-0.03797	-0.07541	-0.19736	-0.11553	0.045461
	-0.00197	0.034203	0.104582	0.056895	0.054593	0.04374	0.045385	0.073339	0.095373	0.111817	0.135825	0.160162	0.184498	0.258166	0.259481	0.250602	0.266717	0.270005	0.331834	0.397608	0.423589	0.45549	0.428194	0.389715	0.442993	0.530802	0.571254	0.558428	0.607101	0.600852	0.558428	0.51107	0.497257	0.537709	0.527185	0.532447	0.545273	0.615981	0.592631	0.589013	0.563361	0.545273	0.586053	0.5752	0.568623	0.569938	0.551521	0.67452	0.750161
	0.400353	0.401307	0.366951	0.324482	0.343092	0.364565	0.401307	0.431847	0.361702	0.240975	0.354067	0.390332	0.356453	0.240975	0.275809	0.20137	0.159378	0.159378	0.127884	0.142199	0.132656	0.181805	0.195643	0.203278	0.179419	0.264357	0.317801	0.342137	0.31637	0.333548	0.33498	0.34166	0.315892	0.218071	0.193735	0.225706	0.219979	0.264357	0.314461	0.380789	0.36027	0.307303	0.3011	0.272469	0.233818	0.261017	0.233818	0.269129	0.278672
	0.706677	0.610995	0.666836	0.745538	0.740639	0.836974	0.904899	0.856895	0.813136	0.786684	0.752722	0.66749	0.743252	0.746191	0.611321	0.609362	0.71876	0.717127	0.758927	0.754681	0.845792	0.884652	0.811829	0.750763	0.454899	0.382729	0.335378	0.36836	0.397424	0.433999	0.432366	0.38828	0.350726	0.333092	0.346807	0.352359	0.368687	0.372605	0.391873	0.381423	0.36836	0.332439	0.316764	0.305334	0.190711	0.158708	0.143033	0.155443	0.158708
	0.016089	0.024864	0.017551	0.020477	0.023889	0.03169	0.047779	0.058504	0.060942	0.070693	0.061917	0.024377	0.055092	0.053629	0.073618	0.073618	0.056554	0.057529	0.034128	0.045828	0.040465	0.046803	0.049729	0.036565	0.022914	0.023889	0.005363	0.010238	0.006338	0.008776	-0.00146	0	0.011213	-0.00439	-0.03462	-0.06679	-0.03413	-0.03462	-0.03023	-0.06533	-0.00975	0.018039	0.014139	0.025352	-0.01853	-0.00829	-0.01121	-0.07021	-0.12871
	0.348565	0.360709	0.340919	0.364307	0.374651	0.391293	0.406135	0.431321	0.280651	0.30134	0.324278	0.291446	0.275254	0.265359	0.306737	0.325627	0.345417	0.345417	0.380948	0.41513	0.404785	0.443465	0.401187	0.370604	0.349915	0.400738	0.405235	0.362958	0.353513	0.376001	0.348565	0.338221	0.413781	0.460106	0.665647	0.595035	0.616173	0.629666	0.631016	0.442565	0.430872	0.391742	0.369704	0.362958	0.366106	0.402986	0.368805	0.353962	0.295044
	-0.03414	-0.02173	-0.01951	-0.02261	-0.00975	-0.02882	-0.02173	-0.01641	-0.00044	-0.00842	-0.00488	-0.00887	-0.00709	-0.00222	0	0.001774	0.014189	0.010198	0.009311	0.013745	0.025273	0.046113	0.015519	0.003104	0.005321	-0.00488	-0.00266	-0.00842	-0.00532	-0.01596	-0.01153	-0.0204	-0.0235	-0.02128	-0.02173	-0.02572	-0.02838	-0.03281	-0.02749	-0.03458	-0.03902	-0.03946	-0.03591	-0.0603	-0.06607	-0.06961	-0.05099	-0.05986	-0.05542
	0.116822	0.084139	0.073709	0.061888	0.054934	0.045894	0.054934	0.041027	0.034768	0.033378	0.044503	0.043113	0.041722	0.047285	0.036159	0.059802	0.050762	0.04659	0.036854	0.064669	0.061192	0.051457	0.039636	0.042417	0.027815	0.038245	0.018775	0.055629	0.053543	0.079967	0.099437	0.063278	0.07649	0.06606	0.062583	0.058411	0.031292	0.057715	0.090398	0.090398	0.078576	0.063974	0.070232	0.050066	-0.01252	0.002086	0.009735	0.004868	0.017384
	0.157903	0.173007	0.149665	0.162022	0.151038	0.159963	0.202528	0.231362	0.173007	0.143486	0.079638	0.054923	0.050117	0.054923	0.061102	0.054236	0.057669	0.058355	0.050117	0.063161	0.067967	0.061788	0.058355	0.066594	0.054923	0.078952	0.075519	0.086503	0.127696	0.108473	0.113278	0.091309	0.091309	0.099548	0.106413	0.124949	0.123576	0.147605	0.116711	0.116711	0.118771	0.147605	0.163395	0.223124	0.207334	0.19017	0.206647	0.21008	0.112592
	0.026039	0.023146	0.048028	0.052079	0.046292	0.027775	0.03414	0.029511	0.024882	0.027775	0.019674	0.025461	0.019095	0.021989	0.019674	0.017938	0.020831	0.019674	0.019674	0.021989	0.019095	0.023725	0.023725	0.024303	0.028933	0.031826	0.036455	0.03414	0.03414	0.026618	0.019674	0.016202	0.015045	0.013888	0.011573	0.014466	0.009258	0.009258	0.009258	0.010416	0.009837	0.009837	0.008101	0.015045	0.02141	0.026618	0.033562	0.030668	0.026618
	0.057646	0.056773	0.065507	0.055899	0.069874	0.056773	0.054152	0.067254	0.034064	0.039304	0.042798	0.034937	0.048038	0.052405	0.069874	0.079482	0.1249	0.138001	0.159836	0.150229	0.164204	0.185166	0.202634	0.181672	0.164204	0.153723	0.16071	0.069874	0.072494	0.069874	0.071621	0.081228	0.082975	0.09695	0.079482	0.076861	0.069	0.088216	0.114418	0.1249	0.157216	0.166824	0.333648	0.333648	0.287356	0.312686	0.311812	0.358977	0.296964
	0.055831	0.068498	0.068498	0.08398	0.194703	0.129958	0.091487	0.074128	0.072251	0.068967	0.038941	0.05067	0.054423	0.07882	0.034249	0.021112	0.042694	0.037064	0.034249	0.046447	0.06193	0.043632	0.02252	0.024397	0.015952	0.00563	0.036126	0.080696	0.150602	0.125736	0.092425	0.106031	0.068967	0.031903	0.045509	0.009852	-0.00704	-0.0441	-0.07272	-0.0807	-0.11495	-0.10415	-0.01267	0.064745	-0.00141	0.138403	0.068029	0.24162	0.226606
	-0.04379	-0.05874	-0.03898	-0.04432	-0.01015	-0.01549	-0.00427	0.020826	0.017622	0.03471	0.047526	0.05874	0.05607	0.065682	0.079032	0.076362	0.086507	0.069954	0.05607	0.011214	-0.07369	-0.15646	-0.14578	-0.16928	-0.1901	-0.20933	-0.34336	-0.28409	-0.23549	-0.13831	-0.14525	-0.14044	-0.14418	-0.1634	-0.16821	-0.15646	-0.14365	-0.15433	-0.13297	-0.1319	-0.11321	-0.055	-0.09826	-0.10894	-0.09559	-0.06568	-0.07423	-0.05981	-0.07743
	0.041658	0.041658	0.036242	0.044574	0.054155	0.06082	0.064153	0.073317	0.083315	0.100811	0.066652	0.062903	0.059154	0.058321	0.067069	0.052905	0.055821	0.053738	0.050406	0.055821	0.065402	0.054572	0.048323	0.047906	0.042907	0.04499	0.052072	0.045823	0.042491	0.059987	0.047906	0.058737	0.052072	0.059154	0.069152	0.078316	0.079566	0.127472	0.156633	0.19954	0.213287	0.226201	0.251612	0.24703	0.241614	0.273691	0.291603	0.299518	0.304934
	0.130001	0.146776	0.121614	0.125808	0.155629	0.12674	0.096453	0.109033	0.084338	0.081076	0.053585	0.058244	0.055449	0.068029	0.059176	0.06337	0.064302	0.068961	0.071757	0.072223	0.082474	0.061972	0.063836	0.052187	0.056381	0.053585	0.120216	0.127206	0.165414	0.16355	0.181722	0.151435	0.162152	0.18778	0.192905	0.155163	0.154231	0.159823	0.169142	0.200361	0.23158	0.328964	0.427747	0.30753	0.289824	0.253945	0.205486	0.171471	0.153765
	0.001514	-0.0106	-0.01439	0.003786	-0.0106	-0.00833	0.006058	-0.00379	0.000757	-0.00227	0.003029	-0.0106	-0.00454	0.004543	-0.00606	-0.01287	-0.0106	-0.0053	-0.00606	0.02196	0.00833	-0.00379	-0.03029	-0.02045	-0.03483	-0.03105	-0.0371	-0.03938	-0.02045	-0.04165	-0.0265	-0.03256	-0.02575	-0.01136	0.028018	0.046949	0.03559	0.031047	0.018931	-0.00606	-0.04316	-0.00227	0.032561	0.031804	0.031804	0.03559	0.046192	0.068909	0.062094
	0.125766	0.101748	0.096945	0.083407	0.072927	0.074237	0.078167	0.055459	0.064193	0.057643	0.083407	0.087774	0.070307	0.075984	0.072053	0.062446	0.070743	0.057206	0.060699	0.06463	0.06332	0.06463	0.079914	0.072053	0.072927	0.06332	0.060263	0.07249	0.055023	0.00786	-0.0048	0.006987	-0.01004	0.015284	0.018341	0.084717	0.110918	0.15284	0.21485	0.21223	0.208736	0.232754	0.238431	0.219217	0.210046	0.219217	0.246728	0.155461	0.222274
	0.052255	0.054783	0.04467	0.005057	0.000843	0.0059	0.001686	0.003371	-0.00084	-0.00084	0.001686	0.002528	0.002528	0	0.003371	-0.00169	0.002528	0.000843	-0.00253	0.002528	0.000843	-0.00253	0.002528	-0.00084	-0.00169	0.002528	-0.00169	0.001686	0.002528	0	0.000843	-0.00169	0	0.000843	0.022756	0.032027	0.03287	0.036241	0.03287	0.036241	0.035399	0.040455	0.037084	0.030342	0.039613	0.036241	0.042141	0.042984	0.049727
	-0.10125	-0.10256	-0.15297	-0.08691	-0.07822	-0.08126	-0.08213	-0.09474	-0.07475	-0.06997	-0.07735	-0.07822	-0.09126	-0.15644	-0.03085	-0.02781	0.000869	-0.00913	-0.01825	-0.02086	-0.03085	-0.02347	-0.01695	-0.02781	-0.05258	-0.05693	-0.05302	-0.03781	-0.02694	-0.03303	-0.05519	-0.07779	-0.10125	-0.08431	-0.12298	-0.07779	-0.0943	-0.10951	-0.15905	-0.15818	-0.11994	-0.09734	-0.02173	-0.05736	-0.08604	-0.05954	-0.03303	0.010864	0.036069
	0.188822	0.14886	0.130877	0.128545	0.122551	0.131543	0.157185	0.171172	0.13454	0.119887	0.101238	0.08159	0.056613	0.077926	0.069934	0.057945	0.08492	0.117556	0.144197	0.11689	0.143198	0.155853	0.157518	0.168508	0.152523	0.125548	0.139202	0.146528	0.11256	0.087251	0.101904	0.096243	0.093245	0.112227	0.154188	0.177499	0.221791	0.301382	0.328357	0.302381	0.289394	0.328024	0.384304	0.369318	0.351335	0.368319	0.395294	0.408948	0.4236
	-0.05719	-0.11356	-0.02633	-0.00453	0.027567	0.051431	0.100805	0.140716	0.159643	0.189678	0.21272	0.249339	0.317228	0.261271	0.206959	0.183095	0.207782	0.231646	0.222594	0.199142	0.266619	0.287603	0.301181	0.302004	0.232881	0.257979	0.324634	0.301593	0.325457	0.293775	0.275671	0.310645	0.401164	0.434902	0.362487	0.380591	0.438606	0.425851	0.444366	0.485099	0.575207	0.586727	0.668606	0.63281	0.692059	0.648856	0.729089	0.571092	0.483042
	-0.02835	-0.02375	-0.02452	-0.01992	-0.02988	-0.02758	-0.04137	-0.04061	-0.04674	-0.04597	-0.09577	-0.13331	-0.20686	-0.21069	-0.17775	-0.12412	-0.12948	-0.11799	-0.11262	-0.10573	-0.11186	-0.09807	-0.08964	-0.07585	-0.07278	-0.07662	-0.06895	-0.06589	-0.07049	-0.08734	-0.095	-0.09041	-0.11416	-0.11109	-0.12105	-0.12948	-0.11799	-0.11416	-0.10266	-0.12488	-0.10573	-0.10803	-0.12642	-0.13025	-0.12335	-0.11646	-0.1425	-0.15017	-0.14557
	-0.1086	-0.10227	-0.10122	-0.11123	-0.10174	-0.10649	-0.12336	-0.10438	-0.11756	-0.09436	-0.10491	-0.12283	-0.09911	-0.13285	-0.10069	-0.08856	-0.07802	-0.0738	-0.08171	-0.1165	-0.14339	-0.14761	-0.13126	-0.13495	-0.14761	-0.15288	-0.12652	-0.12441	-0.12019	-0.15657	-0.14708	-0.17449	-0.20612	-0.25567	-0.41593	-0.3337	-0.34529	-0.34529	-0.36216	-0.26095	-0.27096	-0.29996	-0.26464	-0.25515	-0.22405	-0.21192	-0.15551	-0.12494	-0.09647
	0.037481	0.040365	0.051897	0.04565	0.042767	0.049014	0.04517	0.050936	0.034598	0.039884	0.042287	0.038923	0.041806	0.029793	0.033637	0.023066	0.044689	0.049495	0.049495	0.047092	0.02739	0.027871	0.024027	0.019221	0.013455	0.021143	0.013935	0.012974	0.019702	0.012494	0.018741	0.020663	0.023066	0.018741	0.013455	0.014896	0.018741	0.01826	0.025949	0.082171	0.080249	0.178758	0.311865	0.168186	0.107639	0.113405	0.094184	0.097067	0.106197
	0.155724	0.155286	0.115806	0.102208	0.110981	0.16055	0.151776	0.117561	0.021933	0.015792	-0.02193	0.074572	0.10484	0.135107	0.193888	0.200906	0.212311	0.219769	0.275917	0.304869	0.387775	0.443924	0.405322	0.343909	0.367158	0.437344	0.469805	0.459716	0.525076	0.561923	0.538236	0.580786	0.606667	0.583856	0.653603	0.652726	0.646146	0.650533	0.55315	0.582979	0.521128	0.400497	0.564117	0.571135	0.63518	0.570258	0.601403	0.411902	0.364526
	0.000941	0.010346	0.050319	0.131205	0.063956	0.023984	0.009876	0.019751	0.027276	0.031978	0.025865	0.011286	0.041384	0.049848	0.046086	0.061605	0.039973	0.05267	0.031508	-0.01693	-0.01505	-0.01458	-0.10299	-0.07712	-0.02822	-0.10252	-0.11804	-0.01223	-0.02022	-0.02022	-0.02304	-0.01646	0.004232	0.029627	0.129324	0.155658	0.139199	0.138259	0.101578	-0.02445	0.074302	0.08841	0.095464	0.160361	0.168356	0.197042	0.230431	0.249712	0.255355
	0.290936	0.290382	0.316428	0.310332	0.315319	0.297032	0.328065	0.290382	0.273757	0.270986	0.259903	0.305344	0.290936	0.313657	0.256024	0.224991	0.219449	0.218341	0.233303	0.280961	0.29149	0.272095	0.304236	0.336932	0.323632	0.305899	0.336378	0.339148	0.365748	0.315873	0.239399	0.224991	0.253253	0.264336	0.262674	0.314765	0.377386	0.384036	0.323632	0.287057	0.327511	0.369073	0.382373	0.39124	0.358544	0.394011	0.41784	0.394565	0.338594
	0.053106	0.036004	0.043205	0.038705	0.029704	0.028803	0.030604	0.030604	0.0018	0.007201	0.023403	0.034204	0.028803	0.071108	0.076509	0.059407	0.047706	0.077409	0.073809	0.031504	-0.0045	-0.0351	-0.0351	-0.06121	-0.09451	-0.06391	-0.05401	-0.07921	-0.06301	-0.0414	-0.0315	-0.0126	-0.0207	0.0036	0.035104	0.007201	0.019802	0.010801	-0.08101	-0.06391	-0.08191	-0.06391	-0.06391	-0.06751	-0.07651	-0.09811	-0.11791	-0.12691	-0.10171
	-0.00121	-0.01029	-0.0115	-0.00242	-0.01089	-0.00726	-0.01029	-0.00303	-0.01453	-0.00605	-0.00908	-0.00484	-0.00121	-0.00424	-0.00061	-0.00061	-0.00363	-0.00605	-0.00182	-0.00908	-0.00605	-0.01392	-0.01453	-0.01937	-0.00121	0	-0.00242	-0.01029	-0.00303	-0.01513	-0.00424	-0.02603	-0.04237	-0.03874	-0.03208	-0.03571	-0.05992	-0.11984	-0.05992	-0.10289	-0.08595	-0.07747	-0.07626	-0.06597	-0.07747	-0.06779	-0.05447	-0.05811	-0.07021
	0.006678	0.019081	-0.00286	0.00477	0.015265	0.003816	0.00954	0.024805	0.010494	0.013356	0.005724	0.011448	0.010494	0.007632	-0.00572	0.007632	-0.00572	0.005724	0.00954	0.030529	0.024805	0.030529	0.027667	0.041978	0.039115	0.037207	0.039115	0.037207	0.05438	0.16314	0.198439	0.144059	0.12307	0.145967	0.129749	0.155508	0.133565	0.174588	0.213704	0.225152	0.203209	0.256635	0.469385	0.263314	0.189853	0.076323	0.076323	0.130703	0.141197
	0.015008	0.015544	0.017688	0.019832	0.019832	0.019832	0.0268	0.021976	0.028408	0.030016	0.038056	0.03484	0.078792	0.112025	0.080937	0.06432	0.061104	0.0536	0.053064	0.047704	0.044488	0.046632	0.044488	0.052528	0.048776	0.054672	0.061104	0.057352	0.056816	0.083617	0.085225	0.100769	0.135073	0.124889	0.124889	0.127033	0.124889	0.131857	0.185457	0.246026	0.229945	0.235841	0.233697	0.229409	0.25621	0.246562	0.24817	0.277114	0.364482
	0.013495	0.063321	0.140137	0.031142	-0.01349	0.013495	0.001038	-0.00208	-0.00623	-0.09031	-0.04256	0.030104	0.03737	0.034256	0.087197	0.080968	0.057093	0.04256	0.062283	0.062283	0.077854	0.06955	0.059169	0.083044	0.083044	0.108996	0.10692	0.004152	-0.03322	-0.04983	-0.04048	-0.05086	-0.00415	-0.02284	-0.10381	-0.11211	-0.14221	-0.13287	-0.14221	-0.1692	-0.2647	-0.25848	-0.2481	-0.17024	-0.24498	-0.16609	-0.13599	-0.15986	-0.12768
	0.008938	0.006835	0.00736	0.00736	0.00736	0.00736	0.006835	0.008412	0.007886	0.00736	0.007886	0.006835	0.012092	0.009463	0.009989	0.012618	0.009463	0.015246	0.016824	0.02103	0.022607	0.031544	0.02471	0.022081	0.018927	0.016298	0.017349	0.013144	0.013669	0.012618	0.010515	0.010515	0.011041	0.009463	0.009463	0.012092	0.008412	0.009989	0.008412	0.012092	-0.00368	-0.00158	0.002103	0.010515	0.016298	0.023658	0.024184	0.036802	0.044688
	0.314144	0.279239	0.276859	0.165005	0.174524	0.149139	0.166591	0.159452	0.170558	0.155485	0.176111	0.174524	0.187217	0.218949	0.268133	0.200703	0.201496	0.157072	0.089642	0.057117	0.027765	0.024592	0.026179	0.024592	0.021419	0.015866	0.012693	0.017452	0.00952	0.015073	0.019832	0.006346	0.011106	0.016659	-0.03649	-0.03252	-0.02935	-0.02777	-0.01983	-0.0119	-0.00635	0.010313	0.012693	0.017452	0.019039	0.024592	0.028559	0.045218	0.079329
	0.013216	0.016521	0.012556	0.006608	0.009912	0.012556	0.014538	0.012556	0.01586	0.009912	0.013216	0.015199	0.009912	0.013877	0.012556	0.018503	0.013877	0.01586	0.010573	0.005947	0.004626	0.005947	0.005947	0.005947	0.004626	0.019825	0.019825	0.019164	0.02379	0.055509	0.053526	0.068725	0.093837	0.099123	0.189656	0.220714	0.15265	0.073351	0.079298	0.066082	0.074673	0.074673	0.087889	0.087889	0.101106	0.085246	0.108375	0.16124	0.134807
	0.313003	0.248189	0.235543	0.235226	0.217837	0.233646	0.242182	0.236491	0.254512	0.266527	0.303834	0.263681	0.232697	0.248189	0.213727	0.190963	0.169464	0.177368	0.1682	0.157766	0.178633	0.176736	0.18053	0.175155	0.174207	0.186537	0.197919	0.163141	0.137532	0.12204	0.138796	0.148597	0.131524	0.125833	0.085364	0.091688	0.074615	0.083151	0.075879	0.082203	0.088526	0.10054	0.128363	0.134054	0.144171	0.153024	0.159347	0.153024	0.162192
	0.005312	0.007763	0.004903	0.008989	0.003269	0.011032	0.014709	0.010623	0.015935	0.015526	0.013483	-0.01144	-0.04004	-0.02901	-0.03514	-0.02492	-0.01185	-0.01512	-0.00082	-0.00531	-0.00245	-0.02983	-0.0429	-0.03473	-0.03963	-0.03882	-0.03514	-0.03228	-0.02819	-0.02738	-0.01839	-0.01757	-0.01553	-0.0143	-0.00449	-0.01798	-0.01961	-0.02329	-0.01757	0.008989	0.013483	0.006537	-0.01021	-0.02247	-0.03024	-0.04004	-0.01062	0.019612	0.04617
	0.020954	0.004365	0.015715	0.024446	0.012223	0.016588	0.014842	0.029684	0.025319	0.034923	0.046272	0.044526	0.048019	0.036669	0.092545	0.075957	0.08818	0.10826	0.127468	0.110879	0.121356	0.158898	0.133579	0.102149	0.10826	0.084687	0.110006	0.111752	0.104768	0.118737	0.112625	0.121356	0.172867	0.185963	0.178978	0.202551	0.241839	0.213901	0.209536	0.19382	0.204297	0.221759	0.199059	0.190328	0.206043	0.178978	0.158898	0.174613	0.187709
	-0.06674	-0.06032	-0.04364	-0.04621	-0.03337	-0.05647	-0.06289	-0.08856	-0.07059	-0.1014	-0.10781	-0.07316	-0.09498	-0.08599	-0.08471	-0.12193	-0.09883	-0.09626	-0.10781	-0.16172	-0.18097	-0.25285	-0.19381	-0.17712	-0.12578	-0.11808	-0.10525	-0.08599	-0.10653	-0.07701	-0.07059	-0.10011	-0.09241	-0.10653	-0.12707	-0.10781	-0.10781	-0.10653	-0.10268	-0.09883	-0.0937	-0.08984	-0.05904	-0.09498	-0.08856	-0.11038	-0.08214	-0.08599	-0.1322
	-0.05092	-0.23787	-0.25307	-0.14287	-0.31234	-0.44686	-0.52817	-0.47497	-0.48713	-0.56009	-0.71664	-0.90435	-0.85191	-0.79644	-0.70372	-0.66192	-0.7288	-0.71056	-0.77364	-0.7782	-0.66344	-0.51525	-0.48485	-0.48333	-0.44154	-0.35566	-0.29866	-0.31006	-0.27739	-0.25383	-0.24699	-0.26599	-0.28346	-0.22723	-0.15275	-0.08512	-0.08664	-0.0646	-0.06612	-0.04864	-0.0456	-0.02204	-0.0456	-0.05548	-0.0684	-0.06156	-0.08056	-0.09651	-0.12691
	0.062627	0.06922	0.045322	0.035434	0.031726	0.029666	0.016069	0.020601	0.031314	0.005768	-0.00865	-0.0033	0.112894	0.070456	0.053975	0.058095	0.056447	0.049855	0.03461	0.028429	0.000412	0.028841	0.039554	0.032962	0.054387	0.081992	0.031314	0.03873	0.026781	0.012773	0.00824	0.016481	0.007828	0.015245	0.023485	0.009064	-0.0033	0.000824	0.010713	0	-0.02019	-0.05686	-0.1714	-0.04532	0.019365	0.025957	0.036258	0.03667	0.043674
	0.018185	0.021553	0.012797	0.012123	0.012797	0.010103	0.014818	0.008082	0.01145	0.012123	0.010776	0.010776	0.008082	0.010103	0.005388	0.012123	0.010103	0.009429	0.010103	0.020879	0.024247	0.028288	0.026268	0.030309	0.026941	0.031656	0.029635	0.032329	0.040412	0.028962	0.029635	0.046473	0.053209	0.058597	0.053882	0.041759	0.028962	0.040412	0.0229	0.033676	0.027615	0.028962	0.028288	0.037718	0.026941	-0.00269	-0.00067	-0.00876	-0.00135
	0.072527	0.073238	0.06115	0.061861	0.051907	0.062572	0.050485	0.057595	0.063283	0.051196	0.065417	0.073949	0.087459	0.23038	0.280865	0.12159	0.076793	0.065417	0.051907	0.053329	0.041952	0.057595	0.068972	0.06755	0.053329	0.046929	0.024176	0.009955	0.002844	0.004977	-0.00853	0.007111	-0.00782	-0.00427	-0.0064	-0.00569	-0.01067	-0.00924	-0.01493	-0.03911	-0.02773	-0.00924	-0.0064	0.022754	0.02702	-0.02275	-0.01991	-0.01635	-0.0192
	-0.02615	-0.03076	-0.02154	-0.04384	-0.0323	-0.02077	-0.03692	-0.02615	-0.01615	-0.01	-0.00308	-0.03076	-0.01538	-0.02461	-0.02923	-0.03846	-0.03076	-0.04922	-0.04999	-0.05461	-0.07537	-0.08768	-0.07076	-0.07845	-0.05845	-0.06538	-0.04153	-0.06999	-0.03	-0.05153	-0.04769	-0.05692	-0.0846	-0.07691	-0.11075	-0.13537	-0.13075	-0.15306	-0.11075	-0.1046	-0.07076	-0.09229	-0.06153	-0.0523	-0.0423	-0.05768	-0.03923	-0.05768	-0.07153
	0.021013	0.011207	0.018211	0.025916	0.012608	0.012608	0.023114	0.024515	0.029418	0.037123	0.104365	0.06444	0.018211	0.004203	0.006304	-0.01541	-0.01261	-0.03992	-0.03852	-0.02381	-0.01751	-0.01121	-0.01121	-0.0035	0.0007	-0.0077	-0.0049	-0.0014	-0.007	-0.00841	-0.01261	-0.01191	-0.01821	-0.01541	-0.01121	-0.01541	-0.02241	-0.007	-0.01821	-0.01751	-0.02592	-0.02031	-0.02311	0.001401	0.028017	0.012608	0.013308	0.044828	0.049731
	0.242854	0.269274	0.245387	0.149114	0.089758	0.089034	0.033297	-0.24503	-0.18748	-0.22765	-0.1882	-0.10677	-0.13536	-0.10604	-0.01701	-0.02642	0.040536	0.162868	0.148391	0.178069	0.149476	0.175173	0.179878	0.271446	0.285561	0.38111	0.387625	0.334783	0.415131	0.42418	0.44481	0.388349	0.363738	0.297143	0.268913	0.266379	0.244301	0.297143	0.294609	0.302572	0.328269	0.383282	0.349984	0.318135	0.311258	0.353242	0.346003	0.315963	0.317049
	0.401298	0.402766	0.409128	0.405702	0.376339	0.462961	0.458067	0.491345	0.538326	0.497218	0.494282	0.509453	0.533433	0.52756	0.498197	0.470302	0.435066	0.369977	0.388084	0.364594	0.348444	0.325932	0.322017	0.299505	0.276993	0.260844	0.252035	0.214352	0.221203	0.182542	0.196244	0.208969	0.210437	0.214841	0.229033	0.216309	0.24763	0.232459	0.236864	0.211905	0.221203	0.29608	0.39151	0.394446	0.341103	0.325932	0.368509	0.41549	0.359211
	-0.03904	-0.04696	-0.03847	-0.03508	-0.04074	-0.04243	-0.043	-0.06846	-0.05601	-0.05997	-0.07638	-0.08373	-0.07129	-0.08147	-0.07638	-0.1041	-0.07581	-0.0645	-0.03564	-0.02206	-0.01301	-0.00905	0.010184	0.010184	0.029986	0.037906	0.059971	0.041867	0.011881	0.041867	0.057143	0.113719	0.129561	0.070155	0.083734	0.115982	0.119377	0.097878	0.067892	0.057143	0.060537	-0.00622	-0.01018	0.051485	-0.02206	-0.17086	-0.20198	-0.14314	-0.15276
	-0.13129	-0.13875	-0.11262	-0.09022	-0.08711	-0.11511	-0.12009	-0.11511	-0.13253	-0.13191	-0.09893	-0.10702	-0.13564	-0.26817	-0.26506	-0.22338	-0.37893	-0.14124	-0.10702	-0.07715	-0.08151	-0.06844	-0.06658	-0.08898	-0.0896	-0.12071	-0.11013	-0.0784	-0.08462	-0.10889	-0.07653	-0.11884	-0.10764	-0.12693	-0.18418	-0.2016	-0.18169	-0.16862	-0.16053	-0.1624	-0.1456	-0.11884	-0.09893	-0.09831	-0.14187	-0.18418	-0.18915	-0.19102	-0.25386
	0.098254	0.098254	0.092627	0.127686	0.10994	0.122059	0.101716	0.074448	0.038089	0.029433	0.028567	0.018179	0.01991	0.020343	0.073582	0.086567	0.087433	0.076612	0.077477	0.082671	0.092627	0.123791	0.070119	0.061895	0.076612	-0.00087	-0.03246	-0.07228	-0.05324	0.016881	0.090462	0.117731	0.117298	0.070985	0.099985	0.113836	0.148895	0.183089	0.309044	0.238492	0.204731	0.238925	0.214686	0.225507	0.236761	0.263164	0.384357	0.358387	0.276581
	0.291364	0.307611	0.264285	0.252371	0.292447	0.359601	0.272409	0.303278	0.329815	0.285406	0.242622	0.23125	0.420257	0.462499	0.503658	0.429463	0.441378	0.376931	0.372599	0.395345	0.398594	0.336314	0.277824	0.189007	0.267535	0.377473	0.442461	0.329815	0.342813	0.461958	0.519364	0.476038	0.513948	0.461416	0.526946	0.607098	0.571354	0.598974	0.554024	0.536152	0.507991	0.542651	0.607639	0.703497	0.830765	0.928789	0.75982	0.688875	0.603307
	0.259606	0.326301	0.272515	0.258172	0.181437	0.111157	0.087492	0.093946	0.094663	0.077452	0.079603	0.076017	0.070997	0.09036	0.096814	0.1004	0.039443	0.022949	0.024383	0.022949	0.014343	0.038009	0.042311	0.01506	0.015777	-0.0043	-0.0043	-0.02151	-0.00359	-0.05881	-0.02438	-0.01363	-0.00574	-0.00215	0.0251	0	0.022231	0.032989	0.026534	0.012909	0.0251	0.015777	0.013626	0.0251	0.02008	0.027251	0.013626	-0.00789	0.012191
	0.288946	0.288946	0.394678	0.451611	0.502551	0.48072	0.386973	0.43192	0.353584	0.292798	0.168659	0.269254	0.282097	0.191774	0.086042	0.147255	-0.04323	-0.19006	-0.14554	-0.06978	-0.03639	0.00214	-0.06635	0.049228	0.113866	0.098884	0.082189	0.105305	0.226448	0.278244	0.297935	0.317626	0.315486	0.359149	0.379268	0.387829	0.319338	0.313345	0.262833	0.260265	0.178076	0.161381	0.139122	0.103164	0.147255	0.157529	0.134413	0.154104	0.157101
	0.015375	0.029725	0.0205	0.025625	0.017425	0.017425	0.025625	0.011275	0.0246	0.023575	0.00615	0.01845	0.0164	0.0205	0.01845	0.009225	0.019475	0.015375	0.015375	0.011275	0.031775	0.082001	0.048175	0.04305	0.03075	-0.01743	-0.01845	-0.0164	-0.0164	-0.0041	-0.02255	-0.04613	-0.03895	-0.0738	-0.0615	-0.041	0.017425	0.01435	-0.00103	0.0082	-0.02563	-0.04715	-0.01948	-0.03485	-0.02973	-0.03793	-0.03895	-0.03793	-0.0451
	0.005774	0	-0.00666	-0.01688	-0.06307	-0.07284	-0.06263	-0.08484	-0.07107	-0.05152	-0.0573	-0.05996	-0.01866	-0.0151	0.011549	0.025762	0.027983	0.031536	0.031536	0.038199	0.032425	0.028871	0.019099	0.032425	0.024874	0.032425	0.033757	0.033757	0.038643	0.042641	0.04042	0.041308	0.039976	0.045306	0.046194	0.047082	0.047527	0.050636	0.070179	0.103937	0.113264	0.124813	0.165233	0.182556	0.238077	0.252735	0.268725	0.296708	0.362002
	0.006233	0.000519	0.017141	0.024932	0.02649	0.034801	0.037398	0.034801	0.036359	0.02649	0.016621	0.04467	0.043111	0.057135	0.065446	0.038437	0.061291	0.058174	0.046747	0.003116	0.093494	0.102324	0.094014	0.113232	0.12362	0.130373	0.112193	0.099727	0.099208	0.089858	0.093494	0.110116	0.108038	0.12414	0.104402	0.108557	0.082587	0.096091	0.098169	0.078431	0.084664	0.07064	0.019738	0.060771	0.089339	0.100247	0.143358	0.164654	0.188028
	0.042239	0.028637	0.016466	0.017182	0.014318	0.01575	0.009307	0.020046	0.010023	0.012887	-0.00358	-0.00072	0.008591	0.001432	0.004296	0.008591	0.025057	0.012171	-0.00931	-0.00215	-0.04224	-0.01503	0.005727	0.032932	0.000716	0.002148	0.002148	-0.00143	0.001432	-0.00358	-0.00286	0.000716	-0.00286	-0.00072	-0.00573	-0.00072	-0.00644	-0.00358	-0.00501	-0.00501	-0.00143	-0.02076	-0.00931	-0.01575	-0.00931	-0.01933	0.002148	0.0315	0.021478
	0.36929	0.358193	0.339824	0.340972	0.376561	0.274002	0.149247	0.142741	0.173356	0.221574	0.213921	0.150012	0.156901	-0.06046	-0.18752	-0.17029	-0.10294	-0.11634	-0.05281	-0.10639	-0.10945	-0.10447	-0.05855	-0.04592	-0.01454	0.10983	0.177183	0.19249	0.160727	0.101029	0.205884	0.362402	0.417126	0.466875	0.381154	0.428989	0.441618	0.378475	0.352835	0.324899	0.258312	0.310357	0.282804	0.283952	0.243387	0.213921	0.21239	0.226166	0.210859
	-0.0212	-0.01696	-0.02332	-0.01413	-0.01201	0.00212	0.005653	0.001413	0.001413	0.009892	0.008479	0.008479	0.008479	0.003533	0.016252	0.008479	0.014839	0.010599	0.012012	0.011306	0.009892	0.016252	0.009892	0.018372	0.019785	0.012719	0.012012	0.012719	0.022611	0.025438	0.019078	0.024731	0.023318	0.021905	0.029677	0.029677	0.03321	0.048756	0.042396	0.029677	0.083379	0.085499	0.062888	0.07278	0.084792	0.247311	0.187957	0.182304	0.132842
	0.070363	0.106737	0.076922	0.072748	0.069767	0.067978	0.063207	0.065593	0.066785	0.068574	0.044722	0.05307	0.04353	0.041144	0.04353	0.035181	0.035181	0.044126	0.024448	0.025044	0.025044	0.019678	0.031007	0.022063	0.014907	0.026833	0.010137	0.015504	-0.00417	-0.01371	-0.01491	-0.0167	-0.01073	0.007752	0.02087	0.01133	0.0322	0.020274	0.011926	-0.02862	0.002981	0.009541	0.014311	0.00477	0.019081	-0.00239	0.022659	0.070363	0.116874
	0.023359	0.0299	0.018688	0.023359	0.034572	0.036441	0.027097	0.032703	0.042047	0.0299	0.042047	0.043916	0.049522	0.061669	0.064472	0.065407	0.077553	0.090635	0.113994	0.093438	0.072882	0.054194	0.046719	0.019622	0.022425	0.026163	0.021491	0.023359	0.023359	0.0299	0.016819	0.028031	0.023359	0.027097	0.032703	0.0299	0.036441	0.099979	0.117732	0.15791	0.162582	0.142026	0.128944	0.100913	0.102782	0.09811	0.064472	0.076619	0.100913
	-0.00051	0	0	-0.00051	0.000515	0	0	0	0.00875	0.036542	0.032425	0.027793	0.023161	0.018014	0.015955	0.01544	0.013382	0.00772	0.012352	0.009779	0.006691	0.012867	0.007206	0.007206	0.006176	0.009264	0.00772	0.00772	0.005661	0.005147	0.011323	0.00772	0.00772	0.006691	0.00772	0.00875	0.009264	0.00772	0.005661	0.014926	0.00772	0.009264	0.010808	0.018014	0.014926	0.019558	0.00772	0.013896	0.004632
	0.010616	0.009605	0.011122	0.005561	0.012133	0.0091	0.007583	0.014155	0.012638	0.010616	0.00455	0.00455	0.001011	0.005055	0.001011	0.006572	0.003539	0.005055	0.0091	0.016682	0.014155	0.013144	-0.00354	0.018199	0.020727	0.029321	0.044992	0.033365	0.037409	0.011627	-0.01112	-0.04904	-0.07027	-0.06319	-0.05814	-0.0546	-0.07027	-0.08796	-0.08442	-0.06875	-0.09605	-0.07431	-0.06066	-0.06724	-0.06724	-0.07128	-0.07229	-0.07987	-0.06117
	0.030878	0.031564	0.037739	0.028133	0.010979	0.024016	0.000686	-0.01029	-0.03705	-0.04323	-0.04597	-0.06038	-0.04529	-0.04117	-0.05832	-0.03294	-0.08028	-0.05901	-0.0693	-0.07068	0.006176	0.002745	0.01441	0.024702	0.024702	0.030878	0.036367	0.042542	0.024702	0.034995	0.019899	0.004803	0.039798	0.096063	0.097436	0.056266	0.049404	0.063814	0.086457	0.147526	0.165366	0.158505	0.176345	0.185951	0.205164	0.174287	0.196244	0.184579	0.20585
	0.031965	0.036425	0.036425	0.031222	0.028992	0.033452	0.029735	0.021558	0.018584	0.025275	0.022301	0.014867	0.023788	0.024531	0.017098	0.024531	0.035682	0.072107	0.099612	0.133064	0.165029	0.226729	0.248287	0.275791	0.240853	0.223012	0.207401	0.212605	0.224499	0.243083	0.252747	0.362766	0.38135	0.496573	0.579087	0.571654	0.558273	0.494343	0.655655	0.671266	0.763444	0.802843	0.651195	0.639301	0.633354	0.582061	0.559016	0.618486	0.487653
[truncated: 131 more columns]

## Sheet: 7F
	+DOX+Tubacin (Acetylated Tubulin Front Values)
Orientation	-89.5	-88.5	-87.5	-86.5	-85.5	-84.5	-83.5	-82.5	-81.5	-80.5	-79.5	-78.5	-77.5	-76.5	-75.5	-74.5	-73.5	-72.5	-71.5	-70.5	-69.5	-68.5	-67.5	-66.5	-65.5	-64.5	-63.5	-62.5	-61.5	-60.5	-59.5	-58.5	-57.5	-56.5	-55.5	-54.5	-53.5	-52.5	-51.5	-50.5	-49.5	-48.5	-47.5	-46.5	-45.5	-44.5	-43.5	-42.5	-41.5
individual cells	0	0	0	0	0	0	0	0	0	0	0	0	0	0	0	0	0	0	0	0	0	0	0	0	0	0	0	7	10	10	11	17	18	29	54	51	45	44	41	40	38	38	36	36	37	37	39	37	46
	15	11	13	16	16	13	13	15	17	36	41	43	41	46	46	52	52	63	61	75	84	69	69	70	90	107	102	102	136	121	141	147	178	168	146	163	153	179	206	195	239	273	260	400	335	359	292	274	329
	29	28	26	29	42	41	38	38	51	53	67	67	70	60	51	56	59	42	49	44	55	40	50	48	45	44	55	39	43	51	52	46	54	45	50	48	65	81	107	101	104	119	113	116	120	139	176	184	209
	0	0	0	0	0	0	0	0	0	0	0	0	0	0	0	0	0	0	0	0	0	0	0	0	0	0	0	0	0	0	0	0	0	0	0	0	0	0	0	0	0	0	0	0	0	0	0	0	0
	10	9	12	12	13	10	17	6	12	8	9	7	8	10	7	8	7	8	7	7	8	6	7	9	8	5	9	7	14	8	9	13	12	13	15	13	17	24	20	23	29	34	45	51	56	63	57	58	46
	184	185	203	234	342	352	469	492	443	470	568	734	692	676	826	855	916	1064	1226	1266	1157	1024	1037	1169	1125	1179	1565	1365	1384	1379	1233	1255	1227	1523	1474	1494	1580	1781	1820	1722	1451	1433	1496	1435	1512	1395	1381	1516	1700
	42	37	33	40	52	32	39	37	51	46	40	45	51	64	55	50	51	60	77	74	95	101	124	119	114	135	147	239	263	300	375	396	395	384	412	398	433	474	486	513	483	552	591	626	618	770	791	843	876
	9	8	9	8	9	18	14	12	20	20	29	33	30	31	29	29	28	22	20	20	21	26	31	25	34	34	27	36	55	81	79	76	66	64	59	67	71	85	92	96	110	109	111	112	114	157	225	269	255
	238	278	234	281	302	373	407	410	390	428	448	480	500	512	585	711	753	690	680	689	742	826	864	892	949	1059	1072	1025	947	903	900	907	911	912	969	925	1006	1045	967	889	963	896	901	876	810	886	854	949	1098
	885	876	944	1001	1027	1013	1014	1090	1048	1091	1232	1266	1244	1378	1506	1348	1334	1508	1498	1407	1533	1592	1534	1579	1479	1506	1495	1455	1539	1636	1604	1809	1800	1916	1850	1792	1572	1429	1587	1650	1666	1753	1671	1661	1388	1380	1377	1558	1565
	1949	2324	2552	2803	2742	2643	2639	2764	2784	2947	3158	3315	3217	3299	3284	3336	3576	3307	3051	3003	2837	2865	2767	2958	3191	3157	3135	3167	3120	2930	2719	2483	2506	2465	2372	2460	2641	2403	2589	2864	2490	2410	2265	2218	2128	1998	1898	1803	1565
	1142	1429	1225	1207	1110	937	907	926	927	966	812	845	842	731	723	849	910	944	1017	1087	1112	1186	1252	1269	1268	1328	1440	1440	1464	1295	1297	1303	1276	1312	1304	1349	1534	1929	2219	2471	2480	2444	2279	2049	1713	1460	1369	1223	1206
	736	632	654	609	554	475	397	400	394	306	328	280	281	292	287	298	277	264	236	272	233	203	177	214	241	271	290	241	219	199	221	223	225	262	261	272	286	278	254	306	276	318	348	291	268	299	315	366	383
	119	152	153	163	166	183	174	187	188	212	186	195	191	221	182	165	151	153	134	142	137	144	278	390	232	198	194	206	206	221	233	257	291	329	333	378	381	468	433	445	432	430	393	440	484	465	538	559	530
	107	74	80	71	60	60	68	60	62	62	58	56	59	62	63	59	59	58	62	35	37	36	50	51	47	40	27	29	40	24	22	29	22	23	25	28	26	25	27	25	30	29	34	33	38	62	58	58	60
	151	144	159	221	207	168	149	121	129	155	166	169	189	204	246	342	291	243	214	231	213	240	224	233	269	225	162	143	121	157	166	210	206	207	164	196	227	247	255	278	332	338	507	417	434	437	393	403	439
	196	222	260	291	552	314	291	304	257	247	227	283	257	273	237	265	268	346	299	274	296	286	308	349	356	358	354	369	382	469	483	513	519	575	623	720	736	741	803	965	1101	1224	1324	1497	1703	1758	1742	1573	1518
	110	137	174	169	158	155	149	148	143	144	133	124	131	118	120	118	129	112	134	133	119	122	104	110	122	104	89	100	95	111	159	132	110	90	89	92	87	93	92	107	137	137	96	149	156	119	89	82	74
	188	185	186	184	189	183	209	222	300	430	195	169	150	149	133	145	168	166	141	170	149	173	127	109	128	126	142	144	144	168	184	243	310	316	318	347	351	402	441	570	568	593	561	617	691	663	648	638	646
	165	174	150	186	202	186	190	236	288	252	301	330	250	240	271	262	204	173	163	151	153	156	214	214	212	216	288	393	318	263	376	469	351	331	313	294	311	381	391	407	435	501	586	878	1010	1042	1044	985	884
	48	48	58	55	60	51	67	64	64	62	52	53	39	37	41	40	61	50	20	17	17	20	20	12	22	24	49	35	38	42	37	33	41	44	53	50	76	86	113	129	224	356	422	486	406	355	314	334	343
	601	623	619	585	565	538	607	570	514	564	473	489	493	470	419	412	443	475	488	505	465	491	455	455	497	489	480	596	621	635	733	802	876	1028	1092	1155	1267	1395	1517	1591	1721	1836	2059	2274	2445	2197	2311	2298	2187
	76	73	64	78	73	69	35	50	48	43	43	31	26	18	12	15	23	14	20	33	38	34	30	27	39	29	29	28	33	38	25	32	27	30	32	29	33	24	43	31	37	33	50	29	35	45	36	47	45
	213	289	251	234	243	229	278	305	300	310	277	257	233	268	265	203	186	212	212	226	237	236	245	257	275	299	359	380	379	358	376	353	356	369	376	440	516	634	645	665	674	662	694	784	849	818	835	877	893
	1124	1102	1052	1078	1028	1061	1154	1153	1173	1053	968	1105	1143	1076	1181	1116	1190	1218	1289	1275	1263	1252	1357	1524	1520	1385	1273	1254	1250	1322	1239	1355	1259	1349	1354	1166	1269	1373	1427	1616	1750	1783	1769	1940	1835	1773	1865	1905	2056
	321	331	399	558	579	498	435	419	489	439	454	621	666	585	597	700	755	893	851	828	901	997	1037	1084	1228	1236	1296	1408	1480	1444	1479	1610	1651	1521	1513	1627	1654	1825	2101	2559	2492	2575	2675	2375	2448	2591	2567	3267	3470
	6	6	5	8	6	6	9	4	5	7	4	8	4	4	8	6	2	6	4	6	5	8	3	8	7	4	7	9	3	10	6	11	4	14	9	10	14	15	12	18	16	21	21	23	23	22	25	24	30
	223	210	182	155	124	132	130	118	120	141	125	171	137	125	106	113	126	118	177	199	181	177	166	161	203	186	181	182	213	185	202	226	261	351	327	308	319	380	259	217	223	232	234	226	228	229	206	314	277
	394	340	356	312	240	251	268	258	186	214	191	198	173	144	142	145	141	175	164	156	149	160	129	160	146	150	159	162	174	187	188	185	226	200	219	254	246	253	249	322	404	337	387	381	420	332	350	332	328
	867	837	895	1004	1040	1071	1181	1116	858	808	792	840	995	897	875	868	906	832	837	815	859	1010	1143	1272	1308	1470	1418	1422	1541	1709	1817	1704	2108	2341	2421	2574	2877	3066	3017	3117	3091	2793	2665	2862	3047	3001	3198	2869	2624
	191	172	175	206	189	207	183	187	177	174	174	166	153	154	136	156	136	171	154	206	212	235	238	387	385	323	221	230	228	254	282	303	384	335	254	268	326	347	346	332	351	352	497	532	640	586	554	558	575
	1013	1076	1084	1127	1089	1008	920	935	876	797	819	732	800	793	695	645	721	637	577	525	739	826	874	861	861	858	974	1097	1299	1089	1099	747	815	986	883	933	953	967	986	890	887	942	1158	1359	1196	1126	1054	868	888
	19	21	18	20	25	19	22	14	17	17	19	17	22	12	23	14	18	14	19	14	39	53	63	55	48	58	84	108	107	158	122	108	114	104	101	101	109	97	107	104	107	284	272	228	254	256	262	272	276
	16	24	15	12	11	10	10	12	8	7	11	8	13	3	13	12	9	2	6	2	1	0	1	1	2	0	0	0	0	0	0	0	0	0	0	3	0	1	0	0	0	1	0	0	0	39	54	57	57
	142	147	107	89	95	72	92	82	86	87	90	85	90	92	78	85	95	94	81	105	99	111	120	148	153	157	197	249	366	310	218	247	338	484	489	586	531	636	589	566	562	551	586	512	556	591	609	654	642
	42	42	52	48	52	82	58	67	70	73	73	70	95	109	91	97	85	65	89	80	68	77	61	75	82	67	77	83	86	96	97	108	98	116	111	133	168	296	286	214	216	213	273	299	324	384	445	538	556
	161	145	167	158	161	158	212	206	216	218	223	237	234	225	257	259	269	366	328	326	361	369	394	407	424	318	288	271	253	241	248	250	242	219	233	233	248	228	230	214	207	274	247	239	238	259	312	276	308
	44	46	42	47	42	50	49	53	57	44	38	41	33	33	35	32	26	18	12	35	28	34	19	32	22	27	19	28	26	23	23	28	26	25	30	25	26	22	29	29	24	42	63	69	59	73	73	83	99
	484	447	447	431	392	369	353	347	382	338	306	327	286	211	194	207	213	238	229	131	83	72	63	61	52	45	53	46	49	55	44	33	53	40	52	51	62	51	58	98	153	171	133	101	113	114	89	107	99
	164	170	234	248	175	128	119	120	154	161	146	140	144	138	120	121	110	102	111	113	138	138	151	194	184	166	183	182	188	210	212	246	285	295	301	321	439	477	466	390	311	311	306	333	368	380	377	383	357
	1391	1258	1288	1372	1240	1317	1634	1773	1384	1374	1202	1048	990	1080	1036	988	924	934	984	1067	997	880	781	740	620	630	667	650	599	579	556	579	648	703	719	683	711	675	897	757	632	680	707	807	702	811	803	999	891
	27	25	25	15	21	24	16	17	15	16	12	13	10	15	21	15	10	17	19	16	20	23	16	28	32	46	35	30	99	88	80	79	99	71	81	74	76	61	76	55	69	82	103	115	126	189	274	291	344
	8	1	3	2	4	1	4	2	2	3	4	1	3	14	31	26	37	47	75	81	146	164	188	182	157	151	142	145	149	139	131	146	132	161	212	198	196	204	258	273	292	282	290	300	306	292	301	382	375
	21	18	22	43	59	68	65	63	99	130	154	133	138	121	130	144	158	197	226	227	194	196	200	183	189	209	183	221	285	374	334	299	310	287	314	292	298	297	275	287	267	283	294	289	330	354	382	415	447
	785	695	661	724	898	817	794	578	499	435	461	273	210	138	128	114	94	77	65	71	70	72	62	84	69	82	88	93	100	94	91	95	90	106	87	68	71	75	70	86	76	77	63	70	51	66	69	59	74
	29	31	41	35	40	45	46	57	54	63	73	77	93	99	95	98	76	76	106	81	61	78	61	62	70	62	68	59	66	73	83	96	99	101	88	97	115	152	162	173	161	167	220	209	164	139	155	147	159
	15	14	11	14	12	13	13	17	11	14	20	18	24	26	25	32	34	29	28	31	22	23	27	27	22	17	22	20	18	24	15	24	20	22	23	22	21	27	24	22	29	29	22	30	33	25	35	46	46
	91	95	86	98	91	114	105	163	269	217	221	224	188	124	113	65	70	61	69	65	65	81	93	85	80	89	45	8	17	13	13	17	11	19	16	14	18	20	27	42	33	62	78	64	69	57	73	77	85
	95	89	93	103	97	106	108	108	86	90	76	81	86	74	85	63	80	73	94	79	79	93	73	96	84	89	84	94	115	183	221	268	242	244	255	257	301	356	357	375	359	372	329	314	338	347	436	436	454
	35	30	29	25	21	22	22	29	27	26	24	27	35	38	43	61	49	49	36	46	44	40	1	1	1	0	0	3	0	7	3	2	1	2	1	1	2	2	3	3	4	4	12	46	37	32	23	24	25
	1776	1964	2241	2147	2132	2032	1979	1882	1998	2408	1934	1957	2003	1949	1467	1510	1618	1643	1737	2060	2099	1808	1807	1847	1676	1499	1530	1522	1524	1565	1511	1437	1369	1344	1281	1362	1400	1426	1591	1499	1314	1287	1290	1327	1334	1306	1315	1169	1080
	1160	1136	1256	1437	1350	1374	1492	1359	1456	1341	1156	1033	928	779	802	807	699	637	637	606	536	541	547	565	613	512	539	540	492	408	403	427	439	449	514	533	637	595	537	517	499	502	505	462	575	525	476	492	473
	93	108	95	111	105	119	110	125	121	138	162	161	177	180	213	205	208	193	204	264	269	276	311	348	373	407	477	578	510	479	458	437	453	519	550	595	628	638	697	686	743	713	723	670	608	586	524	537	681
	128	104	113	111	90	108	89	98	121	91	104	106	109	131	131	125	111	97	93	81	87	88	86	88	81	84	83	85	95	90	129	117	112	127	121	139	148	125	167	165	159	189	218	253	242	260	247	316	165
	461	461	459	467	446	479	520	609	640	670	709	687	645	652	694	885	773	700	632	643	688	703	720	746	860	902	796	933	932	966	1033	1099	1162	1180	1294	1377	1506	1362	1377	1413	1522	1727	1960	2093	1962	1983	2176	2200	2169
	258	285	271	274	290	321	333	368	378	443	461	486	528	551	572	628	667	750	858	902	927	985	1013	1344	1508	1328	1395	1424	1439	1545	1518	1453	1501	1633	1817	1923	2167	2122	2379	2353	2466	2967	2955	3232	3433	3125	3157	3250	3590
	524	484	476	487	288	275	278	264	246	196	202	188	199	193	187	245	212	153	121	121	137	159	158	171	153	173	178	201	149	149	160	169	155	160	113	127	127	133	130	136	145	132	120	109	87	116	100	108	117
	5	4	4	3	5	7	3	3	4	4	6	3	5	2	5	8	6	9	8	8	9	12	11	17	22	33	18	15	15	14	8	12	8	7	5	4	5	56	79	67	72	68	77	116	147	107	78	63	64
	230	247	211	225	207	193	167	177	163	156	145	154	150	160	143	146	160	136	149	139	177	192	194	174	196	230	242	235	206	239	222	217	245	222	220	302	362	359	334	313	349	308	321	318	334	371	414	503	470
	80	94	72	87	90	85	93	98	99	146	111	99	85	93	80	67	73	70	80	76	71	87	83	100	85	105	106	109	120	110	140	149	150	173	228	282	275	268	272	266	269	246	315	313	381	436	569	677	746
	45	33	28	21	24	21	21	21	18	20	24	17	17	18	18	17	16	16	15	12	14	10	8	9	10	4	7	3	2	5	2	3	0	3	2	0	4	12	19	24	23	17	18	21	17	11	16	15	13
	1679	1651	1673	1930	1937	1893	2001	1655	1594	1575	1722	1974	2039	1949	1834	1887	2007	2097	2010	1836	1904	1854	2015	1729	1757	1617	1610	1745	1845	1660	1444	1364	1462	1256	1068	1173	1384	1336	1219	1107	1170	1201	1325	1281	1266	1295	1149	970	1008
	6	0	2	0	2	0	2	2	3	4	4	3	4	14	25	23	11	15	6	13	9	4	12	5	9	6	15	8	8	7	8	18	34	37	24	36	29	24	75	79	65	70	79	123	166	206	442	529	581
	264	267	297	246	254	217	246	259	270	235	258	241	251	245	245	260	255	214	185	170	172	179	191	235	216	223	224	224	243	224	239	256	247	221	323	340	318	301	301	304	354	450	420	393	375	467	482	361	343
	73	72	70	72	77	73	76	87	93	123	174	335	183	77	58	64	53	55	46	53	56	53	48	49	70	52	93	95	96	94	107	110	109	118	204	190	144	121	140	140	144	137	126	161	126	162	151	162	153
	83	75	105	90	97	143	128	129	150	145	134	186	207	170	180	221	207	193	190	266	306	246	194	184	165	168	145	149	126	162	145	145	148	144	145	115	108	115	125	115	134	148	172	204	227	229	239	219	238
	111	108	121	133	91	84	84	95	70	81	98	78	100	124	148	136	131	155	115	92	75	75	73	89	151	207	175	183	207	211	139	115	95	132	184	172	152	193	210	244	150	143	159	162	155	160	163	136	226
	13	10	8	14	53	66	43	32	30	29	23	22	26	27	37	38	43	42	43	50	88	103	100	104	111	184	238	398	367	350	416	470	572	668	633	638	662	1038	972	1126	1038	972	1046	1335	1310	1254	1348	1160	1178
	+DOX+Tubacin (Acetylated Tubulin Rear Values)
Orientation	-89.5	-88.5	-87.5	-86.5	-85.5	-84.5	-83.5	-82.5	-81.5	-80.5	-79.5	-78.5	-77.5	-76.5	-75.5	-74.5	-73.5	-72.5	-71.5	-70.5	-69.5	-68.5	-67.5	-66.5	-65.5	-64.5	-63.5	-62.5	-61.5	-60.5	-59.5	-58.5	-57.5	-56.5	-55.5	-54.5	-53.5	-52.5	-51.5	-50.5	-49.5	-48.5	-47.5	-46.5	-45.5	-44.5	-43.5	-42.5	-41.5
individual cells	-3	-1	-2	-1	-1	-3	-2	-3	-4	-3	0	-3	-2	-2	-1	-1	-6	-5	-3	-1	-4	-2	-2	-6	-5	-4	-2	-5	-3	-7	-3	-7	-6	-5	-7	-6	-7	-9	-9	-6	-11	-10	-7	-15	-12	-9	-40	-37	-34
	-61	-63	-60	-71	-66	-67	-68	-58	-60	-66	-88	-114	-107	-95	-95	-72	-77	-88	-83	-88	-94	-78	-83	-85	-91	-114	-138	-183	-141	-124	-113	-81	-79	-84	-147	-124	-127	-105	-108	-102	-110	-98	-114	-107	-115	-111	-128	-124	-152
	0	0	0	0	0	0	0	0	0	0	0	0	0	0	0	0	0	0	0	0	0	0	0	0	0	0	0	0	0	0	0	0	0	0	-32	-60	-43	-40	-30	-25	-21	-21	-16	-13	-18	-14	-10	-11	-13
	0	0	0	0	0	0	0	0	0	0	0	0	0	0	0	0	0	0	0	0	0	0	0	0	0	0	0	0	0	0	0	0	0	0	0	0	0	0	0	0	0	0	0	0	0	0	0	0	0
	0	0	0	0	0	0	0	0	0	0	0	0	0	0	0	0	0	0	0	0	0	0	0	0	0	0	0	0	0	0	0	0	0	0	0	0	0	0	0	0	0	0	0	0	-31	-45	-44	-48	-41
	-168	-172	-212	-236	-208	-185	-198	-197	-218	-170	-151	-86	-88	-81	-72	-64	-70	-63	-59	-66	-52	-58	-61	-63	-58	-53	-48	-45	-51	-44	-46	-66	-76	-75	-63	-96	-106	-89	-119	-213	-186	-179	-164	-183	-186	-206	-175	-162	-170
	-60	-66	-68	-64	-69	-58	-72	-80	-90	-94	-82	-98	-112	-131	-123	-173	-141	-92	-111	-119	-122	-131	-138	-143	-146	-148	-136	-153	-273	-235	-191	-183	-177	-176	-188	-191	-187	-207	-206	-220	-235	-321	-365	-346	-350	-334	-345	-354	-346
	-29	-31	-22	-25	-27	-15	-29	-21	-19	-20	-26	-24	-13	-26	-24	-23	-19	-24	-25	-23	-19	-26	-17	-30	-26	-34	-27	-35	-34	-29	-31	-32	-34	-27	-40	-44	-31	-44	-35	-49	-49	-52	-48	-64	-105	-112	-131	-139	-129
	-20	-17	-13	-25	-17	-23	-18	-16	-19	-20	-39	-66	-59	-63	-66	-75	-81	-134	-211	-260	-182	-168	-150	-163	-220	-238	-296	-258	-289	-224	-140	-244	-237	-384	-302	-292	-298	-287	-271	-341	-423	-373	-278	-304	-331	-519	-464	-155	-121
	0	0	0	0	0	0	0	0	0	0	0	0	0	0	0	0	0	0	0	0	0	0	0	0	0	0	0	0	0	0	0	0	0	0	0	0	0	0	0	0	0	0	0	0	0	0	0	0	0
	-169	-143	-156	-152	-152	-207	-294	-339	-722	-741	-730	-707	-625	-619	-542	-482	-525	-512	-496	-491	-499	-609	-679	-677	-725	-716	-675	-717	-924	-830	-837	-864	-953	-771	-747	-760	-768	-898	-915	-926	-894	-732	-708	-614	-621	-652	-607	-561	-560
	-429	-447	-497	-544	-553	-516	-515	-560	-517	-705	-847	-992	-1195	-961	-893	-905	-876	-918	-972	-1035	-1057	-1041	-995	-1055	-1239	-1172	-1078	-1015	-930	-891	-845	-828	-762	-841	-858	-813	-780	-737	-651	-667	-633	-628	-583	-579	-553	-617	-637	-509	-492
	-17	-21	-9	-12	-15	-7	-10	-11	-6	-9	-10	-5	-9	-9	-5	-4	-6	-9	-36	-59	-66	-63	-62	-59	-60	-67	-66	-75	-78	-70	-64	-63	-56	-61	-78	-87	-82	-99	-120	-150	-217	-188	-190	-243	-303	-312	-368	-556	-692
	-293	-116	-80	-64	-57	-42	-29	-32	-36	-31	-49	-37	-73	-69	-81	-63	-84	-73	-102	-114	-130	-130	-98	-95	-89	-91	-101	-87	-100	-96	-94	-97	-94	-125	-116	-82	-85	-77	-75	-81	-117	-114	-153	-253	-202	-242	-430	-469	-398
	-108	-93	-93	-83	-88	-80	-71	-69	-68	-57	-60	-59	-48	-52	-47	-59	-47	-51	-50	-31	-59	-49	-52	-39	-41	-30	-88	-91	-107	-108	-104	-112	-134	-120	-147	-157	-180	-183	-184	-187	-190	-183	-195	-203	-208	-277	-276	-279	-268
	-152	-131	-141	-141	-115	-123	-144	-110	-122	-110	-128	-135	-111	-124	-114	-110	-109	-99	-108	-101	-102	-100	-124	-158	-182	-220	-261	-194	-194	-159	-179	-132	-152	-157	-164	-143	-263	-425	-313	-296	-286	-289	-280	-255	-249	-223	-249	-301	-356
	0	0	-1	0	0	0	0	0	0	0	0	0	0	0	0	-1	-1	0	0	-25	-39	-40	-43	-45	-45	-47	-50	-47	-51	-46	-40	-45	-42	-44	-52	-45	-48	-51	-120	-163	-195	-218	-210	-284	-289	-392	-383	-441	-503
	-152	-132	-121	-102	-96	-30	-37	-29	-32	-34	-31	-32	-35	-32	-22	-25	-29	-26	-33	-30	-37	-45	-40	-51	-54	-75	-73	-48	-35	-38	-22	-16	-21	-23	-22	-26	-30	-29	-21	-32	-22	-31	-17	-29	-24	-16	-21	-21	-32
	-204	-149	-101	-52	-42	-36	-37	-45	-29	-38	-34	-42	-35	-133	-69	-58	-51	-99	-96	-99	-96	-87	-111	-106	-119	-134	-170	-213	-256	-403	-403	-426	-434	-452	-475	-556	-625	-715	-787	-761	-888	-965	-1030	-1178	-1384	-1281	-1103	-1000	-1027
	-82	-76	-80	-80	-90	-97	-114	-115	-123	-159	-148	-177	-171	-205	-220	-244	-268	-342	-280	-261	-281	-278	-325	-319	-279	-271	-306	-289	-239	-243	-258	-276	-260	-233	-195	-200	-184	-176	-183	-151	-141	-124	-122	-126	-126	-177	-143	-126	-131
	-42	-23	-37	-27	-26	-20	-28	-21	-14	-22	-13	-18	-17	-11	-11	-14	-15	-12	-10	-9	-10	-14	-9	-7	-10	-9	-9	-9	-8	-11	-8	-8	-8	-10	-10	-8	-4	-15	-7	-8	-9	-13	-35	-45	-44	-50	-43	-41	-44
	-4	-3	-5	-3	-7	-7	-6	-8	-7	-7	-6	-8	-12	-6	-13	-14	-16	-22	-33	-43	-30	-41	-27	-37	-48	-54	-56	-79	-83	-74	-76	-66	-66	-68	-60	-92	-86	-106	-99	-100	-81	-112	-75	-127	-111	-174	-209	-229	-259
	-42	-42	-43	-42	-63	-68	-86	-94	-61	-68	-57	-52	-54	-67	-53	-42	-19	-14	-14	-14	-13	-29	-36	-45	-42	-62	-88	-88	-97	-104	-123	-122	-153	-162	-145	-129	-116	-123	-113	-112	-127	-166	-170	-167	-190	-203	-234	-259	-272
	-403	-368	-258	-254	-268	-250	-219	-217	-246	-235	-244	-229	-344	-330	-375	-337	-344	-347	-375	-340	-334	-316	-347	-337	-372	-348	-380	-400	-448	-534	-564	-569	-521	-552	-528	-556	-610	-814	-859	-842	-894	-955	-946	-877	-903	-661	-569	-524	-507
	-13	-12	-9	-17	-22	-15	-17	-19	-36	-44	-59	-53	-43	-38	-23	-20	-20	-20	-17	-12	-14	-11	-15	-9	-15	-12	-13	-5	-10	-14	-13	-12	-8	-15	-10	-11	-12	-13	-14	-10	-17	-17	-9	-16	-14	-15	-15	-17	-19
	-358	-338	-336	-342	-340	-368	-340	-457	-541	-601	-470	-388	-374	-353	-495	-243	-216	-200	-265	-348	-368	-344	-440	-419	-397	-351	-355	-390	-393	-468	-476	-501	-538	-583	-729	-808	-663	-689	-774	-724	-709	-915	-824	-875	-819	-818	-825	-951	-812
	-314	-379	-448	-436	-434	-468	-503	-512	-576	-686	-772	-748	-641	-471	-378	-367	-364	-355	-319	-225	-245	-235	-205	-225	-222	-231	-217	-211	-214	-198	-204	-188	-210	-186	-200	-194	-204	-205	-221	-214	-247	-304	-331	-316	-310	-275	-224	-235	-223
	-147	-139	-147	-157	-136	-216	-222	-204	-213	-207	-217	-220	-214	-238	-220	-219	-223	-232	-283	-280	-318	-318	-332	-423	-432	-459	-497	-541	-536	-591	-913	-776	-702	-717	-756	-770	-706	-689	-697	-612	-631	-589	-549	-661	-703	-712	-697	-704	-585
	-153	-160	-238	-101	-90	-89	-85	-108	-88	-103	-99	-101	-123	-109	-101	-101	-86	-96	-97	-99	-84	-90	-97	-88	-86	-88	-80	-93	-74	-95	-98	-100	-142	-160	-144	-117	-153	-116	-102	-98	-78	-71	-78	-72	-70	-71	-64	-76	-57
	-363	-315	-293	-258	-293	-271	-288	-288	-297	-294	-303	-302	-337	-327	-365	-367	-358	-352	-398	-387	-410	-428	-456	-471	-528	-602	-590	-523	-631	-600	-648	-811	-833	-732	-762	-897	-926	-912	-883	-898	-908	-843	-832	-760	-688	-612	-658	-620	-627
	-96	-102	-86	-107	-97	-113	-120	-109	-112	-112	-105	-138	-133	-149	-153	-132	-123	-136	-114	-142	-124	-131	-153	-185	-197	-197	-190	-183	-183	-180	-235	-227	-241	-245	-262	-260	-261	-223	-233	-244	-251	-247	-217	-234	-226	-214	-196	-195	-197
	-83	-86	-90	-95	-297	-287	-255	-276	-247	-253	-307	-290	-362	-334	-324	-306	-341	-386	-390	-428	-456	-471	-452	-429	-429	-477	-471	-455	-462	-470	-421	-408	-420	-457	-433	-453	-494	-498	-647	-943	-1220	-1315	-1140	-1054	-1032	-1175	-1034	-1014	-809
	-103	-116	-93	-111	-121	-117	-112	-116	-107	-89	-110	-132	-159	-206	-171	-181	-155	-216	-285	-340	-226	-266	-277	-327	-296	-270	-303	-243	-224	-219	-228	-220	-234	-194	-231	-204	-220	-217	-228	-213	-215	-252	-240	-252	-244	-245	-234	-229	-243
	-1	-1	0	0	0	-2	-2	-1	-2	-1	-1	-2	-1	-2	-3	-2	-3	-3	-4	-3	-7	-5	-7	-8	-13	-15	-31	-44	-66	-168	-122	-70	-108	-87	-63	-49	-44	-32	-42	-22	-29	-27	-30	-25	-26	-23	-19	-26	-30
	-11	-9	-16	-6	-14	-11	-8	-18	-15	-13	-22	-18	-18	-37	-44	-40	-43	-55	-39	-54	-54	-55	-74	-98	-96	-117	-93	-94	-92	-83	-104	-92	-96	-100	-108	-108	-99	-181	-217	-222	-219	-257	-294	-289	-346	-385	-386	-389	-388
	-9	-5	-5	-10	-3	-6	-8	-9	-7	-15	-13	-12	-28	-15	-12	-28	-15	-22	-20	-17	-22	-23	-18	-26	-13	-19	-21	-18	-18	-16	-16	-13	-11	-43	-100	-80	-75	-61	-66	-53	-112	-119	-121	-106	-112	-102	-105	-109	-105
	-45	-47	-74	-83	-81	-79	-113	-122	-118	-100	-105	-105	-104	-142	-135	-110	-100	-98	-80	-104	-102	-121	-99	-108	-92	-105	-87	-103	-98	-92	-109	-117	-114	-131	-134	-164	-176	-199	-205	-296	-314	-330	-326	-349	-395	-470	-430	-408	-425
	-5	-2	-3	-4	-1	-2	-3	-3	-2	-2	0	-1	-3	-2	-2	-1	-2	-7	-9	-17	-20	-19	-23	-22	-25	-24	-22	-24	-23	-21	-21	-28	-19	-26	-22	-21	-22	-30	-25	-29	-46	-60	-52	-52	-57	-62	-65	-71	-73
	-371	-466	-293	-272	-278	-255	-265	-258	-286	-276	-270	-261	-235	-250	-260	-256	-247	-264	-292	-320	-379	-383	-391	-391	-548	-500	-472	-425	-443	-415	-425	-455	-487	-514	-636	-534	-471	-442	-432	-469	-497	-489	-527	-530	-517	-516	-523	-498	-498
	0	0	0	0	0	0	0	0	0	0	0	0	0	0	0	0	0	0	0	0	-1	-2	-3	-4	-2	-4	-2	-3	-2	-2	-5	0	-3	-3	-2	-1	-6	-2	0	-1	-5	-36	-60	-70	-67	-62	-54	-50	-50
	0	-1	-2	0	-3	0	-1	0	0	-1	-3	0	-1	0	-1	0	0	0	-1	-3	-2	-3	-2	-5	-30	-33	-33	-32	-30	-44	-51	-37	-33	-33	-27	-64	-88	-78	-75	-59	-61	-54	-63	-34	-48	-55	-39	-42	-49
	0	0	0	0	0	0	0	0	0	0	0	0	0	0	0	0	0	0	0	0	0	0	0	0	0	0	0	0	-59	-138	-147	-111	-89	-65	-57	-45	-39	-30	-30	-24	-21	-22	-17	-15	-17	-12	-17	-12	-11
	-379	-314	-333	-356	-372	-407	-420	-367	-225	-189	-184	-201	-171	-143	-144	-143	-162	-164	-158	-162	-153	-161	-177	-185	-203	-245	-236	-252	-310	-294	-282	-312	-276	-237	-222	-257	-257	-225	-252	-265	-246	-230	-237	-225	-210	-212	-237	-222	-226
	-18	-13	-15	-15	-19	-15	-14	-23	-21	-44	-63	-81	-88	-97	-93	-101	-98	-86	-94	-233	-453	-285	-218	-184	-180	-154	-157	-151	-148	-145	-142	-145	-145	-138	-134	-167	-218	-248	-290	-259	-286	-256	-265	-274	-265	-296	-286	-413	-407
	-5	-5	-10	-8	-5	-6	-2	-10	-10	-5	-6	-2	-12	-6	-6	-3	-12	-6	-4	-6	-9	-7	-9	-4	-11	-9	-8	-9	-10	-7	-19	-9	-15	-12	-20	-17	-21	-30	-31	-36	-43	-37	-51	-51	-51	-52	-58	-61	-68
	-77	-57	-52	-57	-36	-74	-83	-88	-66	-58	-69	-56	-61	-62	-70	-79	-82	-96	-110	-89	-97	-102	-101	-109	-121	-178	-187	-192	-201	-215	-200	-194	-188	-193	-203	-216	-254	-261	-261	-283	-309	-283	-267	-274	-277	-282	-307	-312	-341
	-1181	-894	-687	-667	-715	-677	-681	-729	-602	-572	-581	-519	-498	-436	-350	-298	-256	-257	-250	-229	-216	-208	-211	-189	-217	-200	-193	-192	-194	-207	-197	-153	-109	-116	-101	-99	-55	-55	-55	-59	-51	-44	-42	-35	-23	-33	-42	-36	-43
	-20	-11	-14	-10	-14	-18	-10	-15	-9	-18	-20	-19	-18	-12	-19	-24	-16	-22	-21	-32	-40	-38	-34	-35	-23	-39	-38	-31	-33	-34	-38	-44	-33	-41	-53	-71	-107	-157	-158	-197	-343	-383	-987	-382	-225	-169	-161	-150	-144
	-1	0	-2	-1	-2	-1	0	-2	-2	-2	-2	-1	-2	-1	-1	-1	-5	-3	-2	-4	-1	-1	-5	-5	-3	-2	-4	-5	-9	0	-6	-6	-8	-4	-7	-13	-8	-11	-10	-10	-10	-14	-16	-12	-14	-19	-18	-15	-92
	-11	-11	-10	-11	-10	-8	-13	-7	-11	-7	-12	-8	-8	-10	-11	-9	-12	-10	-10	-10	-11	-12	-11	-12	-10	-12	-14	-11	-13	-17	-14	-15	-15	-17	-16	-19	-24	-25	-27	-35	-36	-37	-33	-36	-37	-33	-36	-57	-75
	-349	-326	-356	-382	-383	-354	-329	-307	-322	-270	-252	-268	-238	-222	-210	-197	-235	-159	-190	-193	-201	-221	-199	-199	-211	-190	-197	-178	-188	-195	-193	-201	-206	-192	-207	-212	-195	-197	-206	-219	-180	-171	-193	-215	-233	-237	-215	-209	-229
	-51	-40	-41	-45	-46	-42	-53	-51	-57	-62	-60	-70	-71	-113	-167	-115	-86	-65	-53	-54	-47	-35	-43	-43	-32	-31	-29	-26	-29	-29	-22	-29	-33	-25	-22	-30	-31	-30	-29	-29	-32	-26	-37	-28	-33	-37	-35	-39	-39
	-27	-43	-138	-37	-4	-2	-2	-3	-1	-1	-3	-2	-4	-3	0	-1	-1	-1	0	-2	-3	-8	-12	-11	-10	-12	-9	-12	-7	-15	-13	-11	-16	-42	-122	-179	-170	-172	-186	-146	-141	-121	-123	-123	-118	-141	-132	-122	-103
	-831	-1006	-1302	-1377	-1650	-2169	-2297	-2365	-2516	-2031	-1807	-1812	-1625	-1534	-1368	-1249	-1244	-1360	-1338	-1022	-805	-836	-855	-960	-814	-603	-523	-438	-399	-405	-407	-416	-526	-347	-297	-345	-428	-276	-322	-208	-307	-235	-118	-111	-125	-123	-127	-99	-119
	-202	-210	-182	-201	-186	-191	-176	-188	-189	-132	-136	-125	-113	-156	-160	-211	-167	-137	-70	-59	-45	-41	-43	-39	-44	-44	-50	-47	-56	-55	-58	-53	-48	-39	-37	-34	-41	-40	-56	-42	-34	-8	-11	-12	-12	-9	-8	-6	-6
	-54	-54	-48	-52	-68	-65	-52	-57	-53	-53	-55	-52	-57	-45	-50	-121	-143	-176	-204	-236	-427	-408	-349	-363	-352	-297	-304	-315	-343	-349	-355	-428	-419	-411	-416	-469	-515	-511	-683	-718	-754	-768	-867	-977	-1189	-1149	-1088	-1267	-1067
	-209	-247	-289	-293	-282	-275	-257	-243	-267	-300	-307	-322	-381	-481	-665	-902	-659	-504	-409	-294	-249	-238	-243	-227	-263	-218	-262	-253	-281	-266	-322	-347	-327	-317	-337	-285	-295	-296	-315	-388	-347	-363	-388	-402	-407	-366	-399	-369	-414
	-79	-92	-97	-105	-121	-104	-172	-196	-245	-253	-253	-257	-293	-289	-319	-325	-312	-293	-318	-319	-333	-385	-478	-520	-568	-631	-693	-693	-689	-724	-820	-968	-1111	-1365	-1231	-1050	-994	-980	-867	-828	-752	-738	-753	-695	-661	-657	-605	-688	-848
	-42	-50	-59	-57	-59	-87	-94	-88	-95	-94	-104	-94	-109	-148	-181	-237	-269	-320	-344	-457	-497	-618	-726	-836	-801	-785	-839	-863	-825	-911	-924	-1004	-876	-848	-799	-810	-782	-766	-777	-694	-815	-937	-855	-931	-923	-954	-914	-1016	-931
	-19	-32	-25	-38	-62	-47	-38	-49	-34	-26	-37	-32	-25	-43	-28	-33	-37	-31	-33	-35	-41	-38	-32	-46	-48	-43	-44	-50	-52	-73	-92	-124	-128	-85	-69	-64	-73	-87	-77	-85	-100	-115	-102	-72	-88	-102	-111	-103	-89
	-483	-507	-579	-631	-601	-598	-609	-601	-516	-482	-461	-413	-371	-407	-367	-319	-269	-267	-275	-258	-244	-234	-227	-221	-228	-205	-221	-227	-217	-217	-208	-234	-224	-273	-281	-316	-601	-444	-472	-467	-511	-602	-913	-520	-489	-528	-622	-504	-403
	-5	-2	0	-4	-2	-4	-1	-4	-5	-2	-4	-3	-3	-4	-1	-5	-6	-8	-2	-5	-6	-3	-4	-3	-3	-3	-3	-5	-9	-4	-6	-3	0	-5	-3	-6	-4	-6	-7	-3	-5	-6	-5	-3	-13	-12	-11	-10	-17
	-74	-31	-30	-25	-24	-23	-23	-18	-24	-21	-19	-23	-19	-23	-19	-21	-16	-19	-19	-13	-28	-23	-16	-21	-22	-21	-25	-22	-26	-36	-32	-29	-24	-23	-16	-28	-20	-16	-24	-19	-13	-17	-20	-19	-13	-21	-12	-22	-17
	-47	-53	-51	-58	-57	-76	-75	-90	-91	-118	-136	-196	-259	-307	-134	-135	-109	-96	-73	-103	-85	-90	-86	-97	-117	-109	-131	-127	-103	-140	-130	-140	-125	-152	-156	-174	-159	-192	-213	-192	-171	-189	-190	-208	-201	-226	-246	-221	-236
	-34	-46	-42	-61	-58	-70	-63	-57	-50	-61	-70	-69	-63	-86	-119	-188	-114	-81	-58	-38	-38	-32	-36	-27	-34	-31	-26	-36	-27	-23	-35	-31	-31	-33	-35	-29	-35	-31	-36	-30	-36	-34	-33	-27	-47	-33	-44	-36	-39
	-434	-467	-536	-602	-925	-1187	-1090	-1023	-1252	-1510	-1532	-1643	-1820	-1947	-2169	-2195	-1885	-1703	-1775	-1793	-1662	-1571	-1570	-1423	-1299	-1052	-958	-1002	-968	-1086	-1177	-893	-726	-631	-605	-516	-537	-506	-505	-487	-365	-357	-369	-458	-333	-375	-297	-228	-160
	-62	-61	-61	-59	-64	-71	-60	-57	-52	-62	-56	-48	-57	-66	-52	-87	-95	-105	-105	-147	-130	-112	-98	-96	-78	-94	-147	-124	-110	-97	-92	-120	-117	-122	-108	-119	-128	-110	-137	-125	-123	-133	-177	-191	-243	-233	-251	-202	-216
	-167	-161	-179	-166	-137	-113	-110	-118	-125	-124	-134	-269	-281	-198	-168	-151	-160	-183	-178	-185	-196	-187	-214	-239	-293	-257	-256	-252	-249	-369	-300	-263	-298	-277	-270	-285	-267	-245	-249	-251	-260	-236	-219	-252	-224	-207	-203	-224	-223
	-36	-38	-34	-31	-30	-28	-40	-44	-48	-57	-71	-159	-191	-103	-47	-27	-23	-36	-36	-30	-41	-43	-60	-67	-53	-46	-39	-41	-43	-37	-37	-36	-38	-18	-7	-8	-3	-9	-2	-3	-10	-9	-9	-8	-7	-10	-13	-14	-12
	0	0	0	0	0	0	0	0	0	0	0	0	0	0	0	0	0	0	0	0	0	0	0	0	0	0	0	0	0	0	0	0	0	0	0	0	0	0	0	0	0	0	0	0	0	0	-4	-13	-16
	-170	-226	-252	-256	-219	-203	-206	-173	-157	-157	-200	-182	-192	-193	-225	-187	-267	-356	-345	-368	-438	-418	-472	-406	-346	-355	-314	-336	-375	-367	-356	-339	-377	-369	-372	-380	-369	-586	-627	-628	-720	-691	-671	-757	-549	-534	-541	-539	-536
	-79	-82	-87	-77	-80	-82	-71	-87	-95	-114	-103	-100	-121	-93	-86	-79	-58	-60	-63	-52	-66	-64	-93	-99	-84	-65	-73	-57	-57	-62	-68	-59	-55	-58	-74	-55	-56	-54	-68	-51	-55	-65	-58	-51	-66	-59	-59	-67	-54
	-1	-1	0	0	-2	0	-1	0	0	-1	0	-1	-1	0	0	-2	-1	-1	-1	-2	-3	-2	-2	-3	-2	-1	-5	-4	-5	-6	-5	-9	-8	-7	-13	-12	-6	-16	-12	-16	-14	-22	-17	-25	-24	-34	-178	-113	-88
[truncated: 312 more columns]

## Sheet: 7H
-DOX	+DOX	+DOX +Tubacin
0.632	1.65	1.864
1.692	1.532	1.453
1.067	5.409	3.158
0.867	5.036	2.625
0.65	2.084	2.058
1.3	4.367	3.316
0.932	3.103	1.309
1.412	8.251	2.18
1.387	0.926	1.34
6.251	5.426	2.656
0.999	0.583	4.811
1.072	0.576	8.023
2.47	1.562	7.674
5.168	1.083	3.104
0.867	1.807	1.953
0.659	2.401	2.86
1.851	0.893	4.078
3.081	5.263	7.042
0.766	1.969	0.932
1.953	2.86	8.342
0.873	1.633	1.115
2.378	4.743	2.247
1.022	1.861	2.49
1.505	3.144	3.702
1.305	2.376	4.72
4.122	2.434	3.259
6.59	4.269	1.803
2.285	0.999	3.365
0.846	7.324	0.306
1.777	2.084	3.426
2.194	4.609	2.575
0.766		3.666
2.194		1.3
1.654		1.685
5.16	4.118	1.172
1.3	4.703	6.317
2.957	2.254	5.481
2.825	2.991	6.86
1.067	7.202	4.509
1.842	9.274	0.846
1.953	1.577	1.764
1.309	1.251	0.999
1.131	6.91	1.235
1.115	2.285	2.058
0.694	3.914	0.873
1.412	8.788	1.953
2.18	1.562	1.929
0.542	3.01	1.357
1.309	1.089	1.172
0.846	4.7	1.551
0.766	1.654	1.149
1.639	1.685	1.305
1.115	1.105	1.263
0.893	1.211	7.655
2.386	0.583	3.448
1.425	1.083	1.412
0.873	1.473	1.412
0.727	2.254	1.75
0.586		1.562
3.393		4.759
2.539		1.75
1.639		4.42
0.789		2.044
3.384		1.309
2.016		9.396
1.551		6.764
0.873
3.59
0.919
0.652
3.079	2.303	2.145
0.981	2.62	5.418
1.577	0.868	1.685
1.562	3.394	4.909
1.412	2.318	2.278
1.083	2.451	2.376
2.762	1.896	0.999
2.529	1.696	1.412
3.225	2.817	2.061
2.059	2.223	1.992
0.812	5.382	2.645
1.37	2.638	2.18
2.084	3.943	4.446
1.322	1.696	2.62
2.456	6.359	1.532
2.917	1.412	2.47
1.654	14.15	3.731
0.694	3.149	4.571
3.252	2.86	2.47
1.692	0.981	2.645
3.142	3.164	1.532
2.6	1.211	2.044
3.25	1.115	0.969
1.761	4.475	1.54
1.864	1.625	1.453
2.638	3.455	2.758
0.706	6.464	2.527
0.672	1.387	3.468
0.999	1.733	1.309
0.893	1.127	4.372
0.542	2.058	4.072
3.682	3.391
3.103
0.679
0.271
1.764
1.149
1.336
